# Supplementary material for: Single-cell analysis reveals the stromal dynamics and tumor-specific characteristics in the microenvironment of ovarian cancer
Source: Commun Biol. 2024 Jan 5;7:20. doi: 10.1038/s42003-023-05733-x (PMC10770164; doi:10.1038/s42003-023-05733-x)
Supplement: Supplementary file 4 — Supplementary Data 1 [file 42003_2023_5733_MOESM4_ESM.xlsx]

## Sheet: Fig 1B 1C
Cell Information
Cell	Cell Type	Dataset	UMAP_1	UMAP_2
AAACCCAGTAGGTACG-1	Myofibro	Pitt	9.35179	1.36258
AAACCCAGTGTTGACT-1	ECCs	Pitt	-1.20944	-8.44075
AAACGAATCGACATCA-1	ECCs	Pitt	4.06379	-8.81228
AAACGCTAGGAACATT-1	ECCs	Pitt	4.66383	-6.75588
AAACGCTAGTGCTACT-1	Endo	Pitt	6.08032	-0.790138
AAACGCTGTCGCTGCA-1	ECCs	Pitt	9.61326	-0.138488
AAACGCTTCCGATTAG-1	Endo	Pitt	6.62346	-1.04241
AAAGAACAGGTATCTC-1	Myofibro	Pitt	10.4958	1.46033
AAAGAACCAACGATTC-1	ECCs	Pitt	5.09897	-7.34037
AAAGAACCAAGTGACG-1	Myofibro	Pitt	9.91	1.91638
AAAGAACCATTAGGAA-1	Endo	Pitt	6.15703	-0.792545
AAAGAACGTCTGGTTA-1	CA-MSCs	Pitt	10.876	4.92853
AAAGAACGTGCTGATT-1	Endo	Pitt	7.50856	-0.366044
AAAGAACTCATGCCCT-1	CA-MSCs	Pitt	10.7735	5.65622
AAAGAACTCTAATTCC-1	CA-MSCs	Pitt	10.6105	5.40479
AAAGGATCAACATCGT-1	CA-MSCs	Pitt	11.0286	5.41943
AAAGGATGTCGGCACT-1	CA-MSCs	Pitt	10.8355	5.0315
AAAGGATGTTCCGCTT-1	Endo	Pitt	6.676	-1.17865
AAAGGATTCCCTCAAC-1	Myofibro	Pitt	10.926	1.45308
AAAGGATTCGACACTA-1	CA-MSCs	Pitt	11.2758	5.14132
AAAGGGCAGTCAGAGC-1	CA-MSCs	Pitt	11.1344	5.52363
AAAGGGCCAAGGACAC-1	ECCs	Pitt	1.51628	-7.78491
AAAGGGCCACCCTTGT-1	Myofibro	Pitt	10.5016	1.91316
AAAGGGCCACGAAGAC-1	ECCs	Pitt	5.09601	-9.07775
AAAGGGCCAGATAAAC-1	ECCs	Pitt	5.97713	-8.45152
AAAGGGCCAGGTGTTT-1	CA-MSCs	Pitt	10.9586	5.06805
AAAGGGCCAGTTTCAG-1	ECCs	Pitt	5.10025	-8.35908
AAAGGGCCATACGCAT-1	ECCs	Pitt	5.59238	-8.68212
AAAGGGCCATGACTTG-1	ECCs	Pitt	3.0598	-7.73849
AAAGGGCGTAGGCAAC-1	ECCs	Pitt	4.59481	-9.55849
AAAGGGCTCCCTCTTT-1	CA-MSCs	Pitt	10.3702	5.18947
AAAGGTAAGGAACTAT-1	ECCs	Pitt	3.90449	-8.63472
AAAGGTAAGTGATGGC-1	Endo	Pitt	6.91921	-1.53151
AAAGGTACATCTAACG-1	Endo	Pitt	6.20959	-0.601579
AAAGGTAGTAGGACCA-1	CA-MSCs	Pitt	10.5171	4.89286
AAAGGTATCCACTGAA-1	CA-MSCs	Pitt	10.4517	5.20396
AAAGGTATCGTTCAGA-1	CA-MSCs	Pitt	6.88796	6.54543
AAAGTCCAGCCGCACT-1	Myofibro	Pitt	7.79166	7.01271
AAAGTCCTCCATTGGA-1	ECCs	Pitt	5.52898	-8.63914
AAAGTGAAGCTCCCTT-1	ECCs	Pitt	2.23144	-8.43555
AAAGTGACAAGTTCCA-1	ECCs	Pitt	1.71131	-7.90349
AAAGTGATCCAATCCC-1	ECCs	Pitt	2.58655	-8.36779
AAAGTGATCGGATACT-1	ECCs	Pitt	4.15448	-7.89183
AAAGTGATCTCTTCAA-1	CA-MSCs	Pitt	7.11604	7.26382
AAATGGAAGAGCTGAC-1	ECCs	Pitt	2.42508	-7.36082
AAATGGAAGCAGGCAT-1	ECCs	Pitt	6.00862	-10.1415
AAATGGACACCTGAAT-1	ECCs	Pitt	1.80081	-8.57804
AAATGGACATATCTCT-1	ECCs	Pitt	0.770015	-9.0358
AAATGGAGTCCATCTC-1	CA-MSCs	Pitt	10.3525	5.56782
AAATGGAGTTTCGATG-1	ECCs	Pitt	6.18521	-9.63132
AAATGGATCGAGAAGC-1	ECCs	Pitt	3.02341	-8.20212
AACAACCAGCATCAGG-1	ECCs	Pitt	4.53077	-8.89913
AACAACCTCATGGATC-1	ECCs	Pitt	1.41381	-8.10709
AACAACCTCGTAGGGA-1	ECCs	Pitt	4.89949	-9.82713
AACAAGAAGTCATCCA-1	ECCs	Pitt	1.64898	-8.34395
AACAAGACAGAGTGTG-1	Myofibro	Pitt	10.1047	1.27664
AACAAGACATCTGGGC-1	ECCs	Pitt	5.86602	-9.94629
AACAAGAGTAGGACCA-1	ECCs	Pitt	5.43874	-8.97329
AACAAGAGTGGTGATG-1	CA-MSCs	Pitt	7.22655	7.14014
AACAAGATCGTGGGAA-1	Myofibro	Pitt	9.9916	1.33398
AACACACGTCGAAGCA-1	ECCs	Pitt	3.24923	-7.31692
AACAGGGAGCGAATGC-1	ECCs	Pitt	4.65679	-6.74328
AACAGGGTCCGGCAAC-1	ECCs	Pitt	-1.57638	-8.34134
AACCAACAGTCGAAGC-1	Endo	Pitt	6.53987	-0.847793
AACCAACCAAGCACAG-1	ECCs	Pitt	6.26949	-9.48163
AACCAACTCCATCTAT-1	CA-MSCs	Pitt	10.701	4.97545
AACCAACTCGTGCAGC-1	ECCs	Pitt	5.36554	-8.87101
AACCACAAGACGACGT-1	CA-MSCs	Pitt	7.15417	7.30561
AACCACAAGCAGAAAG-1	ECCs	Pitt	2.38836	-8.77912
AACCACATCATCGCTC-1	ECCs	Pitt	3.2858	-9.66245
AACCATGAGGTACATA-1	ECCs	Pitt	2.37786	-8.67039
AACCATGCAGAAGTGC-1	Myofibro	Pitt	10.7431	1.39908
AACCATGCATGTGGCC-1	ECCs	Pitt	3.51571	-8.83168
AACCATGGTCTTCGAA-1	CA-MSCs	Pitt	6.99261	7.16553
AACCCAAAGATGACAT-1	ECCs	Pitt	3.62368	-8.95458
AACCCAACACAGCTGC-1	ECCs	Pitt	-2.00731	-8.22919
AACCCAACATCCCGTT-1	CA-MSCs	Pitt	6.58527	7.02814
AACCCAAGTAACGATA-1	ECCs	Pitt	4.79568	-8.25768
AACCTGAAGGTTACAA-1	CA-MSCs	Pitt	10.8829	5.27731
AACCTGACAACTGGTT-1	CA-MSCs	Pitt	6.59469	6.85816
AACCTGACAAGAGGTC-1	ECCs	Pitt	2.30395	-8.59534
AACCTGACATGCTGCG-1	ECCs	Pitt	2.8615	-8.62081
AACCTTTAGTCAGGGT-1	CD8 T	Pitt	-6.15819	-0.803119
AACCTTTCACAGCCAC-1	ECCs	Pitt	4.80611	-8.36498
AACCTTTTCACGATCA-1	ECCs	Pitt	3.16079	-9.8479
AACCTTTTCGCTTGCT-1	ECCs	Pitt	-0.0660341	-8.4951
AACGAAAAGCACTAGG-1	ECCs	Pitt	4.52726	-8.77106
AACGAAATCTTCCCAG-1	ECCs	Pitt	-2.11553	-12.4454
AACGGGAAGACTGTTC-1	ECCs	Pitt	2.29471	-8.94215
AACGGGAAGCCTGGAA-1	CA-MSCs	Pitt	10.9667	5.3451
AACGGGAAGTAGGAAG-1	ECCs	Pitt	2.81473	-9.41177
AACGGGAGTAAGCAAT-1	CA-MSCs	Pitt	6.91764	6.90677
AACGGGAGTTAACCTG-1	CA-MSCs	Pitt	6.70877	7.02225
AACGTCAAGCGTGTTT-1	CA-MSCs	Pitt	10.9398	5.08969
AACGTCAAGGGAGGAC-1	Myofibro	Pitt	10.2956	1.37345
AACGTCAGTACGACTT-1	ECCs	Pitt	2.50415	-7.35645
AACGTCAGTAGATTAG-1	Endo	Pitt	6.19919	-0.946034
AACTTCTTCACCGCTT-1	CA-MSCs	Pitt	10.5667	5.13802
AACTTCTTCTCGGTAA-1	ECCs	Pitt	5.40593	-6.93899
AAGAACACAAAGCAAT-1	Myofibro	Pitt	10.9124	1.35049
AAGAACACAGGCATGA-1	Myofibro	Pitt	10.6565	0.900891
AAGACAACAAACACCT-1	Endo	Pitt	6.06002	-0.830411
AAGACAACAGCAGTTT-1	Myofibro	Pitt	9.49869	1.10259
AAGACAATCAAGCCCG-1	ECCs	Pitt	3.88455	-9.00891
AAGACAATCTGCCTGT-1	ECCs	Pitt	4.65692	-7.02197
AAGACTCAGCGATTCT-1	CA-MSCs	Pitt	7.30623	7.1514
AAGACTCAGTAAACAC-1	ECCs	Pitt	6.21238	-8.06591
AAGACTCCAAGCCATT-1	Myofibro	Pitt	10.409	1.93335
AAGACTCCACTTGAGT-1	CA-MSCs	Pitt	6.81568	6.93713
AAGACTCTCATTCGGA-1	Endo	Pitt	6.17514	-0.48426
AAGACTCTCTTTGGAG-1	CA-MSCs	Pitt	6.96996	6.86518
AAGATAGAGCGGTATG-1	CA-MSCs	Pitt	11.0575	5.23382
AAGATAGCACTTCATT-1	ECCs	Pitt	4.07349	-8.34679
AAGATAGCATCGTGCG-1	Endo	Pitt	6.21194	-0.370971
AAGATAGGTCCTATAG-1	Fibro	Pitt	10.168	6.05149
AAGCATCAGTAAATGC-1	Endo	Pitt	6.87809	-1.60655
AAGCATCCAACAACAA-1	Myofibro	Pitt	10.9796	1.17117
AAGCATCGTTCGAGCC-1	ECCs	Pitt	-1.61394	-12.4463
AAGCATCTCCTATTTG-1	CA-MSCs	Pitt	7.2566	7.30434
AAGCATCTCGGCCCAA-1	ECCs	Pitt	4.1157	-9.26821
AAGCATCTCTTCGTAT-1	ECCs	Pitt	3.09925	-8.44145
AAGCCATCAATACCCA-1	ECCs	Pitt	3.41275	-8.77965
AAGCCATGTACTGCCG-1	ECCs	Pitt	5.18838	-6.87524
AAGCGAGCAATGAGCG-1	ECCs	Pitt	1.93792	-7.36807
AAGCGAGCACGTGAGA-1	ECCs	Pitt	5.95939	-8.10763
AAGCGAGCAGACTCTA-1	ECCs	Pitt	2.81179	-9.4595
AAGCGAGCAGCCGTCA-1	ECCs	Pitt	1.68426	-9.2439
AAGCGAGCAGGTACGA-1	CA-MSCs	Pitt	10.3082	5.14077
AAGCGAGGTTACACTG-1	ECCs	Pitt	2.72138	-8.65779
AAGCGAGGTTGCCATA-1	ECCs	Pitt	3.39829	-8.44634
AAGCGTTAGAATTGTG-1	ECCs	Pitt	5.93498	-8.18696
AAGCGTTAGTGAGTTA-1	ECCs	Pitt	4.4958	-9.56284
AAGCGTTCAATAGAGT-1	CA-MSCs	Pitt	9.92436	5.50051
AAGCGTTCACTAGTAC-1	ECCs	Pitt	1.22469	-8.33905
AAGCGTTTCCATTGGA-1	Myofibro	Pitt	9.94736	1.56947
AAGCGTTTCCTTCACG-1	ECCs	Pitt	6.24228	-8.02952
AAGGAATAGAGGCTGT-1	ECCs	Pitt	5.3204	-10.0973
AAGGAATCAGGCGAAT-1	Myofibro	Pitt	10.077	1.54632
AAGGAATGTAGTTACC-1	Myofibro	Pitt	11.0511	1.17801
AAGGAATGTTGCATGT-1	ECCs	Pitt	4.58323	-8.64662
AAGGTAACAGCTGAAG-1	ECCs	Pitt	4.77786	-8.42741
AAGGTAACAGGCTATT-1	CA-MSCs	Pitt	10.4584	5.25097
AAGGTAAGTAGGGTAC-1	CA-MSCs	Pitt	10.4897	4.97954
AAGGTAAGTCCTGGGT-1	ECCs	Pitt	-1.95729	-8.31522
AAGGTAAGTTGACTAC-1	ECCs	Pitt	1.62823	-7.87974
AAGGTAATCAGGGATG-1	CA-MSCs	Pitt	9.44625	3.11318
AAGTACCAGGCGTTAG-1	Fibro	Pitt	8.62851	7.12705
AAGTACCCATCGTGCG-1	ECCs	Pitt	2.60545	-8.3931
AAGTACCTCCACTGGG-1	CA-MSCs	Pitt	7.33417	6.34723
AAGTACCTCGACACCG-1	Endo	Pitt	6.52801	-1.05983
AAGTCGTAGATCCCGC-1	CA-MSCs	Pitt	10.8365	5.59996
AAGTCGTAGCCATATC-1	Endo	Pitt	6.423	-0.805134
AAGTCGTCAAGACCTT-1	ECCs	Pitt	5.93994	-8.51404
AAGTCGTGTCTGCCTT-1	Endo	Pitt	6.17824	-1.23761
AAGTGAAAGACCATGG-1	Myofibro	Pitt	8.24253	6.52981
AAGTGAACACAGCGCT-1	CA-MSCs	Pitt	7.57775	7.0855
AAGTGAAGTGCCTATA-1	ECCs	Pitt	2.6749	-6.01534
AAGTTCGAGAGAGCGG-1	ECCs	Pitt	4.91178	-8.68984
AAGTTCGAGATGGCAC-1	Endo	Pitt	6.65392	-1.21512
AAGTTCGAGCGCTTCG-1	ECCs	Pitt	2.5212	-8.60439
AAGTTCGAGCTAAGTA-1	ECCs	Pitt	2.51144	-8.8236
AAGTTCGAGCTGACTT-1	CA-MSCs	Pitt	10.6077	5.4588
AAGTTCGCAGCATACT-1	ECCs	Pitt	6.44489	-9.62107
AAGTTCGTCTGACGCG-1	ECCs	Pitt	3.41105	-9.30163
AATAGAGAGCACTAGG-1	ECCs	Pitt	6.36746	-9.63729
AATAGAGAGGGTTTCT-1	Endo	Pitt	6.40713	-0.845388
AATAGAGCACGTACAT-1	Myofibro	Pitt	10.9359	0.940792
AATAGAGCATTGAAAG-1	CA-MSCs	Pitt	6.77017	6.585
AATAGAGGTCTCACGG-1	ECCs	Pitt	2.70875	-5.34246
AATCACGCATAACCCA-1	ECCs	Pitt	6.23915	-8.2684
AATCACGGTAAGATCA-1	CA-MSCs	Pitt	10.811	5.12964
AATCACGGTCAAGCCC-1	ECCs	Pitt	3.98976	-9.57072
AATCACGGTTCTAAGC-1	ECCs	Pitt	2.69359	-8.60008
AATCGACAGTATGACA-1	CA-MSCs	Pitt	10.6318	5.20054
AATCGACCATCAGCGC-1	Myofibro	Pitt	10.6002	0.627586
AATCGACGTGCCTTTC-1	CA-MSCs	Pitt	6.66454	7.23468
AATCGACTCAGCGCGT-1	ECCs	Pitt	3.5203	-8.50016
AATCGACTCCATCTGC-1	CA-MSCs	Pitt	6.97487	7.14982
AATCGACTCGAACCAT-1	ECCs	Pitt	5.35863	-8.70935
AATCGACTCTGGAGAG-1	Myofibro	Pitt	9.64829	2.24377
AATCGTGGTACAGGTG-1	CA-MSCs	Pitt	11.1705	5.21795
AATCGTGTCTTGAACG-1	CA-MSCs	Pitt	10.512	5.04837
AATGAAGTCCGCGATG-1	Endo	Pitt	6.67065	-1.04979
AATGAAGTCTCGACCT-1	CA-MSCs	Pitt	6.88306	7.34971
AATGAAGTCTGGGTCG-1	Endo	Pitt	6.26055	-0.497891
AATGACCAGAGCAACC-1	Endo	Pitt	6.1404	-0.936953
AATGACCAGAGTTGTA-1	Endo	Pitt	6.42445	-0.538933
AATGACCAGTGCAACG-1	ECCs	Pitt	5.36216	-9.92656
AATGACCGTACTTGTG-1	ECCs	Pitt	2.12713	-6.58915
AATGACCTCTCATTTG-1	ECCs	Pitt	3.19639	-7.85098
AATGCCAAGTGCACTT-1	ECCs	Pitt	5.33284	-9.83887
AATGCCACATCCGTGG-1	ECCs	Pitt	2.32781	-5.12114
AATGCCAGTCCATCTC-1	Myofibro	Pitt	10.372	0.869481
AATGCCAGTCCGTACG-1	ECCs	Pitt	3.88719	-7.48071
AATGCCATCATTCATC-1	ECCs	Pitt	5.1215	-8.68404
AATGCCATCGGTGTAT-1	ECCs	Pitt	5.75159	-9.3085
AATGCCATCTAGAGCT-1	ECCs	Pitt	5.75915	-9.83236
AATGGAAAGAGGCGGA-1	ECCs	Pitt	6.2004	-7.96193
AATGGAAAGCATGGGT-1	CA-MSCs	Pitt	10.4823	5.74181
AATGGAAAGGGCAGAG-1	ECCs	Pitt	2.47858	-6.7407
AATGGAAAGTAAGGGA-1	ECCs	Pitt	6.2847	-9.09304
AATGGAACAAGGTCGA-1	ECCs	Pitt	-2.2286	-12.6005
AATGGAACAGCTGAGA-1	CA-MSCs	Pitt	11.1123	5.12052
AATGGCTCATACCAGT-1	ECCs	Pitt	6.26895	-9.14286
AATGGCTTCGAAGCCC-1	ECCs	Pitt	3.81645	-8.9264
AATTCCTAGACCTCCG-1	ECCs	Pitt	4.33652	-8.29076
AATTCCTAGCTGGCTC-1	Endo	Pitt	6.42653	-1.22635
AATTCCTAGGTTAAAC-1	CA-MSCs	Pitt	10.6418	5.14277
AATTCCTAGTACCGGA-1	CA-MSCs	Pitt	6.68039	6.81918
AATTCCTTCCTACAAG-1	ECCs	Pitt	4.34119	-8.96457
AATTTCCGTCTACTGA-1	ECCs	Pitt	0.795771	-8.66133
AATTTCCTCAACTGAC-1	ECCs	Pitt	5.31429	-7.04006
ACAAAGAGTAAGCAAT-1	ECCs	Pitt	1.5925	-7.41136
ACAAAGATCCAAGAGG-1	CA-MSCs	Pitt	10.8531	5.27786
ACAACCATCACTCACC-1	ECCs	Pitt	2.31194	-8.94711
ACAAGCTAGCTCATAC-1	Myofibro	Pitt	10.3322	1.52038
ACAAGCTTCTGCTGAA-1	CA-MSCs	Pitt	7.26136	6.47867
ACACAGTAGAGATTCA-1	Myofibro	Pitt	10.8746	1.33636
ACACAGTCAGTAACCT-1	ECCs	Pitt	1.16736	-7.73531
ACACAGTGTAGTGATA-1	Myofibro	Pitt	9.99599	2.16504
ACACAGTGTGTATTCG-1	ECCs	Pitt	2.95798	-5.94915
ACACAGTTCATTTCCA-1	Endo	Pitt	6.31905	-0.91086
ACACCAAGTAGTCCTA-1	ECCs	Pitt	2.92413	-5.6541
ACACCAAGTCGATTCA-1	ECCs	Pitt	5.09856	-8.92179
ACACCAAGTTTCCATT-1	ECCs	Pitt	3.13899	-5.78957
ACACGCGCAGCTATAC-1	Myofibro	Pitt	9.61078	0.96329
ACACGCGCATCTCGTC-1	CA-MSCs	Pitt	7.09782	6.63581
ACACGCGGTGACTATC-1	ECCs	Pitt	5.96904	-10.0355
ACACTGAGTACAGTCT-1	ECCs	Pitt	2.18846	-8.09502
ACACTGATCACACCGG-1	ECCs	Pitt	2.13168	-8.76369
ACAGAAAAGTCTTCGA-1	ECCs	Pitt	2.24691	-7.40975
ACAGAAAGTAGCGTAG-1	CA-MSCs	Pitt	10.4175	5.10166
ACAGAAATCTCGCTCA-1	Myofibro	Pitt	10.3969	1.95404
ACAGCCGCAAACTCTG-1	ECCs	Pitt	2.07486	-7.35973
ACAGCCGCAGTTAAAG-1	CA-MSCs	Pitt	6.80795	6.81859
ACAGCCGCATGAATCC-1	ECCs	Pitt	3.94827	-8.06246
ACAGCCGGTCATCACA-1	ECCs	Pitt	4.9544	-9.93566
ACAGCCGGTCTGATAC-1	CA-MSCs	Pitt	6.7528	7.24242
ACAGCCGGTGGGATTG-1	Endo	Pitt	6.85357	-0.686456
ACAGCCGGTTGCCATA-1	CA-MSCs	Pitt	11.1978	5.15782
ACAGCCGTCCTACGAA-1	ECCs	Pitt	4.73167	-8.6587
ACAGCCGTCCTGTACC-1	ECCs	Pitt	4.71814	-8.7715
ACAGGGAAGCGAGGAG-1	CA-MSCs	Pitt	6.781	6.91367
ACAGGGAAGGGCAGAG-1	ECCs	Pitt	3.55962	-9.37175
ACAGGGACATAGAGGC-1	Myofibro	Pitt	10.8994	1.15999
ACAGGGATCGCGCTGA-1	ECCs	Pitt	3.91904	-8.88626
ACAGGGATCGTTGTGA-1	ECCs	Pitt	2.10838	-8.1944
ACATCCCAGGTAGTCG-1	ECCs	Pitt	3.7447	-8.28174
ACATCCCGTCTGTGAT-1	Endo	Pitt	6.67328	-0.508339
ACATCCCGTTGCAAGG-1	Myofibro	Pitt	10.2415	0.561595
ACATCCCTCCCGGTAG-1	CA-MSCs	Pitt	10.6453	5.01715
ACATCGAAGATGAATC-1	ECCs	Pitt	3.15311	-8.72994
ACATCGACACTATCCC-1	ECCs	Pitt	2.01899	-8.96654
ACATCGAGTGGAAGTC-1	CA-MSCs	Pitt	10.3725	5.29805
ACATCGATCAAACGAA-1	ECCs	Pitt	5.82097	-8.47927
ACATCGATCCGTCACT-1	Endo	Pitt	6.09174	-0.858723
ACATCGATCGTAGAGG-1	Endo	Pitt	6.09937	-0.938034
ACATGCAAGCCTTTCC-1	ECCs	Pitt	3.58248	-8.91028
ACATGCACAAAGACTA-1	ECCs	Pitt	-1.93834	-7.91242
ACATGCACAGGATCTT-1	Endo	Pitt	6.49295	-0.649972
ACATGCATCGCTCATC-1	ECCs	Pitt	3.81877	-7.53283
ACATGCATCGTTCTAT-1	ECCs	Pitt	6.29395	-8.53677
ACATTTCAGGGTACGT-1	ECCs	Pitt	3.38112	-8.83333
ACATTTCCACCCAACG-1	ECCs	Pitt	3.55158	-8.45961
ACATTTCCACGGCGTT-1	CA-MSCs	Pitt	7.12584	7.27231
ACATTTCGTAGGACCA-1	CA-MSCs	Pitt	6.72263	6.95491
ACATTTCGTATATGGA-1	ECCs	Pitt	3.35671	-8.53751
ACCAAACAGACGAAGA-1	ECCs	Pitt	3.71173	-7.98465
ACCAAACGTGCCCTTT-1	ECCs	Pitt	2.10809	-8.00382
ACCAAACGTGGTACAG-1	ECCs	Pitt	5.33281	-8.28811
ACCAAACTCGAGATAA-1	ECCs	Pitt	1.88925	-7.94341
ACCAACAAGAAGGATG-1	ECCs	Pitt	3.7571	-6.99289
ACCAACAAGTATGAGT-1	ECCs	Pitt	2.05954	-9.20774
ACCAACACACCTGATA-1	ECCs	Pitt	5.90772	-7.51437
ACCAACAGTCCACACG-1	CA-MSCs	Pitt	6.77175	6.7214
ACCACAACAAATCAGA-1	ECCs	Pitt	-1.91646	-12.3065
ACCACAACATTAAGCC-1	Endo	Pitt	6.26102	-0.540535
ACCACAAGTTCTCCTG-1	ECCs	Pitt	1.47788	-7.75228
ACCACAATCCTATTTG-1	Myofibro	Pitt	10.6912	1.30488
ACCATTTAGTGATTCC-1	ECCs	Pitt	5.67513	-7.72353
ACCATTTCACGGAAGT-1	Fibro	Pitt	6.67032	7.05841
ACCATTTCATGGCCAC-1	ECCs	Pitt	1.80275	-7.00247
ACCATTTGTGCATTAC-1	ECCs	Pitt	9.41575	-0.457063
ACCATTTTCTGGGCCA-1	ECCs	Pitt	5.33446	-9.61095
ACCCAAACATCGCTGG-1	ECCs	Pitt	2.92642	-7.22235
ACCCAAATCATAAGGA-1	CA-MSCs	Pitt	6.60401	7.11876
ACCCTCATCGTTCAGA-1	ECCs	Pitt	2.85894	-8.90739
ACCCTTGCACACTGGC-1	Endo	Pitt	6.16353	-0.893694
ACCCTTGCATCGAACT-1	ECCs	Pitt	4.57775	-9.30192
ACCCTTGGTACATTGC-1	CA-MSCs	Pitt	10.9082	5.40844
ACCCTTGTCAGTGTCA-1	ECCs	Pitt	2.75143	-9.15766
ACCCTTGTCGCTAATG-1	CA-MSCs	Pitt	10.1334	5.3301
ACCGTTCCATCGGATT-1	CA-MSCs	Pitt	10.3362	5.30031
ACCGTTCGTGCATCTA-1	ECCs	Pitt	3.83378	-8.72759
ACCGTTCTCGTTCAGA-1	CA-MSCs	Pitt	6.80896	6.58033
ACCTACCAGAGGTCGT-1	CA-MSCs	Pitt	6.70377	6.82786
ACCTACCAGCCGAACA-1	ECCs	Pitt	3.65446	-7.56031
ACCTACCCAAAGTGTA-1	ECCs	Pitt	3.62557	-6.393
ACCTACCCACCTCTAC-1	CA-MSCs	Pitt	10.9418	5.28366
ACCTACCCAGTGGGTA-1	CA-MSCs	Pitt	10.3543	5.79778
ACCTACCCATTCCTCG-1	CA-MSCs	Pitt	6.78802	6.63889
ACCTGAAAGAATCGAT-1	CA-MSCs	Pitt	6.72206	7.00728
ACCTGAACAAGATTGA-1	ECCs	Pitt	5.55413	-9.90223
ACCTGAACAAGGATGC-1	Myofibro	Pitt	9.94643	0.818009
ACCTGAATCTTCACAT-1	ECCs	Pitt	3.82364	-7.76733
ACCTGTCAGATGTAGT-1	ECCs	Pitt	1.97577	-7.13229
ACCTGTCAGATGTTCC-1	Endo	Pitt	6.25425	-0.383063
ACCTGTCAGCATACTC-1	CD8 T	Pitt	-1.83408	-0.93521
ACCTGTCAGTCCCAGC-1	Endo	Pitt	6.25092	-0.886629
ACCTGTCGTTCGGTTA-1	ECCs	Pitt	-1.05732	-7.98034
ACCTGTCTCACAAGAA-1	ECCs	Pitt	3.14248	-8.69086
ACGATCACAGAAACCG-1	CA-MSCs	Pitt	7.02761	7.20388
ACGATCAGTGCGCTCA-1	Myofibro	Pitt	9.51185	1.1113
ACGATCATCACTGTCC-1	ECCs	Pitt	3.81363	-8.99002
ACGATGTAGGTCGACA-1	Myofibro	Pitt	10.9555	1.26427
ACGATGTGTGAATTAG-1	ECCs	Pitt	5.86565	-8.46416
ACGATGTTCCTAGCCT-1	CA-MSCs	Pitt	10.9811	5.39209
ACGCACGAGGGATCTG-1	ECCs	Pitt	2.98005	-9.08866
ACGCACGCAGTAACCT-1	ECCs	Pitt	3.27201	-8.09513
ACGCACGTCACTTTGT-1	CA-MSCs	Pitt	10.9761	5.08913
ACGCACGTCCGCAGTG-1	Myofibro	Pitt	9.99877	1.04792
ACGGAAGAGAACTTCC-1	ECCs	Pitt	4.82444	-9.52485
ACGGAAGGTTCCGTTC-1	ECCs	Pitt	5.13126	-9.29595
ACGGAAGTCCAACCGG-1	ECCs	Pitt	3.96663	-9.80846
ACGGGTCCAAATGCTC-1	ECCs	Pitt	2.69017	-6.01547
ACGGGTCCATCCGTTC-1	ECCs	Pitt	3.0916	-9.69206
ACGGTCGCAAGAGTGC-1	ECCs	Pitt	4.81648	-9.07712
ACGGTCGCAGGATCTT-1	Myofibro	Pitt	10.1645	1.43658
ACGGTCGTCAGCATTG-1	CA-MSCs	Pitt	6.98283	7.22324
ACGGTCGTCCTAACAG-1	CA-MSCs	Pitt	6.73676	7.2686
ACGGTCGTCCTCACCA-1	Endo	Pitt	6.41048	-0.567725
ACGGTTAAGCTTGTTG-1	ECCs	Pitt	-0.851093	-8.62027
ACGGTTAAGTCCCAGC-1	ECCs	Pitt	6.42837	-7.68188
ACGGTTATCCATATGG-1	Endo	Pitt	6.14376	-0.797241
ACGTACAAGCAATTCC-1	ECCs	Pitt	1.52495	-8.55716
ACGTACAAGTGAGCCA-1	Fibro	Pitt	7.39999	6.88463
ACGTACACAACAGTGG-1	Endo	Pitt	6.85124	-1.68038
ACGTACAGTACTGAGG-1	ECCs	Pitt	5.12977	-6.84208
ACGTACAGTAGCGATG-1	ECCs	Pitt	1.58741	-7.5855
ACGTAGTAGACAAGCC-1	Myofibro	Pitt	10.3464	1.25902
ACGTAGTAGGTAAGGA-1	CA-MSCs	Pitt	6.58393	6.91369
ACGTAGTCACGGTCTG-1	Endo	Pitt	6.36501	-0.773573
ACGTAGTGTAGGTCAG-1	ECCs	Pitt	3.58806	-9.60918
ACGTAGTGTGGATCAG-1	Endo	Pitt	6.45762	-0.763915
ACGTAGTTCTCCGCAT-1	CA-MSCs	Pitt	10.0768	5.29106
ACGTCCTAGCTGCCTG-1	Fibro	Pitt	10.0542	6.24724
ACGTCCTCAGGACTAG-1	ECCs	Pitt	6.2255	-9.53408
ACGTCCTTCTGTACAG-1	Endo	Pitt	6.42461	-0.554723
ACGTTCCAGCGGACAT-1	ECCs	Pitt	3.93418	-9.77787
ACGTTCCGTTTGCAGT-1	Endo	Pitt	6.50702	-0.589078
ACTACGATCGGAATGG-1	ECCs	Pitt	3.18254	-9.72904
ACTACGATCTAACGGT-1	ECCs	Pitt	9.55889	-0.190122
ACTATCTAGCCTAGGA-1	ECCs	Pitt	5.54759	-9.99791
ACTATCTCACGCCAGT-1	ECCs	Pitt	3.77993	-9.01038
ACTATCTCAGAATTCC-1	CA-MSCs	Pitt	10.5774	5.3808
ACTATCTGTTGATCGT-1	CA-MSCs	Pitt	6.99801	7.27424
ACTATCTTCTGTGTGA-1	ECCs	Pitt	3.78188	-8.18237
ACTATGGAGAACTCCT-1	CA-MSCs	Pitt	10.6341	5.20423
ACTATGGAGTACAGAT-1	ECCs	Pitt	2.12127	-8.97745
ACTATGGAGTATGAGT-1	CA-MSCs	Pitt	6.87546	7.06987
ACTATGGCACCGCTAG-1	ECCs	Pitt	4.93685	-8.83451
ACTATGGCAGCGCGTT-1	Endo	Pitt	6.11005	-0.939777
ACTATGGCAGGATGAC-1	ECCs	Pitt	4.36507	-9.21118
ACTATTCCAAATCGGG-1	Myofibro	Pitt	10.7878	1.29491
ACTATTCGTGGGCTCT-1	ECCs	Pitt	5.31819	-7.78479
ACTATTCTCATTGGTG-1	Endo	Pitt	6.2136	-0.941594
ACTCCCAAGCTGAAGC-1	ECCs	Pitt	3.88541	-8.56493
ACTCCCAAGGAAAGAC-1	ECCs	Pitt	0.330733	-8.42716
ACTCCCAAGTCGAGGT-1	Myofibro	Pitt	10.6461	0.982579
ACTCCCAGTCTAACTG-1	CA-MSCs	Pitt	11.0795	5.36572
ACTCCCAGTTCAATCG-1	Myofibro	Pitt	10.945	1.20004
ACTCCCAGTTCGAGCC-1	ECCs	Pitt	3.29945	-8.49063
ACTCTCGAGATGCTAA-1	CA-MSCs	Pitt	11.2708	5.17179
ACTCTCGAGCTGCCAC-1	Fibro	Pitt	8.08814	4.11518
ACTCTCGCAAATTGGA-1	Endo	Pitt	6.37432	-0.591669
ACTCTCGTCAGTGTTG-1	ECCs	Pitt	4.30306	-8.62
ACTGATGCAGACATCT-1	Endo	Pitt	6.27081	-0.798346
ACTGATGCATTCTTCA-1	CA-MSCs	Pitt	6.88298	6.76605
ACTGATGCATTGTACG-1	ECCs	Pitt	4.22505	-7.60295
ACTGATGTCTTAGCCC-1	ECCs	Pitt	1.95497	-8.20722
ACTGCAAAGCGATCGA-1	ECCs	Pitt	-1.85885	-8.35266
ACTGCAAAGTGAGTGC-1	ECCs	Pitt	2.23226	-5.97898
ACTGCAACACGCTGTG-1	ECCs	Pitt	2.48328	-8.48853
ACTGCAAGTGTCCGTG-1	Endo	Pitt	6.49731	-0.583606
ACTGCAATCGTAGCCG-1	CA-MSCs	Pitt	6.78776	7.12635
ACTGTGAAGCTTAGTC-1	ECCs	Pitt	5.40953	-6.73514
ACTGTGAGTGTACGCC-1	ECCs	Pitt	5.87487	-7.42439
ACTGTGATCGTGCATA-1	ECCs	Pitt	6.17157	-7.22848
ACTTAGGAGACTTCGT-1	CA-MSCs	Pitt	10.1536	4.92371
ACTTAGGAGCTAGAGC-1	ECCs	Pitt	5.87496	-9.77012
ACTTAGGAGGTTCCGC-1	CA-MSCs	Pitt	6.60398	7.05413
ACTTAGGAGGTTGGTG-1	ECCs	Pitt	4.73895	-6.97588
ACTTAGGCACTCTCGT-1	Myofibro	Pitt	10.9925	1.0151
ACTTAGGGTAGCTGCC-1	ECCs	Pitt	3.30896	-8.72972
ACTTAGGTCAGGAACG-1	CA-MSCs	Pitt	11.1086	4.94603
ACTTAGGTCGACATAC-1	ECCs	Pitt	3.12273	-8.36188
ACTTATCAGAATAGTC-1	ECCs	Pitt	-1.98761	-7.94972
ACTTATCAGGTAAAGG-1	ECCs	Pitt	2.90453	-9.1439
ACTTATCAGTCTTCGA-1	ECCs	Pitt	-1.27699	-1.55871
ACTTATCTCCGTACGG-1	ECCs	Pitt	3.96441	-8.89674
ACTTCCGGTACCAATC-1	Endo	Pitt	6.43676	-0.946968
ACTTCCGGTAGCGTTT-1	CA-MSCs	Pitt	6.81698	6.84247
ACTTCCGTCGCATAGT-1	Myofibro	Pitt	10.0442	0.75692
ACTTCCGTCGTGGGTC-1	Endo	Pitt	6.79609	-1.51835
ACTTCGCAGGTTCTAC-1	ECCs	Pitt	0.506961	-9.15728
ACTTCGCCATAATCGC-1	ECCs	Pitt	1.69218	-7.76778
ACTTCGCGTCTAACGT-1	CA-MSCs	Pitt	6.81327	6.80491
ACTTTCAAGCTGGCTC-1	ECCs	Pitt	-1.52109	-12.6367
ACTTTCAAGGAGCAAA-1	CA-MSCs	Pitt	11.1419	5.02739
ACTTTCAGTGTTAACC-1	CA-MSCs	Pitt	10.1113	4.81911
ACTTTCATCGTGGCTG-1	Myofibro	Pitt	8.26149	6.10981
ACTTTGTAGCGATCGA-1	ECCs	Pitt	6.15646	-9.98743
ACTTTGTAGGTAGTCG-1	ECCs	Pitt	-1.48766	-7.96336
ACTTTGTCATAGGTTC-1	ECCs	Pitt	6.10867	-8.18826
ACTTTGTGTGTCCATA-1	CA-MSCs	Pitt	11.0091	5.57963
AGAAATGAGATGAACT-1	ECCs	Pitt	1.74348	-8.57649
AGAAATGCAACGACTT-1	Endo	Pitt	6.46673	-0.965169
AGAAATGCAGGACGAT-1	ECCs	Pitt	1.69783	-9.5604
AGAAATGCATAATCGC-1	ECCs	Pitt	2.86233	-6.46051
AGAAATGGTAGCACGA-1	CD8 T	Pitt	6.70381	5.88978
AGAAATGTCGCGGTAC-1	ECCs	Pitt	3.14714	-8.99976
AGAACAACACAACGTT-1	CA-MSCs	Pitt	10.5593	5.06742
AGAACAACACCTGCTT-1	CA-MSCs	Pitt	7.15261	6.75989
AGAACAACAGTGAGCA-1	ECCs	Pitt	4.38169	-8.69911
AGAACAAGTGATGGCA-1	ECCs	Pitt	3.23434	-8.38879
AGAACAAGTTCACCGG-1	Myofibro	Pitt	9.70417	0.912272
AGAACCTAGGGATCAC-1	ECCs	Pitt	5.86509	-9.10597
AGAACCTAGGTCTGGA-1	ECCs	Pitt	3.37468	-6.44744
AGAACCTCATAGGCGA-1	Fibro	Pitt	10.0649	5.95604
AGAACCTCATGTCAGT-1	ECCs	Pitt	6.12815	-7.29779
AGAACCTCATTGGCAT-1	Endo	Pitt	6.13819	-0.78658
AGAAGCGCATCCGATA-1	Myofibro	Pitt	10.7273	0.719076
AGAAGCGGTCGTGCCA-1	Fibro	Pitt	8.37728	5.29507
AGAAGTAAGAATTGTG-1	ECCs	Pitt	2.79844	-8.46099
AGAAGTACAAGTTGGG-1	ECCs	Pitt	-2.2626	-7.49758
AGAAGTACAGGATTCT-1	ECCs	Pitt	2.26639	-8.23408
AGAAGTAGTCGCGTCA-1	ECCs	Pitt	6.08412	-7.09293
AGAAGTAGTGAGGAAA-1	CA-MSCs	Pitt	10.7103	5.56267
AGAAGTAGTTGACTAC-1	ECCs	Pitt	3.01447	-8.20997
AGAAGTATCACAATGC-1	ECCs	Pitt	5.99356	-9.92405
AGAAGTATCCACCCTA-1	CA-MSCs	Pitt	7.55951	6.123
AGAAGTATCCTCTAGC-1	ECCs	Pitt	2.70049	-8.67541
AGACAAAAGAATCGTA-1	CA-MSCs	Pitt	6.64326	7.06079
AGACAAAAGACGCCCT-1	Myofibro	Pitt	9.50593	1.4139
AGACAAAAGCCTGACC-1	ECCs	Pitt	3.30078	-8.12519
AGACAAAAGCGCTTCG-1	ECCs	Pitt	5.63077	-9.05572
AGACAAACAGGATGAC-1	Endo	Pitt	6.27713	-1.01317
AGACACTAGACCTGGA-1	CA-MSCs	Pitt	10.8228	5.15817
AGACACTAGGAAAGGT-1	CA-MSCs	Pitt	10.3893	5.18451
AGACACTGTCTTACTT-1	Endo	Pitt	6.50263	-1.24302
AGACAGGAGTTGGCTT-1	CA-MSCs	Pitt	7.31276	7.37863
AGACAGGGTTGTAAAG-1	ECCs	Pitt	2.14572	-7.99198
AGACCATCAGTAGGAC-1	ECCs	Pitt	2.59263	-9.39186
AGACCATGTTTCACAG-1	Endo	Pitt	5.94645	-0.669359
AGACCATTCGAGTGAG-1	ECCs	Pitt	3.82487	-8.19312
AGACCCGCAATAGTCC-1	Endo	Pitt	6.52562	-0.623241
AGACCCGTCCTGGGTG-1	ECCs	Pitt	3.78217	-8.38894
AGACTCAAGACTTGTC-1	ECCs	Pitt	6.07111	-7.09248
AGACTCACACAAGCAG-1	ECCs	Pitt	-1.91941	-8.36191
AGACTCACACCGGCTA-1	CA-MSCs	Pitt	6.57903	7.19528
AGACTCAGTTAGAGTA-1	ECCs	Pitt	4.93979	-6.52923
AGACTCAGTTGAATCC-1	Myofibro	Pitt	9.60775	1.05901
AGACTCATCAATGTCG-1	Myofibro	Pitt	10.8606	1.05736
AGACTCATCTGTACAG-1	Endo	Pitt	6.62896	-1.11165
AGAGAATAGAATTCAG-1	Myofibro	Pitt	9.90522	0.830476
AGAGAATAGCACTCGC-1	Endo	Pitt	6.02002	-0.716496
AGAGAATCACATCATG-1	Myofibro	Pitt	10.0543	2.51568
AGAGAATGTAACATAG-1	ECCs	Pitt	2.85199	-6.27918
AGAGAATGTGGCTGAA-1	ECCs	Pitt	3.47378	-8.7935
AGAGAATTCTGGAAGG-1	ECCs	Pitt	2.0747	-8.78051
AGAGAGCAGTACAACA-1	ECCs	Pitt	1.64138	-7.49442
AGAGAGCGTATGGAAT-1	Endo	Pitt	6.11818	-0.919117
AGAGAGCTCAATGTCG-1	CA-MSCs	Pitt	10.9214	4.99973
AGAGAGCTCACCCTTG-1	CD4CD8 T	Pitt	2.60276	-5.23482
AGAGAGCTCCACAAGT-1	ECCs	Pitt	3.65569	-8.39773
AGAGAGCTCGACATTG-1	ECCs	Pitt	3.76963	-9.72482
AGAGCAGAGTAGACAT-1	Endo	Pitt	6.23309	-0.895567
AGAGCAGAGTTACGTC-1	ECCs	Pitt	5.83619	-9.95079
AGAGCAGGTACAGCGA-1	ECCs	Pitt	1.39482	-7.89571
AGAGCAGGTAGTCGGA-1	ECCs	Pitt	2.36966	-8.38089
AGAGCCCAGTGGATTA-1	CA-MSCs	Pitt	9.70113	5.38822
AGAGCCCCACTGAATC-1	Myofibro	Pitt	10.2814	1.07922
AGAGCCCCAGTCTTCC-1	ECCs	Pitt	-0.286536	-8.4123
AGAGCCCGTCTGTAGT-1	Myofibro	Pitt	9.45356	1.3495
AGAGCCCGTTTCCAAG-1	ECCs	Pitt	5.27006	-8.73413
AGAGCCCTCCTGATAG-1	ECCs	Pitt	5.75033	-9.55657
AGAGCCCTCTAAGGAA-1	Endo	Pitt	6.66771	-1.19682
AGATAGAAGTGAGGTC-1	Myofibro	Pitt	11.0004	1.08801
AGATCCAGTTAACCTG-1	CA-MSCs	Pitt	10.4926	5.21058
AGATCGTCAGAATTCC-1	ECCs	Pitt	2.94772	-9.29423
AGATCGTCAGCCCAGT-1	ECCs	Pitt	3.28142	-8.59346
AGATCGTGTGTCTAAC-1	ECCs	Pitt	2.6469	-5.42581
AGATGAACAGAACGCA-1	ECCs	Pitt	2.45091	-7.59972
AGATGAAGTTGGGCCT-1	CA-MSCs	Pitt	10.3774	5.29501
AGATGAATCAATCGGT-1	CA-MSCs	Pitt	11.0377	4.92145
AGATGCTAGACTCAAA-1	CA-MSCs	Pitt	11.0503	5.81254
AGATGCTCAGTCTACA-1	Endo	Pitt	6.16649	-0.771515
AGATGCTTCGAGCACC-1	Myofibro	Pitt	9.47969	1.35067
AGATGCTTCTCCAAGA-1	Endo	Pitt	6.33343	-0.928482
AGCATCACACTTCATT-1	Myofibro	Pitt	7.21038	6.39902
AGCATCAGTATCGAGG-1	ECCs	Pitt	2.18574	-8.19035
AGCATCATCACCGACG-1	ECCs	Pitt	4.36116	-9.07326
AGCATCATCCTCAGGG-1	CA-MSCs	Pitt	7.10669	7.42564
AGCATCATCGGCTCTT-1	Myofibro	Pitt	9.99561	0.917522
AGCCAATCAGCGACCT-1	CA-MSCs	Pitt	10.4988	5.38614
AGCCAATGTAGGTACG-1	CA-MSCs	Pitt	11.1638	5.65868
AGCCAATGTTGCGAAG-1	Myofibro	Pitt	10.9952	0.960492
AGCCAATTCAACCCGG-1	Endo	Pitt	6.06456	-0.816078
AGCCAATTCAAGCTTG-1	CA-MSCs	Pitt	10.9736	5.40576
AGCCACGAGAGTTGTA-1	CA-MSCs	Pitt	6.98353	7.13862
AGCCACGCATGAGAAT-1	Endo	Pitt	6.19301	-0.866808
AGCCACGTCCTCAGAA-1	Endo	Pitt	6.73364	-0.704295
AGCCACGTCGCTGTTC-1	ECCs	Pitt	6.47902	-9.59991
AGCCAGCAGAGCACTG-1	ECCs	Pitt	1.76443	-7.86165
AGCCAGCCAGACCTGC-1	ECCs	Pitt	6.38018	-9.55495
AGCCAGCGTTGTCTAG-1	CA-MSCs	Pitt	11.0559	5.04857
AGCCAGCTCTGAGAGG-1	ECCs	Pitt	5.15433	-9.51667
AGCCAGCTCTTGGTGA-1	CA-MSCs	Pitt	10.9043	4.9793
AGCGATTCAAGACCTT-1	CA-MSCs	Pitt	6.66159	6.71908
AGCGCCACACCTCTAC-1	ECCs	Pitt	3.35608	-9.04176
AGCGCCAGTATACAGA-1	CA-MSCs	Pitt	6.71132	7.05191
AGCGCCAGTCGCTCGA-1	Myofibro	Pitt	10.33	2.06378
AGCGCCAGTGTTCGAT-1	CA-MSCs	Pitt	6.66073	6.7615
AGCGCCATCACCATAG-1	Endo	Pitt	6.58688	-0.387246
AGCGCCATCGCAGTGC-1	ECCs	Pitt	3.78679	-8.01552
AGCGCCATCGGTAGGA-1	Fibro	Pitt	7.95388	7.21917
AGCGCTGAGGACTTCT-1	Endo	Pitt	6.79944	-0.99082
AGCGCTGCAGGTTCGC-1	CA-MSCs	Pitt	6.72198	6.8064
AGCGCTGTCGGAGTGA-1	Myofibro	Pitt	10.0377	0.705178
AGCGTATCAAGGCTTT-1	ECCs	Pitt	2.93765	-8.41763
AGCGTATCACGGTCTG-1	CA-MSCs	Pitt	10.8161	5.1351
AGCGTATGTCTTGCGG-1	Endo	Pitt	6.6084	-1.13287
AGCGTATTCGAGATGG-1	Myofibro	Pitt	10.1336	1.31697
AGCGTCGCATGATAGA-1	CA-MSCs	Pitt	6.70721	7.11415
AGCGTCGGTATAATGG-1	Endo	Pitt	6.22742	-0.566107
AGCGTCGTCAGCAGAG-1	ECCs	Pitt	5.80303	-7.18624
AGCTACAAGAGAGGTA-1	Myofibro	Pitt	10.3756	2.0791
AGCTACACACAAGCAG-1	Myofibro	Pitt	8.01435	6.20985
AGCTACAGTGCATGAG-1	Myofibro	Pitt	10.8559	1.25701
AGCTACATCATCGCAA-1	ECCs	Pitt	4.01275	-6.85383
AGCTACATCGCCAGAC-1	ECCs	Pitt	6.13495	-9.32397
AGCTCAAAGCTAATCC-1	CA-MSCs	Pitt	6.74979	6.96577
AGCTCAAAGTGCTACT-1	ECCs	Pitt	1.80524	-6.53989
AGCTCAACAAGGTCAG-1	ECCs	Pitt	3.8742	-8.50471
AGCTCAACACGCTGTG-1	ECCs	Pitt	3.30026	-9.17571
AGCTCAACAGCGCGTT-1	CA-MSCs	Pitt	7.44442	6.57244
AGCTCAAGTAATCAGA-1	Endo	Pitt	6.99965	-0.70321
AGCTCAAGTGGCTGAA-1	ECCs	Pitt	2.13365	-8.30071
AGCTCAAGTTCTATCT-1	Endo	Pitt	6.89021	-1.5885
AGCTTCCAGTGTACAA-1	ECCs	Pitt	2.15423	-8.46965
AGCTTCCAGTTGGGAC-1	CA-MSCs	Pitt	6.74403	6.75564
AGCTTCCTCATTGTGG-1	Myofibro	Pitt	7.43254	6.49102
AGCTTCCTCCATCAGA-1	ECCs	Pitt	5.34697	-9.20055
AGCTTCCTCGTTCCCA-1	ECCs	Pitt	3.07934	-9.11004
AGGAAATAGGCACTCC-1	CA-MSCs	Pitt	7.68537	7.0522
AGGAAATAGGGACACT-1	ECCs	Pitt	5.82555	-10.1549
AGGAAATGTTCGTACA-1	ECCs	Pitt	2.74689	-8.81829
AGGAATAAGAACCGCA-1	ECCs	Pitt	3.0238	-9.33145
AGGAATAAGCAAGTCG-1	CA-MSCs	Pitt	9.8976	2.83501
AGGAATAAGCTAAATG-1	Myofibro	Pitt	7.74023	6.25561
AGGAATAAGGTCCTGC-1	CA-MSCs	Pitt	6.6122	7.30679
AGGAATAAGTAGGATT-1	CA-MSCs	Pitt	6.87543	7.35311
AGGAATACACTAGGTT-1	ECCs	Pitt	4.18407	-8.42346
AGGAATACAGGTACGA-1	CA-MSCs	Pitt	10.624	5.14464
AGGAATATCATGCTAG-1	ECCs	Pitt	5.79304	-9.23873
AGGAATATCCTACCGT-1	ECCs	Pitt	-1.55021	-8.49465
AGGACGAAGTAGAATC-1	ECCs	Pitt	6.03799	-7.84682
AGGACGAGTACTGCCG-1	Endo	Pitt	6.47645	-0.622151
AGGACGAGTATTGACC-1	Endo	Pitt	6.21934	-0.844584
AGGACGAGTGACTGAG-1	ECCs	Pitt	3.60981	-9.49543
AGGACGAGTGCTTATG-1	ECCs	Pitt	3.47242	-9.01927
AGGACGATCCTGTTGC-1	Endo	Pitt	6.18055	-0.726676
AGGACGATCGAGTACT-1	Myofibro	Pitt	10.1449	1.11377
AGGACGATCTTAGGAC-1	CD8 T	Pitt	-1.8168	-0.776431
AGGACTTAGAATCGAT-1	Myofibro	Pitt	11.1375	1.1638
AGGACTTAGTCTGTAC-1	ECCs	Pitt	2.46662	-5.95557
AGGACTTTCGAACTCA-1	Endo	Pitt	6.47764	-1.09529
AGGAGGTAGTATGATG-1	ECCs	Pitt	5.25548	-9.93739
AGGAGGTTCACGAACT-1	ECCs	Pitt	2.60037	-8.04531
AGGAGGTTCGTCACCT-1	CA-MSCs	Pitt	10.3545	5.47824
AGGATAAAGCAGAAAG-1	ECCs	Pitt	6.1223	-8.59666
AGGATAAAGCGTACAG-1	ECCs	Pitt	3.65266	-9.09896
AGGATAACACAAGCCC-1	Endo	Pitt	6.16524	-0.276628
AGGATAACAGTGGCTC-1	ECCs	Pitt	1.84028	-7.28341
AGGATCTAGAGCCATG-1	ECCs	Pitt	2.75631	-9.23994
AGGATCTAGCACGTCC-1	ECCs	Pitt	2.4446	-8.57988
AGGATCTAGTAGACAT-1	ECCs	Pitt	2.73694	-8.17733
AGGATCTGTCTAGGCC-1	CA-MSCs	Pitt	10.3135	5.47627
AGGATCTGTGGTTTGT-1	CA-MSCs	Pitt	11.1897	5.46406
AGGATCTTCAAGGACG-1	CA-MSCs	Pitt	6.9969	7.26729
AGGATCTTCATGTCAG-1	ECCs	Pitt	4.08926	-8.96018
AGGCATTAGGGCAATC-1	Endo	Pitt	6.21848	-0.842162
AGGCATTCAGCTTTGA-1	ECCs	Pitt	3.78727	-9.15767
AGGCATTCATGGGAAC-1	Endo	Pitt	6.14648	-0.685411
AGGCATTCATTGCCTC-1	Endo	Pitt	7.7445	-0.516841
AGGCATTTCCACTTTA-1	CA-MSCs	Pitt	11.0478	4.94397
AGGCCACCAGAGCTAG-1	CA-MSCs	Pitt	6.96589	7.211
AGGCCACGTGTCATGT-1	Myofibro	Pitt	10.0358	0.680203
AGGCTGCAGATTAGTG-1	ECCs	Pitt	6.60329	-9.63252
AGGCTGCAGCTCTTCC-1	ECCs	Pitt	3.3566	-8.12122
AGGCTGCTCGTGGTAT-1	ECCs	Pitt	5.51232	-7.09004
AGGGAGTTCGGTCGAC-1	CA-MSCs	Pitt	10.9658	5.18794
AGGGCCTAGCTTGTGT-1	Myofibro	Pitt	9.99342	1.87393
AGGGCCTCAAAGGTTA-1	Endo	Pitt	7.5114	-0.370178
AGGGCCTCAGAATGTA-1	ECCs	Pitt	4.78738	-9.57302
AGGGCCTGTATCGTAC-1	Fibro	Pitt	7.70976	5.66625
AGGGCCTGTCATCGCG-1	ECCs	Pitt	5.75643	-8.93802
AGGGCCTGTGAATGTA-1	ECCs	Pitt	-2.41648	-7.85399
AGGGCTCAGGCTGAAC-1	Myofibro	Pitt	11.0296	1.19224
AGGGCTCGTGGGACAT-1	ECCs	Pitt	2.79839	-6.16685
AGGGCTCTCCATGAGT-1	Myofibro	Pitt	9.68835	0.121567
AGGGCTCTCGATCCCT-1	ECCs	Pitt	3.62837	-9.70437
AGGGTCCAGTACTGGG-1	Myofibro	Pitt	9.51267	1.44991
AGGGTCCTCCTGTTGC-1	CA-MSCs	Pitt	7.31776	6.51256
AGGGTGAAGAAGCGGG-1	ECCs	Pitt	5.12409	-8.77705
AGGGTGAAGCTCACTA-1	ECCs	Pitt	6.31232	-8.22478
AGGGTGAAGTTCCATG-1	ECCs	Pitt	1.9978	-7.85765
AGGGTGACAAGGCAAC-1	ECCs	Pitt	2.77397	-8.39773
AGGGTGAGTCTAACTG-1	ECCs	Pitt	2.93683	-9.25504
AGGGTGAGTGATACTC-1	ECCs	Pitt	6.02428	-9.80802
AGGGTGATCGACCATA-1	ECCs	Pitt	1.257	-9.35218
AGGGTTTAGGACGCAT-1	CA-MSCs	Pitt	11.0765	5.00636
AGGGTTTCAGTAACCT-1	CA-MSCs	Pitt	6.8289	7.04249
AGGGTTTTCATTGCGA-1	ECCs	Pitt	4.48413	-9.22827
AGGGTTTTCTGCGGCA-1	Myofibro	Pitt	9.79959	1.00024
AGGTAGGAGTACGTCT-1	Myofibro	Pitt	9.8441	2.89994
AGGTAGGCAAGACGAC-1	Myofibro	Pitt	10.5122	1.67499
AGGTAGGTCGCGATCG-1	Endo	Pitt	6.66825	-1.08892
AGGTCATAGTAAGACT-1	ECCs	Pitt	-2.13724	-8.04998
AGGTCATAGTCATAGA-1	ECCs	Pitt	6.34387	-8.14054
AGGTCATCAAAGGGTC-1	Endo	Pitt	6.59947	-0.515048
AGGTCATCAGCTGTAT-1	ECCs	Pitt	2.5611	-8.0899
AGGTCTAGTACACGTT-1	ECCs	Pitt	3.53228	-9.59361
AGGTCTAGTCGAGCTC-1	ECCs	Pitt	-0.301585	-8.3447
AGGTCTAGTCTACATG-1	Myofibro	Pitt	10.0749	0.997193
AGGTCTAGTTAAGCAA-1	ECCs	Pitt	2.37108	-5.23018
AGGTGTTAGAAGCCAC-1	Endo	Pitt	6.59113	-0.568992
AGGTGTTAGAGCAGAA-1	CA-MSCs	Pitt	11.1515	5.57526
AGGTGTTAGCGGTAGT-1	Myofibro	Pitt	10.1195	1.7599
AGGTGTTAGGCCCAAA-1	ECCs	Pitt	5.1625	-9.84726
AGGTGTTCACCGCTGA-1	Endo	Pitt	6.32913	-0.479026
AGGTGTTGTACGGCAA-1	CA-MSCs	Pitt	6.63635	7.01266
AGGTGTTGTATACCTG-1	CD8 T	Pitt	-1.60057	-1.08897
AGGTGTTGTTGAATCC-1	Myofibro	Pitt	10.528	1.19379
AGGTGTTTCCAGCAAT-1	ECCs	Pitt	3.99905	-8.597
AGGTTACAGAATCCCT-1	CA-MSCs	Pitt	11.0165	5.10182
AGGTTACAGGGCAACT-1	ECCs	Pitt	2.85652	-8.85494
AGGTTACAGTTCCGGC-1	Endo	Pitt	6.40837	-0.512228
AGGTTACCAGTCGAGA-1	Myofibro	Pitt	11.0655	1.24131
AGGTTACTCATCTGTT-1	CA-MSCs	Pitt	10.4503	3.67692
AGGTTGTAGGTACATA-1	CA-MSCs	Pitt	10.8795	4.92609
AGGTTGTTCGAGAGAC-1	Myofibro	Pitt	9.63034	0.318527
AGGTTGTTCGCTTGAA-1	ECCs	Pitt	5.32298	-8.6839
AGTAACCCACATATGC-1	ECCs	Pitt	3.39375	-7.85449
AGTAACCCACCAGGTC-1	ECCs	Pitt	2.62809	-6.3126
AGTAACCGTATGAAAC-1	ECCs	Pitt	4.2497	-9.7544
AGTAACCGTGCCTAAT-1	ECCs	Pitt	4.88979	-9.88777
AGTAACCTCCCAATAG-1	CA-MSCs	Pitt	6.69652	7.02743
AGTACCAAGTGATTCC-1	CA-MSCs	Pitt	10.6902	5.73867
AGTACCAAGTGGATTA-1	ECCs	Pitt	5.68455	-9.85954
AGTACCAAGTTTCGGT-1	ECCs	Pitt	6.29644	-7.6826
AGTACCATCACCATCC-1	ECCs	Pitt	4.0764	-8.09709
AGTACCATCTAGAGCT-1	ECCs	Pitt	2.85812	-5.32278
AGTACTGAGCAGGCAT-1	Endo	Pitt	6.36172	-1.15066
AGTACTGGTTAGGGTG-1	Endo	Pitt	6.72599	-0.771374
AGTACTGTCTCTAAGG-1	ECCs	Pitt	2.5268	-8.1051
AGTACTGTCTGGAAGG-1	ECCs	Pitt	6.20637	-9.87884
AGTACTGTCTTTGCTA-1	Endo	Pitt	6.80761	-0.785457
AGTAGCTAGAGTTGCG-1	Fibro	Pitt	10.3126	5.90453
AGTAGCTAGTACCGGA-1	ECCs	Pitt	4.58475	-8.42617
AGTAGCTGTCACGCTG-1	Myofibro	Pitt	10.7451	1.01768
AGTAGCTTCACATTGG-1	ECCs	Pitt	2.15933	-8.34496
AGTAGCTTCATGTCAG-1	CA-MSCs	Pitt	6.73692	6.97926
AGTAGTCAGTTGCATC-1	ECCs	Pitt	2.4656	-8.51954
AGTAGTCCAGGGTCTC-1	CA-MSCs	Pitt	6.55892	6.9662
AGTAGTCGTCGACTGC-1	ECCs	Pitt	9.61427	-0.144855
AGTAGTCGTTTCGGCG-1	ECCs	Pitt	1.90587	-8.73037
AGTCACACAACGACTT-1	ECCs	Pitt	6.33146	-9.44842
AGTCACACACAGCGCT-1	ECCs	Pitt	2.30381	-8.94106
AGTCACACATGACTAC-1	ECCs	Pitt	5.08521	-7.94001
AGTCACAGTCAGCGTC-1	Endo	Pitt	5.95015	-0.67529
AGTCACATCACCGGGT-1	Myofibro	Pitt	10.8618	0.837496
AGTCACATCCGCGAGT-1	Endo	Pitt	6.06105	-0.758065
AGTCACATCCGGTTCT-1	ECCs	Pitt	5.60176	-9.02014
AGTCATGAGAACGTGC-1	Endo	Pitt	6.51584	-0.466027
AGTCATGTCCGTGGCA-1	CA-MSCs	Pitt	6.49782	6.76011
AGTCATGTCGAAGAAT-1	ECCs	Pitt	3.85014	-10.196
AGTCTCCAGCACCAGA-1	ECCs	Pitt	9.56359	-0.161304
AGTCTCCAGGATAATC-1	CA-MSCs	Pitt	6.61206	6.69156
AGTCTCCCATACCAGT-1	ECCs	Pitt	1.67274	-8.10494
AGTCTCCGTAACAGGC-1	Myofibro	Pitt	9.53827	1.01663
AGTCTCCGTCCGTACG-1	Fibro	Pitt	10.2641	5.69891
AGTCTCCTCAGGCGAA-1	Endo	Pitt	6.18822	-0.908707
AGTGACTAGCAGGTCA-1	CA-MSCs	Pitt	7.26483	6.84743
AGTGACTAGGGCAGGA-1	ECCs	Pitt	3.72671	-8.94754
AGTGACTTCGCAGTCG-1	ECCs	Pitt	5.09562	-8.10337
AGTGACTTCTACGCGG-1	Endo	Pitt	6.31524	-0.443832
AGTGATCCAACTTCTT-1	Endo	Pitt	6.06939	-0.560229
AGTGATCCAAGATGGC-1	Endo	Pitt	7.40327	-0.495134
AGTGATCCAATCGCCG-1	ECCs	Pitt	3.21675	-9.85962
AGTGATCCACATATCG-1	Endo	Pitt	6.30744	-0.883517
AGTGATCCATGCCGGT-1	Myofibro	Pitt	10.9191	1.104
AGTGATCTCAGACTGT-1	Myofibro	Pitt	10.1303	1.60232
AGTGCCGCATGCGGTC-1	ECCs	Pitt	4.06838	-8.97765
AGTGCCGGTTGTGCCG-1	Myofibro	Pitt	10.2762	0.673617
AGTGTTGCACTAGGTT-1	ECCs	Pitt	4.08795	-8.96457
AGTGTTGTCAGGTAAA-1	Endo	Pitt	6.19868	-0.856464
AGTTAGCAGCCACTCG-1	Myofibro	Pitt	8.92237	4.83671
AGTTAGCCAAGCTGTT-1	Endo	Pitt	6.64351	-0.539069
AGTTAGCCAGAAGTTA-1	ECCs	Pitt	5.86647	-9.5649
AGTTAGCCAGCCGGTT-1	ECCs	Pitt	2.75173	-5.91925
AGTTAGCGTTTACGAC-1	ECCs	Pitt	6.03862	-8.02956
AGTTAGCTCAAGAGGC-1	ECCs	Pitt	5.71048	-8.15953
AGTTAGCTCGGCACTG-1	Endo	Pitt	6.60108	-1.12985
AGTTAGCTCTCGAGTA-1	Myofibro	Pitt	10.183	0.935127
AGTTCCCAGAACGCGT-1	ECCs	Pitt	6.66349	-7.78805
AGTTCCCGTAGCACGA-1	ECCs	Pitt	3.2653	-8.46668
AGTTCCCGTTTAAGGA-1	Myofibro	Pitt	8.93349	6.55633
AGTTCCCTCAGACCCG-1	CA-MSCs	Pitt	11.1341	5.04486
AGTTCCCTCAGCCCAG-1	ECCs	Pitt	1.8175	-8.30174
AGTTCCCTCGATGCAT-1	ECCs	Pitt	2.69461	-8.15061
AGTTCCCTCGGAGTAG-1	ECCs	Pitt	2.45854	-8.92065
AGTTCGAAGCGGCTCT-1	ECCs	Pitt	4.26527	-8.83174
AGTTCGAGTTCGGTAT-1	Myofibro	Pitt	10.4873	1.57708
ATACCGACAGGGACTA-1	Endo	Pitt	6.44218	-0.503445
ATACCGAGTGATGTAA-1	ECCs	Pitt	1.4996	-8.35588
ATACCGATCTCACTCG-1	ECCs	Pitt	5.96499	-10.126
ATACCTTAGTCACAGG-1	Endo	Pitt	6.74309	-1.15182
ATACCTTCACCCGTAG-1	Myofibro	Pitt	9.61541	5.30283
ATACCTTCACTCCTTG-1	CA-MSCs	Pitt	6.98206	7.24022
ATACCTTGTGAGGAAA-1	Myofibro	Pitt	11.0251	1.23789
ATACTTCCAGTAGAGC-1	ECCs	Pitt	4.40483	-7.50286
ATACTTCTCAGTCACA-1	ECCs	Pitt	5.59467	-10.0969
ATAGACCCATGACTGT-1	ECCs	Pitt	2.94228	-8.33032
ATAGACCGTGACTAAA-1	Endo	Pitt	6.14182	-0.644824
ATAGACCTCCTTATCA-1	ECCs	Pitt	3.8595	-9.71716
ATAGAGAAGACGCATG-1	Endo	Pitt	6.56244	-1.11266
ATAGAGAAGCCTCGTG-1	Myofibro	Pitt	8.31144	6.87659
ATAGAGATCGGCAGTC-1	CA-MSCs	Pitt	7.10113	7.33426
ATAGAGATCTGAGGCC-1	ECCs	Pitt	5.63331	-7.30854
ATAGGCTAGCTGACTT-1	ECCs	Pitt	0.811633	-8.45376
ATAGGCTGTCTTTCAT-1	ECCs	Pitt	3.69223	-8.7696
ATAGGCTTCACGGACC-1	ECCs	Pitt	4.5141	-8.4852
ATATCCTAGAGATTCA-1	ECCs	Pitt	6.27163	-7.35789
ATATCCTCAGTTAAAG-1	Myofibro	Pitt	8.00324	6.78362
ATATCCTTCGTGTCAA-1	Endo	Pitt	6.37651	-1.18883
ATATCCTTCTGGCTGG-1	Myofibro	Pitt	7.7726	6.3985
ATCACAGAGACGACTG-1	Endo	Pitt	6.15215	-0.879529
ATCACAGGTTAGTCGT-1	ECCs	Pitt	2.04978	-7.56819
ATCACGAGTCGGATTT-1	ECCs	Pitt	2.64104	-6.35985
ATCACTTAGCCAAGGT-1	ECCs	Pitt	4.16035	-8.07059
ATCACTTAGGTTGGTG-1	CA-MSCs	Pitt	7.38471	7.18655
ATCACTTGTTGCTGAT-1	ECCs	Pitt	2.95726	-9.28447
ATCACTTTCACCGCTT-1	CA-MSCs	Pitt	10.749	4.98713
ATCAGGTAGCAATAGT-1	CA-MSCs	Pitt	10.9456	5.04635
ATCAGGTCAATGAAAC-1	CA-MSCs	Pitt	6.67347	7.14753
ATCAGGTCAGTAGTGG-1	Myofibro	Pitt	10.8481	1.20996
ATCAGGTGTCCAGCAC-1	ECCs	Pitt	1.69799	-8.70083
ATCAGGTTCCTGTTAT-1	CA-MSCs	Pitt	6.79183	7.10829
ATCAGGTTCTCTCTTC-1	ECCs	Pitt	3.24514	-9.2108
ATCATTCAGAGTCGAC-1	ECCs	Pitt	6.52958	-7.2612
ATCATTCGTAACATCC-1	ECCs	Pitt	3.11702	-9.3685
ATCATTCGTGAGCGAT-1	CD8 T	Pitt	-1.3582	-0.851348
ATCATTCGTGTTTGCA-1	ECCs	Pitt	1.1434	-7.77936
ATCATTCTCAGGAAAT-1	ECCs	Pitt	4.74558	-7.9353
ATCATTCTCCTAGCGG-1	Endo	Pitt	6.0652	-0.762728
ATCATTCTCTAGAACC-1	ECCs	Pitt	2.80517	-8.52382
ATCCACCTCCGCCTAT-1	ECCs	Pitt	3.24344	-9.54469
ATCCATTAGGGTTTCT-1	ECCs	Pitt	0.634618	-9.04716
ATCCATTAGTTGTCGT-1	ECCs	Pitt	4.91718	-8.85335
ATCCATTGTTCGAAGG-1	ECCs	Pitt	4.03447	-8.00929
ATCCATTGTTCTGACA-1	ECCs	Pitt	4.4387	-9.04396
ATCCATTTCAGGTAAA-1	ECCs	Pitt	2.76092	-8.82846
ATCCATTTCATACGAC-1	ECCs	Pitt	5.86739	-10.1113
ATCCATTTCCGGACTG-1	CA-MSCs	Pitt	10.847	5.32524
ATCCCTGCAAGCGGAT-1	ECCs	Pitt	4.47991	-9.2705
ATCCGTCCAATTAGGA-1	ECCs	Pitt	2.64027	-5.43833
ATCCGTCCATACAGGG-1	ECCs	Pitt	3.89303	-8.7088
ATCCGTCGTCTTCAAG-1	ECCs	Pitt	4.45832	-8.49949
ATCCTATAGAGCAGAA-1	CA-MSCs	Pitt	10.5369	5.04456
ATCCTATAGGTGCTTT-1	ECCs	Pitt	3.20539	-7.84708
ATCCTATAGTACAACA-1	ECCs	Pitt	2.73753	-8.67122
ATCCTATCATGTGGCC-1	ECCs	Pitt	0.544515	-11.443
ATCCTATGTGAACGGT-1	CA-MSCs	Pitt	10.5321	5.19627
ATCCTATTCAAATGAG-1	ECCs	Pitt	5.45608	-8.47519
ATCGATGAGAGATTCA-1	ECCs	Pitt	2.86338	-8.63177
ATCGATGCATCGATAC-1	ECCs	Pitt	4.6425	-10.0792
ATCGATGTCGAAGCCC-1	Endo	Pitt	6.19793	-0.756674
ATCGCCTCAGAGTAAT-1	CA-MSCs	Pitt	10.8281	5.2903
ATCGGATCACTCGATA-1	Endo	Pitt	6.13595	-0.916535
ATCGGATCATCGGCCA-1	Myofibro	Pitt	7.13086	6.3951
ATCGGATGTGCCCGTA-1	Endo	Pitt	7.44439	-0.327913
ATCGGCGAGAGAGTTT-1	ECCs	Pitt	6.20685	-8.15974
ATCGGCGAGAGCAAGA-1	ECCs	Pitt	3.15313	-7.68375
ATCGGCGGTCAATCTG-1	ECCs	Pitt	6.0449	-8.23094
ATCGTAGAGATCCCGC-1	ECCs	Pitt	3.16086	-9.07261
ATCGTAGCACTACGGC-1	Endo	Pitt	6.69116	-1.17786
ATCGTAGCAGTCTGGC-1	CA-MSCs	Pitt	6.70166	7.21628
ATCGTAGCATTGAAGA-1	ECCs	Pitt	2.28202	-8.30661
ATCGTAGTCAATCTTC-1	CA-MSCs	Pitt	7.32704	6.80203
ATCGTAGTCCATAGAC-1	ECCs	Pitt	6.14797	-9.9524
ATCGTCCAGAAGAACG-1	ECCs	Pitt	2.59448	-6.63693
ATCGTCCAGGTCATTC-1	Myofibro	Pitt	11.0408	1.32617
ATCGTCCGTTCCGCAG-1	ECCs	Pitt	2.29555	-8.35207
ATCGTGAAGGGAGATA-1	ECCs	Pitt	2.04642	-6.78143
ATCGTGACACAACGAG-1	ECCs	Pitt	6.18942	-6.99542
ATCGTGAGTGGAAGTC-1	ECCs	Pitt	5.39879	-8.74141
ATCGTGATCAAGGAGC-1	Endo	Pitt	6.2135	-0.375073
ATCTCTAGTAGGCAGT-1	CA-MSCs	Pitt	6.8911	7.14952
ATCTTCAAGCTCGGCT-1	Endo	Pitt	7.7746	-0.498355
ATCTTCACACTCTAGA-1	ECCs	Pitt	5.85063	-6.91667
ATCTTCATCGACCCAG-1	Myofibro	Pitt	10.7899	1.06208
ATGAAAGAGCTCTGTA-1	Endo	Pitt	6.46828	-0.591874
ATGAAAGAGGTGCTAG-1	CA-MSCs	Pitt	10.2854	5.42
ATGAAAGCAGCAGACA-1	ECCs	Pitt	5.87935	-10.1304
ATGAAAGCAGGGTCTC-1	ECCs	Pitt	6.19725	-9.76962
ATGAAAGGTGAACTAA-1	CA-MSCs	Pitt	10.6916	5.0176
ATGAAAGGTTCCGCAG-1	ECCs	Pitt	-1.609	-8.07652
ATGAAAGTCACTTATC-1	CA-MSCs	Pitt	9.88417	2.9409
ATGAAAGTCATGCGGC-1	ECCs	Pitt	3.96076	-6.56738
ATGACCAAGCTACTAC-1	CA-MSCs	Pitt	10.6887	5.04058
ATGACCAAGTACGAGC-1	ECCs	Pitt	3.7763	-8.60231
ATGACCACACCTGTCT-1	ECCs	Pitt	5.89615	-9.95498
ATGACCACAGGAATAT-1	ECCs	Pitt	5.20321	-8.95242
ATGACCATCTGGGAGA-1	CA-MSCs	Pitt	10.2998	3.37608
ATGACCATCTTAGCCC-1	Endo	Pitt	6.26967	-1.05935
ATGAGGGAGGTTGTTC-1	ECCs	Pitt	2.43966	-5.85885
ATGAGGGGTTGGCCTG-1	CA-MSCs	Pitt	10.6862	4.95218
ATGAGTCAGCATCCTA-1	Myofibro	Pitt	9.55613	1.5036
ATGAGTCCACACACGC-1	ECCs	Pitt	4.37756	-8.46016
ATGAGTCGTAGGAGTC-1	Myofibro	Pitt	10.8292	1.3237
ATGAGTCGTCCTGTTC-1	ECCs	Pitt	4.01052	-7.54061
ATGATCGGTACGGGAT-1	CA-MSCs	Pitt	10.6825	4.86386
ATGATCGTCAAGAATG-1	ECCs	Pitt	-1.20674	-1.17127
ATGATCGTCACTTGGA-1	Myofibro	Pitt	9.40588	1.33894
ATGATCGTCGAAGCAG-1	Endo	Pitt	6.20694	-0.920865
ATGCCTCAGTACCGGA-1	CA-MSCs	Pitt	7.19018	7.23938
ATGCCTCAGTTGTCAC-1	Myofibro	Pitt	9.54893	2.93975
ATGCCTCCAAGCAGGT-1	ECCs	Pitt	5.28025	-9.33762
ATGCCTCCAAGCCCAC-1	ECCs	Pitt	4.23541	-8.65226
ATGCCTCCACCTCTAC-1	Endo	Pitt	6.40723	-0.597683
ATGCCTCTCAAGCTTG-1	Endo	Pitt	7.533	-0.3738
ATGCGATAGTATGACA-1	ECCs	Pitt	4.86396	-8.77851
ATGCGATCACTGGCCA-1	ECCs	Pitt	3.62283	-8.2614
ATGCGATGTGTATTCG-1	ECCs	Pitt	5.73122	-6.91957
ATGCGATGTTCTCCTG-1	Myofibro	Pitt	9.83773	0.928122
ATGGAGGAGTCGGCAA-1	Myofibro	Pitt	10.0644	0.725837
ATGGAGGCACAGTGAG-1	CA-MSCs	Pitt	10.4529	4.51674
ATGGAGGCAGCGGATA-1	ECCs	Pitt	3.67552	-8.87164
ATGGAGGGTCTACGAT-1	ECCs	Pitt	3.82464	-9.46936
ATGGATCAGAAACTCA-1	CA-MSCs	Pitt	6.93754	7.06113
ATGGATCCACACCGCA-1	CA-MSCs	Pitt	6.87301	6.80044
ATGGATCCACGGGCTT-1	CA-MSCs	Pitt	11.0305	5.00872
ATGGATCGTGATAGTA-1	ECCs	Pitt	2.74194	-9.17085
ATGGGAGCAGACCTAT-1	ECCs	Pitt	3.08586	-7.98855
ATGGGAGTCACCTGGG-1	Myofibro	Pitt	9.55902	2.9309
ATGGGTTAGGATATGT-1	Endo	Pitt	6.18566	-0.816355
ATGGTTGCAATTGCGT-1	CA-MSCs	Pitt	10.005	5.14548
ATGGTTGGTGCCGTAC-1	ECCs	Pitt	5.43501	-7.53737
ATGGTTGTCCATTGTT-1	ECCs	Pitt	5.60881	-10.1086
ATGTCCCAGCTGGAGT-1	ECCs	Pitt	9.50859	-0.277842
ATGTCCCCAAGACCTT-1	ECCs	Pitt	9.52459	-0.244062
ATGTCCCCACATTCTT-1	ECCs	Pitt	-1.68561	-8.02054
ATGTCCCGTATTTCCT-1	ECCs	Pitt	3.21618	-7.66068
ATGTCTTAGGGCAGTT-1	Endo	Pitt	6.2069	-1.07659
ATGTCTTCAAGTGACG-1	ECCs	Pitt	3.30387	-8.15343
ATGTCTTCAGTAGGAC-1	ECCs	Pitt	6.00339	-8.24003
ATGTCTTCATACGCAT-1	ECCs	Pitt	3.72129	-9.18802
ATGTCTTCATGGCTAT-1	Myofibro	Pitt	10.7813	1.06591
ATGTCTTTCAGGAAAT-1	ECCs	Pitt	5.24697	-7.61413
ATGTCTTTCGGTCTGG-1	ECCs	Pitt	4.13124	-7.58178
ATGTCTTTCTCTCAAT-1	Myofibro	Pitt	9.38846	1.04485
ATTACCTAGCTAAATG-1	ECCs	Pitt	5.23001	-9.99343
ATTACCTTCACTGTCC-1	Myofibro	Pitt	10.4242	1.53952
ATTACCTTCCAACCGG-1	Fibro	Pitt	9.68562	6.5302
ATTACCTTCCGTATGA-1	CA-MSCs	Pitt	6.87765	7.44446
ATTACTCAGTATGAGT-1	CA-MSCs	Pitt	11.284	5.05601
ATTACTCCACGCGCAT-1	ECCs	Pitt	5.09775	-8.73234
ATTACTCGTAACGCGA-1	ECCs	Pitt	1.73746	-6.2483
ATTACTCGTCGCTCGA-1	Endo	Pitt	7.03888	-1.36389
ATTATCCAGGCACTCC-1	ECCs	Pitt	1.36188	-7.7001
ATTATCCCATAATCGC-1	Endo	Pitt	6.3646	-0.450488
ATTATCCGTCCTCATC-1	CA-MSCs	Pitt	10.7371	4.92786
ATTATCCTCACGGAGA-1	ECCs	Pitt	1.99159	-7.52012
ATTATCCTCCTGTACC-1	CA-MSCs	Pitt	6.81215	7.2451
ATTCACTAGCTTACGT-1	ECCs	Pitt	3.56847	-9.11033
ATTCACTCAAAGTATG-1	CA-MSCs	Pitt	6.77516	7.24861
ATTCACTGTCCACACG-1	CA-MSCs	Pitt	7.14981	6.81551
ATTCACTGTTCTTCAT-1	CA-MSCs	Pitt	11.2303	5.25458
ATTCACTTCTCTAAGG-1	CA-MSCs	Pitt	6.86665	7.14475
ATTCAGGAGTTGGCGA-1	ECCs	Pitt	2.93966	-8.16869
ATTCAGGCAAATCGTC-1	CA-MSCs	Pitt	6.77164	6.60558
ATTCAGGCAATTGCTG-1	CA-MSCs	Pitt	6.57241	7.06111
ATTCAGGCACGGAAGT-1	ECCs	Pitt	2.19642	-8.31398
ATTCAGGGTACCCAGC-1	ECCs	Pitt	2.18479	-6.43768
ATTCAGGGTATCCCTC-1	ECCs	Pitt	5.08718	-9.28362
ATTCAGGGTCAGCTTA-1	ECCs	Pitt	6.0476	-8.63527
ATTCAGGTCATGAGTC-1	ECCs	Pitt	4.07128	-9.47508
ATTCAGGTCCACAGCG-1	CA-MSCs	Pitt	10.5148	4.19115
ATTCATCAGAAGGCTC-1	ECCs	Pitt	6.11435	-7.57236
ATTCATCAGTCGGGAT-1	Endo	Pitt	6.45917	-0.558666
ATTCATCCAACAGCCC-1	ECCs	Pitt	2.21565	-6.9959
ATTCATCCAACGGGTA-1	CA-MSCs	Pitt	10.4227	4.17144
ATTCATCCAGCAAGAC-1	ECCs	Pitt	6.13825	-8.15194
ATTCATCCAGCAGATG-1	ECCs	Pitt	6.15391	-8.22447
ATTCATCCATGAGATA-1	ECCs	Pitt	5.54402	-9.19084
ATTCATCGTGAAAGTT-1	ECCs	Pitt	5.56103	-9.50921
ATTCATCTCCAAATGC-1	Myofibro	Pitt	11.0195	1.31417
ATTCATCTCCACATAG-1	CA-MSCs	Pitt	6.93238	7.07291
ATTCATCTCGCGTGCA-1	CA-MSCs	Pitt	6.8496	6.50239
ATTCATCTCGGATAAA-1	ECCs	Pitt	5.55057	-9.24008
ATTCATCTCTGCGGAC-1	CA-MSCs	Pitt	6.73941	7.20116
ATTCCATAGCGTTGTT-1	CA-MSCs	Pitt	11.1699	5.05134
ATTCCATCAACATCGT-1	Myofibro	Pitt	10.931	1.14446
ATTCCATCACAGTCCG-1	CA-MSCs	Pitt	11.0423	5.18178
ATTCCATCATCGATCA-1	Endo	Pitt	6.56194	-0.650929
ATTCCATGTAGCTTTG-1	CA-MSCs	Pitt	6.869	6.86903
ATTCCATGTGCCTAAT-1	ECCs	Pitt	2.22583	-7.21362
ATTCCATGTGTTACAC-1	ECCs	Pitt	5.26219	-8.63797
ATTCCATTCAAGTGGG-1	ECCs	Pitt	1.90315	-7.46615
ATTCCATTCTCTGCTG-1	ECCs	Pitt	2.97384	-5.39824
ATTCCCGTCCGGACGT-1	ECCs	Pitt	3.3526	-8.76702
ATTCCTAAGGTCATAA-1	ECCs	Pitt	4.47695	-9.50438
ATTCCTACACAACCGC-1	ECCs	Pitt	3.30154	-8.90016
ATTCCTACAGGCGTTC-1	CA-MSCs	Pitt	10.4317	5.7235
ATTCCTAGTGGATGAC-1	Myofibro	Pitt	9.69652	0.939808
ATTCCTAGTTACGTAC-1	ECCs	Pitt	2.94452	-6.82172
ATTCCTATCTTCCTAA-1	CA-MSCs	Pitt	6.7396	7.13627
ATTCGTTCATACGCAT-1	ECCs	Pitt	-1.61119	-12.3142
ATTCTACCAGTCAACT-1	CA-MSCs	Pitt	6.58839	6.82127
ATTCTACCAGTCTTCC-1	Myofibro	Pitt	10.3989	0.981112
ATTCTACCATACACCA-1	ECCs	Pitt	3.47567	-8.6909
ATTCTACGTACTCGAT-1	ECCs	Pitt	2.81013	-5.36274
ATTCTACTCTCATTGT-1	ECCs	Pitt	4.56566	-7.37645
ATTCTTGAGTGCTCAT-1	Endo	Pitt	6.30531	-0.948286
ATTCTTGCAGGGAATC-1	Endo	Pitt	6.06978	-0.659546
ATTCTTGGTGGGATTG-1	ECCs	Pitt	2.42487	-8.91369
ATTGGGTGTCCCGTGA-1	Fibro	Pitt	8.03194	6.96834
ATTGGGTGTGAGACGT-1	CA-MSCs	Pitt	6.84748	6.96082
ATTGTTCAGCTCGTGC-1	Myofibro	Pitt	9.46743	1.18635
ATTGTTCCAATTTCGG-1	CA-MSCs	Pitt	6.87344	6.82968
ATTGTTCCATAATCGC-1	CA-MSCs	Pitt	10.8535	5.29053
ATTGTTCGTCGAGTTT-1	CA-MSCs	Pitt	6.90929	6.99139
ATTGTTCGTCTGCATA-1	ECCs	Pitt	3.36252	-6.59667
ATTTACCGTCCTGGGT-1	ECCs	Pitt	3.91823	-7.46906
ATTTCACCAGGCGTTC-1	Endo	Pitt	6.55225	-1.10774
ATTTCACGTGCCCAGT-1	CA-MSCs	Pitt	8.65145	3.81757
ATTTCACTCGTGCAGC-1	Endo	Pitt	6.07846	-0.874433
ATTTCACTCTGAATCG-1	Myofibro	Pitt	11.0188	1.23325
ATTTCTGCAACACAGG-1	Endo	Pitt	6.49249	-0.602605
ATTTCTGCATTAGGAA-1	ECCs	Pitt	2.65483	-6.01181
CAAAGAACACCGGCTA-1	ECCs	Pitt	4.64577	-8.86216
CAAAGAACAGGCCTGT-1	Myofibro	Pitt	9.88457	0.872966
CAAAGAAGTCTCAAGT-1	ECCs	Pitt	1.8942	-9.72792
CAAAGAAGTGTAAACA-1	Fibro	Pitt	7.98001	7.01196
CAAAGAATCCATTCGC-1	ECCs	Pitt	4.33789	-9.71153
CAACAACCACCGTGAC-1	ECCs	Pitt	2.70798	-9.19315
CAACAACCAGTGTATC-1	ECCs	Pitt	2.07449	-7.21475
CAACAACTCCCACAGG-1	ECCs	Pitt	4.64702	-8.8267
CAACAACTCGGACTTA-1	ECCs	Pitt	1.55621	-7.78785
CAACAGTAGGTCGACA-1	ECCs	Pitt	5.66873	-6.9996
CAACAGTAGTCTTCCC-1	Endo	Pitt	6.16203	-0.909525
CAACAGTCAAATAAGC-1	ECCs	Pitt	-1.72821	-8.09994
CAACAGTCAACATACC-1	ECCs	Pitt	5.00505	-9.00895
CAACCAAAGATACAGT-1	ECCs	Pitt	4.19576	-7.52496
CAACCAACACGAGGTA-1	CA-MSCs	Pitt	11.1504	5.15329
CAACCAACAGAGGCAT-1	ECCs	Pitt	2.07075	-8.48723
CAACCAATCACTGTCC-1	ECCs	Pitt	3.99748	-7.19051
CAACCAATCCGTGACG-1	Endo	Pitt	6.50796	-0.706931
CAACCAATCGGTCAGC-1	CA-MSCs	Pitt	10.5141	5.15219
CAACCAATCGGTCTAA-1	Endo	Pitt	6.52173	-0.80056
CAACCAATCGTAGAGG-1	CA-MSCs	Pitt	10.9573	5.46198
CAACCTCAGTGCAGCA-1	ECCs	Pitt	3.50368	-8.8165
CAACCTCCAACTGTGT-1	CA-MSCs	Pitt	7.02127	6.98566
CAACCTCCAAGTCGTT-1	ECCs	Pitt	3.43728	-6.04763
CAACCTCCAATGTTGC-1	Fibro	Pitt	8.00805	7.14215
CAACCTCTCAACGTGT-1	Myofibro	Pitt	9.75331	0.898683
CAACCTCTCCAACACA-1	Endo	Pitt	6.41228	-0.954913
CAACGATCACAACGAG-1	Endo	Pitt	6.83539	-1.69827
CAACGATCAGGTATGG-1	ECCs	Pitt	3.98862	-9.17714
CAACGATGTGAGGCAT-1	CA-MSCs	Pitt	10.2028	4.98392
CAACGATTCGAACCAT-1	ECCs	Pitt	-2.21148	-7.547
CAACGATTCGGCTGAC-1	Myofibro	Pitt	11.0223	1.27058
CAAGACTAGCAAGGAA-1	CA-MSCs	Pitt	10.7488	5.44592
CAAGACTTCTCGCTCA-1	ECCs	Pitt	6.22866	-7.72468
CAAGACTTCTGGCTGG-1	CA-MSCs	Pitt	6.81704	7.33995
CAAGAGGCAAAGGGTC-1	ECCs	Pitt	2.02909	-6.58043
CAAGAGGCAGTCGTTA-1	CA-MSCs	Pitt	10.1967	5.48117
CAAGAGGGTAGCGATG-1	ECCs	Pitt	3.72437	-9.27505
CAAGCTAGTCTTCCGT-1	CA-MSCs	Pitt	9.22799	5.57825
CAAGGGAAGAGCCTGA-1	CA-MSCs	Pitt	11.3145	5.0923
CAAGGGAAGGCACTCC-1	Endo	Pitt	6.40307	-0.432665
CAAGGGATCACGGAGA-1	CA-MSCs	Pitt	7.1051	6.40446
CAATACGAGATACTGA-1	CA-MSCs	Pitt	6.59508	6.83973
CAATACGAGCGCCTCA-1	CA-MSCs	Pitt	7.00186	7.46412
CAATACGTCAAATAGG-1	ECCs	Pitt	3.78615	-8.88438
CAATACGTCCGTAGGC-1	ECCs	Pitt	3.60445	-9.28255
CAATACGTCTAAGAAG-1	ECCs	Pitt	2.0128	-8.4334
CAATACGTCTGCATAG-1	Fibro	Pitt	10.1593	5.70915
CAATCGAGTAAGATCA-1	CA-MSCs	Pitt	7.11192	6.51919
CAATCGAGTACAAGCG-1	CA-MSCs	Pitt	11.0072	5.70248
CAATCGATCTGATGGT-1	ECCs	Pitt	6.15038	-10.0313
CAATGACGTATTTCGG-1	ECCs	Pitt	2.64043	-7.93519
CAATGACGTCAGATTC-1	CA-MSCs	Pitt	10.6638	5.56212
CAATGACGTCTACTGA-1	ECCs	Pitt	3.74957	-7.56057
CAATTTCCAAGCAGGT-1	Endo	Pitt	6.95842	-0.76595
CAATTTCCACCTTCGT-1	ECCs	Pitt	2.97742	-9.15666
CAATTTCCATAGAAAC-1	ECCs	Pitt	3.00607	-9.18794
CAATTTCGTCGGTACC-1	ECCs	Pitt	1.35276	-7.70983
CACAACAAGATCCTAC-1	CA-MSCs	Pitt	6.96618	6.94678
CACAACACAGTTCACA-1	ECCs	Pitt	5.40905	-9.13772
CACAACATCTGGCCGA-1	CA-MSCs	Pitt	10.4475	5.37143
CACACAACAATCGCCG-1	CA-MSCs	Pitt	11.0554	4.87804
CACACAACACCCTGTT-1	Endo	Pitt	6.39331	-0.573519
CACACAATCGAAATCC-1	ECCs	Pitt	3.79613	-8.09783
CACACAATCGCCACTT-1	Fibro	Pitt	10.4104	5.78152
CACAGATAGAAACCAT-1	Endo	Pitt	6.53949	-1.16259
CACAGATGTCATAGTC-1	ECCs	Pitt	-0.51355	-8.04479
CACAGATTCCGATCTC-1	CA-MSCs	Pitt	10.7629	5.21647
CACAGATTCCTGATAG-1	CA-MSCs	Pitt	10.3544	5.2613
CACAGATTCTCATTAC-1	Myofibro	Pitt	11.0178	1.08575
CACAGGCCACGAGGAT-1	ECCs	Pitt	6.58035	-9.57462
CACAGGCCACGGATCC-1	CA-MSCs	Pitt	6.7864	6.88812
CACAGGCTCTGGGTCG-1	ECCs	Pitt	3.38727	-8.34928
CACATGAAGCACACAG-1	ECCs	Pitt	6.08026	-10.0207
CACATGACATGTCAGT-1	ECCs	Pitt	2.0424	-8.02392
CACATGATCAAGCTTG-1	CA-MSCs	Pitt	10.457	5.28328
CACATGATCAGCTTGA-1	ECCs	Pitt	-1.40873	-1.08231
CACATGATCGCGAAGA-1	ECCs	Pitt	6.01943	-10.071
CACATGATCGTGAGAG-1	ECCs	Pitt	2.58627	-8.56425
CACCAAAAGTAACGTA-1	ECCs	Pitt	2.37462	-7.56906
CACCAAACACTTCAAG-1	ECCs	Pitt	4.11892	-9.07727
CACCAAATCAGATTGC-1	CA-MSCs	Pitt	7.02371	7.18853
CACCAAATCCATCAGA-1	CA-MSCs	Pitt	10.9798	5.82502
CACCGTTCATGTTACG-1	CA-MSCs	Pitt	10.9862	5.55494
CACCGTTGTATGGAGC-1	ECCs	Pitt	5.62799	-6.90158
CACCGTTTCATCCTGC-1	ECCs	Pitt	2.42494	-7.53599
CACCGTTTCTGATGGT-1	ECCs	Pitt	5.59499	-9.87385
CACGAATAGAAAGCGA-1	ECCs	Pitt	2.67731	-9.3069
CACGAATGTTCCCACT-1	CA-MSCs	Pitt	6.98409	6.87972
CACGAATTCCGATAGT-1	ECCs	Pitt	5.42528	-8.41212
CACGGGTCAGTACTAC-1	CA-MSCs	Pitt	6.69464	7.03351
CACGGGTGTAAGACCG-1	ECCs	Pitt	4.09465	-7.48332
CACGGGTTCTGTCTCG-1	Myofibro	Pitt	9.9403	0.89818
CACGTGGCACTAGGTT-1	ECCs	Pitt	2.73997	-8.20489
CACGTGGGTATCATGC-1	ECCs	Pitt	6.00118	-8.25371
CACGTTCAGGGCTGAT-1	Endo	Pitt	7.51936	-0.39536
CACGTTCCAGCCTATA-1	ECCs	Pitt	3.46746	-9.57104
CACGTTCCAGGGAGAG-1	ECCs	Pitt	5.98688	-8.78199
CACGTTCGTTAACCTG-1	ECCs	Pitt	4.4221	-8.35371
CACGTTCTCAGTCATG-1	ECCs	Pitt	2.53398	-8.73694
CACGTTCTCGGTAAGG-1	ECCs	Pitt	4.28606	-9.37075
CACTAAGCACTTCTCG-1	CA-MSCs	Pitt	6.61377	6.94797
CACTAAGGTTCGGCGT-1	CA-MSCs	Pitt	6.82507	6.82845
CACTAAGTCCCTCGAT-1	CA-MSCs	Pitt	6.98837	7.36091
CACTAAGTCTGATTCT-1	ECCs	Pitt	-0.558798	-11.8151
CACTGAAAGGCGAACT-1	ECCs	Pitt	3.40978	-8.11459
CACTGAAAGTGCCGAA-1	Endo	Pitt	6.45754	-0.498868
CACTGAAGTAGATGTA-1	ECCs	Pitt	5.31487	-7.17609
CACTGAAGTGGTTTAC-1	Myofibro	Pitt	10.8978	0.967282
CACTGGGAGCGACAGT-1	Endo	Pitt	6.13958	-0.750352
CACTGGGCAGAGATTA-1	Endo	Pitt	6.28248	-0.604035
CACTGGGGTCAGCGTC-1	Endo	Pitt	6.38326	-1.20647
CACTGGGGTGCCTATA-1	Myofibro	Pitt	10.2951	1.47228
CACTGTCAGGAGTACC-1	Myofibro	Pitt	9.94659	1.06881
CACTGTCCAGAGAGGG-1	ECCs	Pitt	4.00937	-8.72807
CACTGTCCATCGGATT-1	Myofibro	Pitt	9.69309	2.82681
CACTGTCTCAGCTTGA-1	Endo	Pitt	6.27989	-1.04089
CACTTCGAGGTTGCCC-1	ECCs	Pitt	2.2672	-4.97406
CACTTCGCACTACACA-1	CA-MSCs	Pitt	11.2757	5.00047
CACTTCGCATGCACTA-1	ECCs	Pitt	6.29001	-9.48167
CACTTCGCATGTTCGA-1	ECCs	Pitt	2.86073	-8.72953
CAGAGCCCAAGGAGTC-1	ECCs	Pitt	1.95038	-8.55548
CAGAGCCCATAGACTC-1	CA-MSCs	Pitt	6.63808	6.78655
CAGAGCCGTACAGAGC-1	Myofibro	Pitt	10.874	0.891235
CAGAGCCGTTTACACG-1	Myofibro	Pitt	10.8138	1.39413
CAGAGCCGTTTGATCG-1	Fibro	Pitt	9.07187	6.55968
CAGAGCCTCCAGTGTA-1	ECCs	Pitt	5.03978	-9.00702
CAGAGCCTCGAAGTGG-1	CA-MSCs	Pitt	10.8621	5.28834
CAGAGCCTCGAGCTGC-1	CA-MSCs	Pitt	10.1413	5.82763
CAGAGCCTCTAGGCAT-1	CA-MSCs	Pitt	10.5793	5.11354
CAGATACAGGTTACCT-1	ECCs	Pitt	5.52247	-9.14307
CAGATACAGTAGGATT-1	Myofibro	Pitt	10.0606	0.96836
CAGATACCACAACCGC-1	CA-MSCs	Pitt	10.8874	5.30876
CAGATACCACTGGACC-1	CA-MSCs	Pitt	6.66124	6.85227
CAGATACCAGGCTACC-1	ECCs	Pitt	2.64775	-8.36549
CAGATACCAGTCGGTC-1	CA-MSCs	Pitt	10.9459	4.97054
CAGATCACACTATGTG-1	ECCs	Pitt	4.13315	-8.07454
CAGATCACAGACGCTC-1	Endo	Pitt	6.18137	-0.811713
CAGATCAGTAATGTGA-1	ECCs	Pitt	6.10373	-9.70716
CAGATCATCCACGGAC-1	ECCs	Pitt	6.02765	-7.55535
CAGATCATCGAAGCAG-1	CA-MSCs	Pitt	8.30036	7.01493
CAGATTGAGAATCTAG-1	ECCs	Pitt	1.84721	-10.215
CAGATTGCAAACACCT-1	Myofibro	Pitt	9.51394	1.26065
CAGATTGGTACCCGAC-1	Myofibro	Pitt	9.78756	1.19062
CAGATTGGTCCGGTCA-1	CA-MSCs	Pitt	10.8102	5.43164
CAGATTGGTGACAACG-1	Myofibro	Pitt	7.82772	5.86549
CAGCAATAGTACCGGA-1	ECCs	Pitt	4.40218	-8.42613
CAGCAATCAACTGCTA-1	CA-MSCs	Pitt	10.5895	5.15138
CAGCAATGTAACGTTC-1	Fibro	Pitt	9.6009	6.37603
CAGCAATGTTCGCGTG-1	ECCs	Pitt	3.557	-8.71852
CAGCAATTCGGTTGTA-1	ECCs	Pitt	3.64412	-9.75154
CAGCAATTCTCTCGCA-1	ECCs	Pitt	3.92056	-8.82215
CAGCACGAGTGAATAC-1	ECCs	Pitt	3.67785	-9.1646
CAGCACGAGTTTCAGC-1	Myofibro	Pitt	8.77667	5.63634
CAGCACGCACTTACAG-1	Myofibro	Pitt	10.4215	1.11934
CAGCACGGTAAGCAAT-1	ECCs	Pitt	5.7017	-7.53506
CAGCACGTCCAAAGGG-1	CA-MSCs	Pitt	6.66975	6.84464
CAGCACGTCCATTGGA-1	CA-MSCs	Pitt	7.08607	7.23931
CAGCAGCAGTCCCGAC-1	CA-MSCs	Pitt	10.5283	5.14798
CAGCAGCCATCGAAGG-1	ECCs	Pitt	2.90159	-9.31471
CAGCAGCCATGTGACT-1	Myofibro	Pitt	9.84612	1.09759
CAGCAGCTCATGCGGC-1	ECCs	Pitt	9.59897	-0.180066
CAGCCAGCAATCCAGT-1	ECCs	Pitt	2.8645	-7.90537
CAGCCAGCACTCAAGT-1	CA-MSCs	Pitt	6.96711	6.28331
CAGCCAGCAGAGTGTG-1	ECCs	Pitt	5.70195	-10.0822
CAGCGTGAGACATGCG-1	ECCs	Pitt	4.73247	-9.01368
CAGCGTGAGCCAGTAG-1	ECCs	Pitt	4.3457	-7.94805
CAGCGTGCAGTTAGGG-1	ECCs	Pitt	1.6376	-9.5126
CAGCGTGTCTCGGCTT-1	ECCs	Pitt	4.80611	-8.95657
CAGGCCAGTACTGCCG-1	CA-MSCs	Pitt	10.2345	5.61227
CAGGCCAGTATACAGA-1	ECCs	Pitt	4.77646	-9.23057
CAGGCCAGTCGCAGTC-1	CA-MSCs	Pitt	10.832	5.43905
CAGGCCATCCTGTTGC-1	Myofibro	Pitt	9.6211	1.18871
CAGGCCATCTACTGAG-1	Endo	Pitt	6.07372	-0.767175
CAGGGCTAGCTGACCC-1	Endo	Pitt	6.55316	-1.2133
CAGGGCTAGTCCCTAA-1	CA-MSCs	Pitt	10.5403	5.61691
CAGGGCTCACGCAAAG-1	CA-MSCs	Pitt	6.61349	7.05814
CAGGGCTTCACGATAC-1	CA-MSCs	Pitt	6.48633	6.84992
CAGGGCTTCACTAGCA-1	ECCs	Pitt	3.78208	-9.36349
CAGGGCTTCCCTGGTT-1	ECCs	Pitt	4.18501	-9.05848
CAGGTATCAATTGGTC-1	CA-MSCs	Pitt	6.94466	6.95641
CAGGTATCAGATGCGA-1	ECCs	Pitt	3.12829	-5.36983
CAGGTATGTCACCGCA-1	ECCs	Pitt	4.17601	-9.10982
CAGGTATGTTTGGGTT-1	CA-MSCs	Pitt	10.2997	5.05877
CAGGTATTCATTACTC-1	ECCs	Pitt	4.20437	-9.09291
CAGGTATTCCGATAAC-1	ECCs	Pitt	3.49371	-8.38533
CAGGTATTCCGCAGTG-1	ECCs	Pitt	3.35849	-6.6451
CAGTGCGAGCAGGCTA-1	CA-MSCs	Pitt	6.99537	7.22936
CAGTGCGCAACCGGAA-1	Endo	Pitt	6.19354	-0.747652
CAGTGCGGTGCCGAAA-1	Fibro	Pitt	7.4454	6.94112
CAGTTAGGTACCAATC-1	Myofibro	Pitt	10.4864	1.04446
CAGTTCCCACAGCCAC-1	ECCs	Pitt	4.82378	-9.49137
CAGTTCCCATGAATAG-1	ECCs	Pitt	3.02325	-8.90715
CAGTTCCCATTGCAAC-1	CA-MSCs	Pitt	10.8225	5.7171
CAGTTCCTCAGACCTA-1	ECCs	Pitt	1.75739	-8.05946
CATAAGCCAACCCTAA-1	ECCs	Pitt	4.18626	-8.57202
CATAAGCGTATGTGTC-1	Myofibro	Pitt	9.82025	1.07723
CATAAGCTCATTTACC-1	Endo	Pitt	6.22784	-0.826416
CATAAGCTCGCTGATA-1	Myofibro	Pitt	9.51939	2.96088
CATAAGCTCTGTACAG-1	ECCs	Pitt	1.9622	-7.70408
CATAAGCTCTGTGCAA-1	ECCs	Pitt	5.97128	-9.86511
CATACAGCACGGCGTT-1	ECCs	Pitt	2.6651	-5.24565
CATACAGGTACCAATC-1	ECCs	Pitt	1.5238	-7.83702
CATACAGGTGGGTATG-1	Endo	Pitt	6.32985	-1.16582
CATACAGGTTGCCAAT-1	Endo	Pitt	6.13521	-0.863496
CATACCCAGAGTCAAT-1	ECCs	Pitt	2.83832	-9.48332
CATACCCAGCGTACAG-1	ECCs	Pitt	4.01259	-8.51622
CATACCCCAACGTAAA-1	ECCs	Pitt	5.14833	-8.22341
CATACCCCAGAAGTTA-1	ECCs	Pitt	6.26864	-8.18977
CATACCCTCGGAGTAG-1	ECCs	Pitt	3.91119	-9.18299
CATACTTGTTGTTGTG-1	CA-MSCs	Pitt	6.79498	7.18504
CATACTTTCACCTTGC-1	CA-MSCs	Pitt	11.1132	5.00656
CATAGACAGCTGAGCA-1	Myofibro	Pitt	9.68988	2.68008
CATAGACAGTGTTGTC-1	ECCs	Pitt	2.23045	-5.30585
CATAGACGTGGTATGG-1	ECCs	Pitt	6.04988	-10.0728
CATAGACTCAACCTTT-1	ECCs	Pitt	3.17177	-8.62034
CATCAAGCAGAAGTGC-1	ECCs	Pitt	3.43804	-8.78112
CATCAAGTCGATGCTA-1	Myofibro	Pitt	9.32275	0.536355
CATCCACAGAGAGCGG-1	ECCs	Pitt	-0.637102	-8.17997
CATCCACAGAGTTGCG-1	Endo	Pitt	7.30289	-0.546128
CATCCACAGGTGGTTG-1	CA-MSCs	Pitt	7.01071	7.26039
CATCCACGTAATGATG-1	ECCs	Pitt	4.00437	-9.18807
CATCCACGTCAGGAGT-1	CA-MSCs	Pitt	6.72632	6.88233
CATCCCAAGGATTCCT-1	ECCs	Pitt	1.57005	-7.65472
CATCCCACACAGCGCT-1	ECCs	Pitt	3.71241	-9.10208
CATCCCACAGCTATAC-1	ECCs	Pitt	2.41866	-8.53089
CATCCCATCCCGTTCA-1	ECCs	Pitt	2.88597	-8.85095
CATCCGTAGAGAACCC-1	ECCs	Pitt	2.66764	-8.02756
CATCCGTAGTCTCTGA-1	Fibro	Pitt	10.0387	8.19118
CATCCGTGTCTCTCAC-1	CA-MSCs	Pitt	10.3941	5.2368
CATCCGTGTCTTGAGT-1	ECCs	Pitt	4.6864	-7.54888
CATCCGTTCCCACAGG-1	ECCs	Pitt	-1.89287	-7.67774
CATCGCTAGAAACCCG-1	CA-MSCs	Pitt	6.78186	7.01408
CATCGCTAGATGGGCT-1	ECCs	Pitt	-1.1868	-12.2896
CATCGCTAGCCATGCC-1	Myofibro	Pitt	11.011	1.32014
CATCGCTAGCCGTCGT-1	CA-MSCs	Pitt	10.737	5.55814
CATCGCTCATACTGTG-1	ECCs	Pitt	3.79835	-9.59681
CATCGCTGTTCCGCTT-1	ECCs	Pitt	1.75611	-7.9266
CATCGCTTCTCATAGG-1	CD8 T	Pitt	-2.07058	-0.700415
CATCGGGCAACAACAA-1	Endo	Pitt	6.03465	-0.59502
CATCGGGCATGTGACT-1	ECCs	Pitt	4.97782	-7.88147
CATCGGGGTCTACAGT-1	ECCs	Pitt	6.33392	-8.76815
CATCGTCAGCCTCTGG-1	Myofibro	Pitt	10.1056	0.652939
CATCGTCAGGTGTGAC-1	ECCs	Pitt	1.99183	-6.42563
CATCGTCTCTCTTAAC-1	ECCs	Pitt	4.83608	-9.13887
CATCGTCTCTGCATAG-1	Fibro	Pitt	9.09689	6.36977
CATGAGTAGCATGCAG-1	CA-MSCs	Pitt	7.11878	7.10551
CATGAGTAGGTTGCCC-1	ECCs	Pitt	-2.07901	-7.79941
CATGAGTCACTGCACG-1	CA-MSCs	Pitt	6.66291	6.97144
CATGAGTCATTACTCT-1	ECCs	Pitt	5.35289	-9.40214
CATGAGTGTAGACGGT-1	CA-MSCs	Pitt	11.0759	5.21002
CATGAGTGTGATGTAA-1	ECCs	Pitt	2.65201	-6.75643
CATGAGTGTGGCTGCT-1	Endo	Pitt	6.56149	-1.17071
CATGAGTTCACCTCTG-1	Myofibro	Pitt	10.6937	0.97494
CATGAGTTCCTGGGTG-1	ECCs	Pitt	5.52629	-8.47986
CATGCAAAGTTCTCTT-1	ECCs	Pitt	1.46058	-7.72158
CATGCCTAGAGAATCT-1	ECCs	Pitt	9.59336	-0.163159
CATGCCTAGTACAGCG-1	Myofibro	Pitt	10.1078	0.295994
CATGCCTCACTATGTG-1	Endo	Pitt	6.18604	-0.862441
CATGCCTGTGGGTATG-1	ECCs	Pitt	1.60868	-7.75908
CATGCCTGTGTGTCCG-1	ECCs	Pitt	4.8211	-8.69058
CATGCCTTCTTTGCTA-1	ECCs	Pitt	4.93936	-8.77225
CATGCGGAGCGACTGA-1	ECCs	Pitt	1.4697	-8.02182
CATGCGGAGTCTGTAC-1	ECCs	Pitt	3.96999	-7.4866
CATGCGGCACTCCGGA-1	CA-MSCs	Pitt	7.03523	6.6371
CATGCGGGTATTTCTC-1	ECCs	Pitt	4.40039	-9.32166
CATGCGGGTTCAATCG-1	Endo	Pitt	7.49961	-0.344979
CATGCGGTCGAAGAAT-1	ECCs	Pitt	2.77794	-5.39995
CATGCGGTCGGCATCG-1	Myofibro	Pitt	7.90064	5.97683
CATGCTCAGGCCCAAA-1	ECCs	Pitt	3.45218	-7.11007
CATGCTCTCAGTGCGC-1	Endo	Pitt	7.51688	-0.34545
CATGGATAGCTGCCAC-1	Myofibro	Pitt	9.5626	0.987069
CATGGATAGTTGAAAC-1	ECCs	Pitt	2.29784	-8.2881
CATGGATGTTGAAGTA-1	ECCs	Pitt	4.14486	-8.11434
CATGGATTCAGGTAAA-1	CA-MSCs	Pitt	11.1192	5.58244
CATGGATTCTACACAG-1	CA-MSCs	Pitt	6.76598	6.7497
CATGGTAAGGACTTCT-1	ECCs	Pitt	9.56208	-0.230071
CATGGTACAAGCGAGT-1	ECCs	Pitt	4.63724	-8.63374
CATGGTATCCAAGCTA-1	ECCs	Pitt	3.85519	-6.5586
CATTCATCAGGGTCTC-1	CA-MSCs	Pitt	11.0054	5.05951
CATTCATGTCCTCATC-1	Endo	Pitt	6.6427	-1.05074
CATTCCGCACTAAACC-1	ECCs	Pitt	4.20481	-8.34066
CATTCCGGTATTGCCA-1	ECCs	Pitt	5.59988	-8.27651
CATTCCGGTTGGGTAG-1	ECCs	Pitt	1.65184	-8.36771
CATTCCGTCTCAGTCC-1	Myofibro	Pitt	10.7549	1.23497
CATTCTAAGCCTCTCT-1	ECCs	Pitt	3.13745	-8.72895
CATTCTAAGGGTATAT-1	Myofibro	Pitt	10.1927	0.950762
CATTCTACAAATTAGG-1	ECCs	Pitt	5.77218	-7.67775
CATTCTACAGTTGTTG-1	CA-MSCs	Pitt	11.076	5.62343
CATTCTATCAGTCTTT-1	ECCs	Pitt	4.37006	-9.32203
CATTGAGCACGGTAGA-1	ECCs	Pitt	4.36981	-7.8261
CATTGAGGTTACACAC-1	ECCs	Pitt	-1.09648	-8.08306
CATTGAGTCCACATAG-1	CA-MSCs	Pitt	7.17583	7.26122
CATTGCCAGGTCACAG-1	CA-MSCs	Pitt	10.3872	5.51315
CATTGCCCAACACAAA-1	Myofibro	Pitt	9.76784	1.12622
CATTGCCCACGAAAGC-1	ECCs	Pitt	4.97068	-9.05739
CATTGCCGTTCGGCGT-1	ECCs	Pitt	4.74656	-9.90971
CATTGCCGTTGCTCAA-1	CA-MSCs	Pitt	6.84598	7.2117
CATTGCCTCGTCGCTT-1	ECCs	Pitt	3.42687	-7.75624
CATTGTTCATGCACTA-1	ECCs	Pitt	3.87055	-6.3371
CATTGTTGTAGACAGC-1	Endo	Pitt	7.54434	-0.383702
CATTGTTGTCGCTTAA-1	ECCs	Pitt	-1.63629	-7.60245
CATTGTTTCGTGGTAT-1	CA-MSCs	Pitt	10.8854	5.20407
CATTTCACAAGGCTTT-1	ECCs	Pitt	2.8541	-6.50497
CATTTCAGTGCCCGTA-1	CA-MSCs	Pitt	11.0879	5.02277
CCAAGCGAGAGCATAT-1	CA-MSCs	Pitt	10.8168	5.69378
CCAAGCGCACAGAGAC-1	CA-MSCs	Pitt	6.66807	7.24638
CCAAGCGCATGACTTG-1	Endo	Pitt	6.36797	-1.04696
CCAAGCGTCCTCGATC-1	CA-MSCs	Pitt	10.8291	5.4363
CCAATGACAACGTTAC-1	CA-MSCs	Pitt	6.76691	6.65506
CCAATGACACCAACAT-1	CA-MSCs	Pitt	10.9722	5.8205
CCAATGAGTCATCACA-1	CA-MSCs	Pitt	6.58483	6.9945
CCAATGATCTCGTGAA-1	ECCs	Pitt	2.3791	-8.17275
CCAATTTCATGAAGGC-1	ECCs	Pitt	2.71316	-9.53506
CCAATTTGTGTGAATA-1	ECCs	Pitt	1.88008	-7.32568
CCACAAAAGACATCCT-1	ECCs	Pitt	5.55605	-7.35348
CCACAAACAAGAGATT-1	ECCs	Pitt	9.62982	-0.0941669
CCACAAAGTGACCGAA-1	ECCs	Pitt	-2.06289	-7.9682
CCACAAAGTTCGGACC-1	Myofibro	Pitt	9.58246	1.4498
CCACAAATCATACAGC-1	Myofibro	Pitt	9.55999	2.80285
CCACAAATCGATGCAT-1	ECCs	Pitt	6.17285	-7.71064
CCACAAATCTAGAGCT-1	Myofibro	Pitt	10.1922	1.53246
CCACACTAGATCCAAA-1	Endo	Pitt	6.464	-0.624052
CCACACTAGCCATTTG-1	Endo	Pitt	6.32014	-0.807727
CCACACTAGTCAACAA-1	Myofibro	Pitt	10.2995	0.534985
CCACACTCAGGTGGAT-1	ECCs	Pitt	2.56265	-8.95874
CCACACTTCAGCACCG-1	Endo	Pitt	6.08494	-0.803756
CCACCATAGTTCCGGC-1	ECCs	Pitt	0.513525	-8.92466
CCACCATGTCACAATC-1	ECCs	Pitt	2.779	-9.67484
CCACCATGTCTTTCAT-1	CD8 T	Pitt	2.05098	-5.17499
CCACCATGTGGACCAA-1	ECCs	Pitt	3.17105	-10.254
CCACCATGTGTGCCTG-1	ECCs	Pitt	3.12774	-8.17338
CCACCATGTTGCATTG-1	Endo	Pitt	6.03757	-0.742239
CCACCATTCAACCCGG-1	ECCs	Pitt	2.21313	-6.80671
CCACGAGAGTCATAGA-1	ECCs	Pitt	2.4092	-8.70172
CCACGAGCATATCTGG-1	ECCs	Pitt	5.03201	-7.68038
CCACGAGGTAATCAAG-1	ECCs	Pitt	2.11072	-7.87634
CCACGAGGTGAGATAT-1	ECCs	Pitt	3.23946	-9.00844
CCACGAGGTTCAAAGA-1	ECCs	Pitt	1.7435	-7.33807
CCACGAGGTTCGTAAC-1	ECCs	Pitt	5.38227	-8.53915
CCACGAGTCAACTTTC-1	CA-MSCs	Pitt	11.3317	5.26459
CCACGAGTCGAAGTGG-1	ECCs	Pitt	5.63375	-8.25418
CCACGAGTCGGCAGTC-1	ECCs	Pitt	4.49982	-9.04524
CCACGTTAGGGTCACA-1	ECCs	Pitt	-0.039095	-11.6686
CCACGTTCAACAGATA-1	ECCs	Pitt	2.04052	-8.30352
CCACGTTCATCCGCGA-1	Endo	Pitt	6.26358	-0.678601
CCACTTGAGCGTCAAG-1	Myofibro	Pitt	9.62719	1.04731
CCACTTGAGGATAATC-1	ECCs	Pitt	2.5346	-8.52811
CCACTTGCAGACATCT-1	CA-MSCs	Pitt	6.82752	6.35366
CCACTTGGTCCTGGTG-1	Myofibro	Pitt	11.0021	1.23855
CCACTTGTCCGCAAAT-1	ECCs	Pitt	2.62561	-8.75123
CCACTTGTCCGTCACT-1	ECCs	Pitt	4.56479	-9.03416
CCATAAGAGGCTAACG-1	CA-MSCs	Pitt	10.1221	5.02187
CCATAAGAGTGTAGAT-1	Endo	Pitt	6.57651	-0.614626
CCATAAGCAGTCGCTG-1	ECCs	Pitt	3.38128	-8.67981
CCATAAGTCTAAGCGT-1	ECCs	Pitt	6.6654	-8.11066
CCATAAGTCTTGAGCA-1	ECCs	Pitt	4.52402	-9.80394
CCATCACGTATCAAGA-1	CA-MSCs	Pitt	10.9104	4.911
CCATCACGTGAGCCAA-1	CA-MSCs	Pitt	10.8704	5.45076
CCATCACGTGGGCTCT-1	ECCs	Pitt	2.69679	-8.39043
CCCAACTCACAATGAA-1	CA-MSCs	Pitt	6.94268	6.97805
CCCAACTGTGAGACCA-1	Endo	Pitt	5.96812	-0.465085
CCCAACTTCCTTTAGT-1	Myofibro	Pitt	9.49721	1.70847
CCCATTGGTACTCAAC-1	ECCs	Pitt	3.9187	-8.43279
CCCATTGGTCACTGAT-1	ECCs	Pitt	1.07969	-8.14781
CCCATTGGTTCCACGG-1	Endo	Pitt	6.482	-0.713811
CCCGAAGGTGTCTTCC-1	ECCs	Pitt	4.08381	-8.42464
CCCGAAGTCAGCTCTC-1	ECCs	Pitt	5.4175	-9.87086
CCCGAAGTCCCAGTGG-1	CA-MSCs	Pitt	10.8818	5.5493
CCCGGAACAAGGTCGA-1	ECCs	Pitt	4.12808	-6.75296
CCCGGAACAGCCTTCT-1	ECCs	Pitt	2.10461	-6.90824
CCCGGAACAGGATGAC-1	ECCs	Pitt	5.39646	-8.3925
CCCGGAAGTACTAGCT-1	ECCs	Pitt	0.854715	-7.7312
CCCGGAAGTAGGCTCC-1	Endo	Pitt	6.56529	-1.15872
CCCTAACAGAGTATAC-1	ECCs	Pitt	3.83297	-9.23757
CCCTCAAAGGAAGTAG-1	ECCs	Pitt	1.86956	-7.98691
CCCTCAAAGGTGGCTA-1	ECCs	Pitt	4.57359	-9.46121
CCCTCAAAGTTCCAGT-1	Myofibro	Pitt	9.50471	1.4397
CCCTCAATCCGTGTGG-1	CA-MSCs	Pitt	6.88211	6.86515
CCCTCTCAGCCTCTTC-1	ECCs	Pitt	2.40975	-6.60098
CCCTCTCAGTAGCATA-1	CA-MSCs	Pitt	10.9528	5.70897
CCCTCTCGTTATGTCG-1	Myofibro	Pitt	10.6574	1.12044
CCCTCTCTCTATTGTC-1	CA-MSCs	Pitt	6.98584	7.28639
CCCTCTCTCTGAATCG-1	ECCs	Pitt	5.49257	-8.06876
CCCTGATTCACCATCC-1	ECCs	Pitt	2.71672	-5.49814
CCCTGATTCGAGCCTG-1	CA-MSCs	Pitt	10.641	5.62604
CCCTTAGCACATAACC-1	CA-MSCs	Pitt	7.11367	7.20776
CCCTTAGTCTGCCTCA-1	ECCs	Pitt	1.89003	-7.99701
CCGAACGCAGATAAAC-1	Myofibro	Pitt	10.9397	1.05122
CCGAACGCATCGTGCG-1	Endo	Pitt	6.49994	-0.403049
CCGAACGGTCATAGTC-1	ECCs	Pitt	4.58149	-10.0805
CCGAACGTCAACGTGT-1	Endo	Pitt	6.67352	-1.18315
CCGATCTTCTGAGATC-1	ECCs	Pitt	2.56677	-6.75588
CCGATCTTCTTCACGC-1	ECCs	Pitt	4.03821	-8.97638
CCGATGGAGCCAAGGT-1	CA-MSCs	Pitt	6.84006	7.33025
CCGATGGAGCCAGAGT-1	CA-MSCs	Pitt	10.7281	5.63013
CCGATGGTCGCAGAGA-1	CA-MSCs	Pitt	7.85837	7.06888
CCGATGGTCTCTGGTC-1	Endo	Pitt	6.63147	-0.555967
CCGCAAGGTGTACAGG-1	Endo	Pitt	7.53368	-0.375917
CCGGACAAGAGAGTGA-1	Endo	Pitt	6.05101	-0.933167
CCGGACAAGCGTTCAT-1	ECCs	Pitt	4.03558	-7.83329
CCGGACAGTACGAGTG-1	ECCs	Pitt	1.80423	-7.42432
CCGGACATCTCTAGGA-1	CA-MSCs	Pitt	7.01604	7.26268
CCGGGTACACCGGAAA-1	ECCs	Pitt	1.87708	-7.74814
CCGGTAGAGATGGCGT-1	ECCs	Pitt	2.91977	-9.06084
CCGGTAGCAAATGGTA-1	CA-MSCs	Pitt	6.96766	7.16748
CCGGTAGCACACTGGC-1	ECCs	Pitt	4.89163	-9.71177
CCGGTAGGTAGATTAG-1	CA-MSCs	Pitt	6.82683	7.35956
CCGGTAGTCCATTGGA-1	ECCs	Pitt	2.7733	-7.74687
CCGGTGAAGCCACTCG-1	CA-MSCs	Pitt	6.57866	7.08446
CCGGTGAAGCTAAATG-1	Endo	Pitt	7.52436	-0.653958
CCGGTGAAGTTCATCG-1	Endo	Pitt	6.38057	-0.549308
CCGGTGACAATCTCTT-1	Endo	Pitt	6.51996	-0.762364
CCGGTGACACCGTGAC-1	Endo	Pitt	6.63848	-1.08013
CCGGTGACAGTAGTTC-1	ECCs	Pitt	1.5032	-7.46949
CCGGTGACATAGGTTC-1	CD8 T	Pitt	-1.39983	-0.644735
CCGTAGGAGGCACTAG-1	Myofibro	Pitt	11.104	1.16779
CCGTAGGAGGTGCCAA-1	Fibro	Pitt	7.63141	7.20019
CCGTAGGAGTTGCTCA-1	ECCs	Pitt	4.91885	-9.77641
CCGTAGGCAAAGAGTT-1	ECCs	Pitt	2.09452	-7.80295
CCGTAGGTCACCTACC-1	ECCs	Pitt	5.80891	-7.46619
CCGTAGGTCATTTACC-1	ECCs	Pitt	5.50018	-10.113
CCGTAGGTCTCATAGG-1	ECCs	Pitt	2.29684	-9.08408
CCGTGAGCACTCCACT-1	Myofibro	Pitt	9.51838	1.17593
CCGTGAGCAGGTTACT-1	Endo	Pitt	6.89001	-1.5182
CCGTGAGGTACCGCGT-1	ECCs	Pitt	2.23248	-8.61433
CCGTGAGGTCTCGCGA-1	CA-MSCs	Pitt	6.67758	6.83889
CCGTTCAAGATTTGCC-1	ECCs	Pitt	6.45688	-9.66497
CCGTTCAAGGGTTTCT-1	CA-MSCs	Pitt	10.9743	5.44778
CCGTTCAGTCGACGCT-1	ECCs	Pitt	2.28453	-6.14473
CCGTTCAGTGATTGGG-1	ECCs	Pitt	6.47874	-9.60329
CCGTTCATCAACCCGG-1	CA-MSCs	Pitt	7.40953	6.34045
CCTAACCGTGCATGAG-1	ECCs	Pitt	4.15397	-9.86586
CCTAACCTCCACCTCA-1	ECCs	Pitt	4.91006	-7.89422
CCTAACCTCGATAACC-1	ECCs	Pitt	3.43934	-8.75391
CCTAACCTCTTAGCAG-1	CA-MSCs	Pitt	6.64097	7.01573
CCTAAGACAGGAATCG-1	CA-MSCs	Pitt	6.63028	6.90676
CCTAAGACATGACAGG-1	CA-MSCs	Pitt	10.9365	5.32187
CCTAAGAGTACATTGC-1	CA-MSCs	Pitt	7.13715	7.21422
CCTAAGAGTTCGGACC-1	ECCs	Pitt	4.90286	-7.70968
CCTAAGAGTTCTCTCG-1	ECCs	Pitt	4.03311	-6.7087
CCTAAGATCAGTCCGG-1	Endo	Pitt	6.18883	-0.824899
CCTAAGATCCATATGG-1	Myofibro	Pitt	10.0872	1.75397
CCTAAGATCCCGAAAT-1	CA-MSCs	Pitt	10.7366	5.74987
CCTACGTAGCTGGTGA-1	Endo	Pitt	6.30884	-1.02785
CCTACGTCATGTGACT-1	CA-MSCs	Pitt	6.59317	6.8041
CCTACGTGTTATGTCG-1	ECCs	Pitt	2.92948	-7.95404
CCTACGTTCGGTCACG-1	ECCs	Pitt	3.58232	-8.77654
CCTATCGCACGTATAC-1	ECCs	Pitt	5.33733	-7.90131
CCTATCGGTATTGACC-1	Endo	Pitt	6.26095	-0.957271
CCTATCGGTGATAGAT-1	Endo	Pitt	5.9782	-0.760101
CCTCAACAGTTTCTTC-1	Endo	Pitt	5.99784	-0.77829
CCTCAACCATGAGAAT-1	ECCs	Pitt	2.14161	-6.06421
CCTCAACGTCCGACGT-1	ECCs	Pitt	4.91475	-9.36397
CCTCAACTCAACGAGG-1	ECCs	Pitt	4.39651	-9.0693
CCTCACAAGGAGAGTA-1	Myofibro	Pitt	11.1151	1.18465
CCTCACACAACCGATT-1	ECCs	Pitt	2.97913	-5.43432
CCTCACACAGACCAAG-1	CA-MSCs	Pitt	11.2985	5.10964
CCTCACAGTCGGTAAG-1	ECCs	Pitt	3.71696	-8.86628
CCTCACAGTGTTCGAT-1	ECCs	Pitt	4.26511	-8.55575
CCTCACATCAGAATAG-1	CA-MSCs	Pitt	11.0036	5.20875
CCTCACATCCTCTCGA-1	ECCs	Pitt	0.0435737	-11.6619
CCTCACATCCTGTTAT-1	ECCs	Pitt	4.04312	-7.81194
CCTCACATCTGTCAGA-1	Myofibro	Pitt	11.1052	1.13054
CCTCAGTTCGGACTTA-1	CA-MSCs	Pitt	6.74987	7.1272
CCTCATGAGATTGATG-1	CA-MSCs	Pitt	6.54266	7.11233
CCTCATGAGCAATAAC-1	ECCs	Pitt	-1.78272	-8.1568
CCTCATGGTGCATGTT-1	CA-MSCs	Pitt	6.70314	7.13977
CCTCATGGTTAGTTCG-1	CA-MSCs	Pitt	7.15479	7.14783
CCTCCAAAGAGTTCGG-1	ECCs	Pitt	5.50604	-6.97243
CCTCCAAAGCCATATC-1	ECCs	Pitt	2.74491	-8.83114
CCTCCAACATCCCGTT-1	Myofibro	Pitt	10.3422	0.87239
CCTCCTCCAAAGCTAA-1	Myofibro	Pitt	7.45471	6.74682
CCTCCTCCAATTCTTC-1	Endo	Pitt	7.30055	-0.54779
CCTCCTCGTTCCGCTT-1	Endo	Pitt	6.84494	-1.63935
CCTCCTCTCTCTGAGA-1	ECCs	Pitt	2.46041	-9.05036
CCTCTAGCACAGTGTT-1	ECCs	Pitt	5.41361	-10.0285
CCTCTAGGTAGGCAAC-1	Endo	Pitt	6.47657	-0.509855
CCTCTAGGTTGTGTTG-1	Myofibro	Pitt	10.7613	1.32284
CCTCTAGTCGGCCTTT-1	ECCs	Pitt	4.59341	-8.96441
CCTCTAGTCTGCATAG-1	ECCs	Pitt	2.07093	-9.29304
CCTCTCCAGAAGTCTA-1	ECCs	Pitt	3.48663	-7.14736
CCTCTCCAGCCTGAGA-1	CA-MSCs	Pitt	6.63322	7.12092
CCTCTCCCAACGACTT-1	CA-MSCs	Pitt	6.76888	6.57899
CCTCTCCCAAGAGGCT-1	ECCs	Pitt	2.83381	-4.99628
CCTCTCCCACCGCTGA-1	Endo	Pitt	6.12439	-1.14893
CCTCTCCGTTCGGTTA-1	CA-MSCs	Pitt	11.0104	5.09837
CCTCTCCGTTGATCGT-1	ECCs	Pitt	4.25421	-7.58934
CCTCTCCTCAGACCCG-1	CD8 T	Pitt	-1.40944	-1.36858
CCTGCATAGTTGCCTA-1	Myofibro	Pitt	10.9382	1.22335
CCTGCATGTAGCGATG-1	CA-MSCs	Pitt	6.8396	6.50105
CCTGCATTCATAGAGA-1	ECCs	Pitt	4.40146	-8.67298
CCTGTTGAGGTAAGAG-1	Myofibro	Pitt	10.358	0.557909
CCTGTTGCAAGCACAG-1	ECCs	Pitt	4.05676	-8.90484
CCTGTTGCACAACCGC-1	CA-MSCs	Pitt	6.83877	7.18143
CCTGTTGCACTGGAAG-1	ECCs	Pitt	2.09285	-8.56149
CCTGTTGGTGCGACAA-1	CA-MSCs	Pitt	6.76819	7.31456
CCTGTTGGTGTACGCC-1	CA-MSCs	Pitt	7.02489	7.39789
CCTTCAGCAACAGCTT-1	ECCs	Pitt	3.30322	-5.67225
CCTTCAGCAACTTCTT-1	ECCs	Pitt	6.02388	-9.47818
CCTTCAGCAATCCTAG-1	CA-MSCs	Pitt	6.72149	7.1577
CCTTCAGCACGGGCTT-1	Myofibro	Pitt	9.62318	0.999371
CCTTCAGGTTCCGCAG-1	ECCs	Pitt	6.25497	-7.85968
CCTTCAGGTTCGGTCG-1	ECCs	Pitt	2.5408	-8.84156
CCTTCAGTCCATTCAT-1	Endo	Pitt	6.58171	-0.356072
CCTTGTGAGCAGATAT-1	CA-MSCs	Pitt	11.0461	5.01924
CCTTGTGAGGGATCAC-1	Endo	Pitt	6.4331	-0.687832
CCTTGTGCAATGAAAC-1	CA-MSCs	Pitt	10.8238	4.99909
CCTTGTGCAGCACAAG-1	CA-MSCs	Pitt	10.855	5.32748
CCTTGTGCATTCTCCG-1	ECCs	Pitt	5.37318	-8.76075
CCTTGTGGTATGTCAC-1	Endo	Pitt	6.40149	-0.608862
CCTTGTGGTGCTCTCT-1	Endo	Pitt	6.55646	-0.63845
CCTTGTGTCAAGCTGT-1	Endo	Pitt	6.0354	-0.814594
CCTTGTGTCTTGGCTC-1	CA-MSCs	Pitt	10.8156	5.09297
CCTTTGGAGCTAAGTA-1	ECCs	Pitt	5.72211	-8.80103
CCTTTGGAGGCTTTCA-1	Endo	Pitt	6.74989	-1.28524
CCTTTGGAGTTGCGCC-1	Endo	Pitt	6.07375	-0.514635
CCTTTGGTCTGAGAAA-1	Myofibro	Pitt	10.8759	1.34021
CGAAGGAAGACATCAA-1	Myofibro	Pitt	10.4907	1.19146
CGAAGGAAGCCTCCAG-1	ECCs	Pitt	2.33413	-8.66443
CGAAGGACACTTGGCG-1	ECCs	Pitt	2.36794	-7.36558
CGAAGGAGTACGGGAT-1	CA-MSCs	Pitt	10.9357	5.32464
CGAAGGAGTCCTCATC-1	Myofibro	Pitt	10.1707	5.72282
CGAAGGATCCAGGACC-1	CD4CD8 T	Pitt	-4.78112	1.83619
CGAAGTTAGCATAGGC-1	ECCs	Pitt	2.38431	-8.14311
CGAAGTTAGTATAGGT-1	Myofibro	Pitt	10.9348	1.23799
CGAAGTTAGTCATACC-1	Myofibro	Pitt	10.8467	1.16522
CGAAGTTGTCATAGTC-1	CA-MSCs	Pitt	10.5252	4.51682
CGAAGTTGTCCACATA-1	Myofibro	Pitt	10.0803	1.6741
CGAAGTTGTCCCGTGA-1	ECCs	Pitt	3.44423	-8.35715
CGAAGTTTCTGAGAAA-1	ECCs	Pitt	3.78288	-9.02742
CGAATTGAGCAAATGT-1	CA-MSCs	Pitt	10.8989	5.34628
CGAATTGAGTCGAATA-1	Myofibro	Pitt	9.61688	1.06468
CGAATTGGTCACCGCA-1	CA-MSCs	Pitt	10.7143	5.43265
CGAATTGGTTACGGAG-1	CA-MSCs	Pitt	6.7597	7.16818
CGAATTGTCACGTCCT-1	CA-MSCs	Pitt	11.1053	5.1848
CGAATTGTCTTAGGAC-1	ECCs	Pitt	1.63851	-7.59112
CGACAGCAGCCTGGAA-1	Myofibro	Pitt	8.45593	6.09683
CGACAGCCATACACCA-1	CA-MSCs	Pitt	6.6197	6.92516
CGACAGCTCTAGAACC-1	ECCs	Pitt	0.738356	-8.73553
CGAGAAGAGGACGCAT-1	ECCs	Pitt	5.37444	-8.51901
CGAGAAGGTCCTGGTG-1	Endo	Pitt	6.48882	-1.09018
CGAGAAGTCAAGAGGC-1	ECCs	Pitt	-1.71177	-7.79114
CGAGAAGTCACGAGGA-1	ECCs	Pitt	5.91216	-9.9306
CGAGAAGTCCTAAACG-1	ECCs	Pitt	2.20883	-8.0836
CGAGGAAAGAACCCGA-1	Endo	Pitt	6.14351	-0.767212
CGAGGAAAGGGCTAAC-1	ECCs	Pitt	2.64293	-9.33574
CGAGGAATCACTGGTA-1	CA-MSCs	Pitt	11.0608	5.24079
CGAGGAATCGCAGTCG-1	ECCs	Pitt	2.00405	-8.06272
CGAGGCTCAGGACATG-1	ECCs	Pitt	2.73873	-8.58889
CGAGGCTGTAGAGATT-1	ECCs	Pitt	5.23294	-9.73546
CGAGGCTGTTGTCAGT-1	Endo	Pitt	6.147	-0.716169
CGAGGCTTCCGAAGGA-1	ECCs	Pitt	6.15401	-10.0278
CGAGTGCCACTACGGC-1	CA-MSCs	Pitt	10.6516	5.12806
CGAGTGCCAGGATCTT-1	ECCs	Pitt	4.728	-9.2141
CGAGTGCTCGTTGTAG-1	ECCs	Pitt	3.4581	-8.62624
CGAGTTACATAGCACT-1	Endo	Pitt	6.40506	-0.689861
CGAGTTAGTTAAGACA-1	ECCs	Pitt	4.95529	-9.07183
CGAGTTATCCGGCAGT-1	CA-MSCs	Pitt	6.70617	6.97982
CGATCGGCACTCGATA-1	ECCs	Pitt	-0.362788	-8.25863
CGATCGGCAGCACAAG-1	ECCs	Pitt	9.50255	-0.271065
CGATCGGGTCTACTGA-1	ECCs	Pitt	5.12934	-8.51429
CGATCGGTCTTCCAGC-1	Fibro	Pitt	9.22993	6.74016
CGATGCGAGTCGGCAA-1	Endo	Pitt	6.55546	-0.720191
CGATGCGCAAAGGGCT-1	ECCs	Pitt	3.24021	-8.95166
CGATGCGCAACTTCTT-1	ECCs	Pitt	5.87313	-7.57029
CGATGCGCATTGACTG-1	ECCs	Pitt	3.96427	-9.11304
CGATGCGTCACCTTAT-1	Endo	Pitt	6.19244	-0.911289
CGATGCGTCATGCCAA-1	Myofibro	Pitt	8.04806	7.08662
CGATGCGTCTAAGCCA-1	CA-MSCs	Pitt	7.32731	7.24626
CGATGGCAGCTGTTCA-1	Endo	Pitt	7.51062	-0.38846
CGATGGCAGGTGATAT-1	ECCs	Pitt	3.05745	-5.79013
CGATGGCCAGTCGGAA-1	Myofibro	Pitt	10.6061	0.932745
CGATGGCGTGGCAGAT-1	CA-MSCs	Pitt	11.1078	5.57314
CGCAGGTAGAGAACCC-1	CA-MSCs	Pitt	11.2559	5.19052
CGCAGGTAGTATGTAG-1	ECCs	Pitt	5.60039	-7.91345
CGCAGGTCATCCGTTC-1	ECCs	Pitt	4.70491	-7.15147
CGCATAAAGGAGAATG-1	CA-MSCs	Pitt	10.932	5.40732
CGCATAACAACTGTGT-1	CA-MSCs	Pitt	10.7599	5.56496
CGCATAAGTATCTTCT-1	Myofibro	Pitt	9.88295	2.51782
CGCATAATCTTGAACG-1	CA-MSCs	Pitt	6.9581	7.03451
CGCATGGAGCTATCTG-1	Endo	Pitt	6.10666	-0.91266
CGCATGGCACGGGCTT-1	CA-MSCs	Pitt	6.64568	7.26665
CGCATGGGTCGTGGAA-1	Myofibro	Pitt	9.95011	1.0687
CGCATGGTCCCTGTTG-1	Myofibro	Pitt	10.056	0.651885
CGCATGGTCCGGTAGC-1	ECCs	Pitt	2.17548	-7.8124
CGCCAGAAGAACGTGC-1	ECCs	Pitt	4.48849	-8.58987
CGCCAGAAGCAATAAC-1	CA-MSCs	Pitt	6.94145	6.90429
CGCCAGACAACCGTAT-1	ECCs	Pitt	2.17409	-6.87443
CGCCAGACAATAGGAT-1	ECCs	Pitt	2.54413	-7.65595
CGCCAGATCAAAGCCT-1	Endo	Pitt	6.5776	-0.766016
CGCCAGATCAAATGAG-1	ECCs	Pitt	3.90026	-9.08087
CGCCAGATCTTCGACC-1	CA-MSCs	Pitt	6.84023	6.81771
CGCGTGAAGACTTGTC-1	Endo	Pitt	6.42832	-1.12011
CGCGTGAAGGATTTAG-1	ECCs	Pitt	2.36107	-8.51995
CGCGTGACAACACGAG-1	ECCs	Pitt	5.90808	-9.14493
CGCGTGACACAGTGTT-1	ECCs	Pitt	4.04714	-8.93378
CGCGTGACACGAGGTA-1	CA-MSCs	Pitt	10.6654	5.38308
CGCGTGATCAATGCAC-1	Endo	Pitt	6.32095	-0.60724
CGCGTGATCGCGCCAA-1	ECCs	Pitt	6.17222	-8.33153
CGCGTGATCTTGAGCA-1	Myofibro	Pitt	9.59231	1.16828
CGGAACCAGGAGGGTG-1	ECCs	Pitt	2.19462	-8.47215
CGGAACCGTCCGGATC-1	ECCs	Pitt	3.93473	-7.82386
CGGAATTAGTCAGAGC-1	ECCs	Pitt	3.54507	-8.64777
CGGAATTGTAGCGCTC-1	CA-MSCs	Pitt	10.8245	5.55123
CGGAATTGTCGGCACT-1	CA-MSCs	Pitt	7.0247	7.15362
CGGAATTGTCTAGATC-1	ECCs	Pitt	5.0671	-9.43885
CGGACACAGAGATTCA-1	ECCs	Pitt	3.78586	-8.7273
CGGACACAGATCACCT-1	Endo	Pitt	6.70202	-1.22588
CGGACACCAAGTGATA-1	ECCs	Pitt	2.1696	-8.81122
CGGACACCATCCAACA-1	ECCs	Pitt	6.02542	-9.24364
CGGACACGTCCCAAAT-1	ECCs	Pitt	6.37348	-9.53716
CGGACACGTGACACGA-1	CA-MSCs	Pitt	6.97957	7.16684
CGGAGAACACTGGCGT-1	CA-MSCs	Pitt	11.0106	5.69572
CGGAGAAGTCAGATTC-1	ECCs	Pitt	5.07734	-7.37332
CGGAGAAGTGCACATT-1	CA-MSCs	Pitt	7.03997	6.15717
CGGAGAATCACTGAAC-1	Endo	Pitt	6.48223	-0.600018
CGGCAGTAGCTGTCCG-1	ECCs	Pitt	6.43357	-8.44127
CGGCAGTAGGTCATCT-1	ECCs	Pitt	2.2615	-8.86069
CGGCAGTCAAACACGG-1	ECCs	Pitt	3.30638	-9.545
CGGCAGTCACATGTTG-1	ECCs	Pitt	3.32294	-9.52109
CGGCAGTGTGGGAGAG-1	ECCs	Pitt	5.94047	-8.77516
CGGCAGTTCGTTCCCA-1	Endo	Pitt	7.68643	-0.558805
CGGGACTCATCATCCC-1	Myofibro	Pitt	10.5273	1.00117
CGGGCATCATCTTTCA-1	ECCs	Pitt	2.43434	-7.1908
CGGGCATGTCTCAGGC-1	ECCs	Pitt	6.20448	-7.34375
CGGGCATGTGACACGA-1	ECCs	Pitt	2.71224	-8.88273
CGGGCATTCCCATGGG-1	Myofibro	Pitt	10.9274	1.27021
CGGGTCAAGACCAGAC-1	ECCs	Pitt	2.97796	-7.64349
CGGGTCACAGCGTGAA-1	ECCs	Pitt	4.80167	-8.47447
CGGGTCACAGGGTCTC-1	ECCs	Pitt	3.20174	-9.01759
CGGGTGTCACACCGCA-1	CA-MSCs	Pitt	7.1175	7.08646
CGGGTGTCATAGCTGT-1	ECCs	Pitt	1.65846	-9.05309
CGGGTGTTCAAACGAA-1	ECCs	Pitt	2.42332	-7.83878
CGGGTGTTCCGTGTAA-1	CA-MSCs	Pitt	10.9838	5.22345
CGGGTGTTCCTGGGTG-1	Endo	Pitt	6.51832	-0.540239
CGGTCAGAGAGCATTA-1	ECCs	Pitt	2.58756	-9.48775
CGGTCAGAGCATATGA-1	ECCs	Pitt	6.18583	-7.85401
CGGTCAGCAAGCGAAC-1	Endo	Pitt	6.16071	-0.554828
CGGTCAGTCACCGGGT-1	Endo	Pitt	6.40343	-0.958145
CGGTCAGTCACTCGAA-1	Myofibro	Pitt	8.95947	7.02516
CGGTCAGTCCGTTGGG-1	CA-MSCs	Pitt	11.0846	5.48818
CGGTCAGTCTAACACG-1	ECCs	Pitt	4.64557	-9.17508
CGTAAGTAGCACCAGA-1	ECCs	Pitt	3.84801	-9.23344
CGTAAGTAGCTCCACG-1	CA-MSCs	Pitt	10.839	5.76582
CGTAAGTAGGTCCGAA-1	ECCs	Pitt	-1.82051	-7.75567
CGTAAGTCAAAGGCAC-1	CA-MSCs	Pitt	6.84927	7.25892
CGTAAGTCAACATACC-1	ECCs	Pitt	3.86269	-7.96431
CGTAAGTCAATCGTCA-1	ECCs	Pitt	4.42818	-9.22766
CGTAAGTGTCTAATCG-1	ECCs	Pitt	1.76105	-8.30711
CGTAAGTGTGGAATGC-1	Endo	Pitt	6.66036	-0.499656
CGTAAGTTCAAAGGAT-1	CA-MSCs	Pitt	11.2029	5.02195
CGTAATGCAAGAGCTG-1	ECCs	Pitt	6.29732	-9.47347
CGTAATGCACTACACA-1	CD8 T	Pitt	-1.67945	-1.14187
CGTAGTAAGCCTGAGA-1	Myofibro	Pitt	10.0777	1.44081
CGTAGTAAGCTCTGTA-1	ECCs	Pitt	1.86365	-8.78672
CGTAGTACAGTCACGC-1	CA-MSCs	Pitt	11.0252	5.27332
CGTCAAACAAGTGGCA-1	Endo	Pitt	6.3007	-0.50178
CGTCAAACAGTCACGC-1	ECCs	Pitt	5.84268	-9.85479
CGTCAAAGTGGTCTTA-1	CD8 T	Pitt	-1.85443	-0.960745
CGTCCATAGTGCTAGG-1	ECCs	Pitt	3.01717	-9.51435
CGTCCATCACGGCACT-1	CA-MSCs	Pitt	6.61573	6.85551
CGTGATAAGCGGATCA-1	Endo	Pitt	6.09319	-0.753858
CGTGATACAATGCTCA-1	CA-MSCs	Pitt	11.0825	5.52765
CGTGATACACAATTCG-1	CA-MSCs	Pitt	11.2113	5.08756
CGTGATACAGATACCT-1	ECCs	Pitt	3.10525	-8.87525
CGTGATATCAACTCTT-1	Endo	Pitt	6.26143	-0.59386
CGTGATATCCACACCT-1	ECCs	Pitt	5.37806	-8.62132
CGTGATATCGAGATGG-1	CA-MSCs	Pitt	11.2972	5.17561
CGTGCTTTCCGTTGAA-1	Endo	Pitt	6.37473	-0.526002
CGTGCTTTCTATCCAT-1	CA-MSCs	Pitt	10.8276	5.60492
CGTGTCTCACTCCACT-1	Myofibro	Pitt	9.60867	1.27518
CGTGTCTGTGTTTCTT-1	Myofibro	Pitt	9.49799	1.15916
CGTTAGAGTGAGCGAT-1	ECCs	Pitt	3.58442	-9.45431
CGTTAGAGTGCACGCT-1	CA-MSCs	Pitt	10.5405	5.05635
CGTTCTGAGTAACAGT-1	ECCs	Pitt	5.60295	-7.71189
CGTTCTGCAATGTTGC-1	Myofibro	Pitt	9.98325	1.226
CGTTGGGAGGTTCCGC-1	ECCs	Pitt	3.7797	-7.11154
CGTTGGGCAGATTCGT-1	Myofibro	Pitt	10.6131	0.629128
CGTTGGGGTGATCGTT-1	Myofibro	Pitt	10.982	1.07341
CGTTGGGTCAAAGAAC-1	Myofibro	Pitt	9.51704	1.2438
CGTTGGGTCGCTCTAC-1	ECCs	Pitt	5.74644	-7.37476
CGTTGGGTCTGGCCTT-1	CA-MSCs	Pitt	6.80207	6.92908
CTAACCCAGGATGTTA-1	ECCs	Pitt	5.77706	-9.37934
CTAACCCCAACCAATC-1	ECCs	Pitt	6.31316	-8.14712
CTAACCCGTCTGTCCT-1	ECCs	Pitt	2.19948	-7.89479
CTAACCCTCAGACAAA-1	CA-MSCs	Pitt	7.25264	6.75627
CTAACCCTCTTAGCCC-1	ECCs	Pitt	3.83845	-8.66194
CTAACCCTCTTCCTAA-1	ECCs	Pitt	6.54442	-9.60855
CTAACCCTCTTCGCTG-1	Myofibro	Pitt	11.0731	1.08072
CTAACTTAGTGCACCC-1	ECCs	Pitt	3.40054	-9.39293
CTAACTTTCTGATTCT-1	CD8 T	Pitt	-1.69479	-1.10679
CTAACTTTCTGCTTAT-1	ECCs	Pitt	5.5841	-9.30109
CTAAGTGAGCGATGAC-1	Myofibro	Pitt	10.925	1.09169
CTAAGTGAGTCGAATA-1	ECCs	Pitt	5.25521	-9.04603
CTAAGTGAGTCGTTAC-1	ECCs	Pitt	4.37094	-8.63355
CTAAGTGCACTGTGTA-1	ECCs	Pitt	3.3886	-6.11915
CTAAGTGGTCACTTAG-1	ECCs	Pitt	3.55102	-5.8334
CTAAGTGGTGACACAG-1	Endo	Pitt	6.1762	-0.828156
CTAAGTGGTTCGGTCG-1	ECCs	Pitt	4.33265	-8.83727
CTAAGTGTCCCTCGAT-1	Endo	Pitt	6.36709	-1.11556
CTAAGTGTCTTCGTGC-1	ECCs	Pitt	1.76498	-7.34808
CTACAGAAGCGACAGT-1	CA-MSCs	Pitt	7.04892	7.3332
CTACAGAAGGTTGCCC-1	CA-MSCs	Pitt	10.9123	5.50825
CTACAGACAAGCAATA-1	Myofibro	Pitt	10.4456	1.023
CTACAGACACCCGTAG-1	Endo	Pitt	6.40542	-0.648081
CTACAGAGTGGCAACA-1	CA-MSCs	Pitt	10.8141	5.06974
CTACATTAGCAATAAC-1	Endo	Pitt	6.69974	-0.601607
CTACATTAGCCTAACT-1	CA-MSCs	Pitt	6.81358	6.78788
CTACATTAGCGTGAAC-1	Endo	Pitt	6.63929	-1.23669
CTACATTAGGTAGTCG-1	ECCs	Pitt	2.20723	-8.20294
CTACATTAGTCACGCC-1	ECCs	Pitt	3.44766	-9.5805
CTACATTCACCCAATA-1	ECCs	Pitt	-0.946518	-8.61237
CTACCCAAGTAGCCAG-1	ECCs	Pitt	1.53774	-6.74547
CTACCCATCGCTTACC-1	ECCs	Pitt	5.67821	-9.34056
CTACCTGAGAAACCCG-1	ECCs	Pitt	6.11888	-8.6083
CTACCTGTCAAAGCCT-1	Myofibro	Pitt	9.45386	1.15543
CTACCTGTCACCTCGT-1	ECCs	Pitt	6.1655	-9.63959
CTACCTGTCACTGGTA-1	ECCs	Pitt	3.66625	-7.48344
CTACGGGAGCCAAGGT-1	ECCs	Pitt	3.88697	-8.80615
CTACGGGCACTTCAGA-1	ECCs	Pitt	3.81341	-7.82787
CTACTATTCAGAGCAG-1	ECCs	Pitt	1.70548	-8.0193
CTACTATTCTGAGAAA-1	ECCs	Pitt	4.93971	-8.48744
CTAGACAAGTCTGGTT-1	CA-MSCs	Pitt	10.6091	5.64013
CTAGACAGTAACACGG-1	ECCs	Pitt	2.67178	-8.96549
CTAGACAGTTAAACAG-1	ECCs	Pitt	5.82964	-9.44041
CTAGGTAAGTCACTGT-1	Myofibro	Pitt	10.3449	1.39191
CTAGGTACACTAGAGG-1	Myofibro	Pitt	7.64825	6.31847
CTAGGTATCACTGATG-1	Myofibro	Pitt	10.7455	0.972804
CTATAGGAGCCTATCA-1	ECCs	Pitt	3.89136	-9.98675
CTATAGGAGCGAACTG-1	ECCs	Pitt	5.415	-9.21425
CTATAGGAGTGCTCAT-1	ECCs	Pitt	5.97071	-9.26824
CTATAGGCAGACGATG-1	ECCs	Pitt	2.16097	-7.56649
CTATCCGAGATGGTAT-1	ECCs	Pitt	3.7794	-9.62346
CTATCCGCAAGACTGG-1	ECCs	Pitt	6.00335	-9.47218
CTATCCGTCTTCCGTG-1	ECCs	Pitt	3.77034	-8.7709
CTATCTAAGCGGATCA-1	Myofibro	Pitt	11.1003	1.18465
CTATCTACATAGACTC-1	ECCs	Pitt	6.24581	-9.48138
CTATCTAGTAACAGGC-1	ECCs	Pitt	3.61805	-9.68306
CTATCTATCCACGGAC-1	ECCs	Pitt	3.6423	-9.43512
CTATCTATCCGCGAGT-1	Endo	Pitt	6.07109	-0.762123
CTATCTATCTGGACCG-1	ECCs	Pitt	4.81209	-9.22009
CTATCTATCTGTGCGG-1	ECCs	Pitt	5.68948	-7.09101
CTCAACCAGGCAATGC-1	Myofibro	Pitt	7.68649	6.62864
CTCAACCGTACGATCT-1	CA-MSCs	Pitt	10.8437	5.43635
CTCAACCTCGTGTTCC-1	ECCs	Pitt	1.57302	-7.76059
CTCAAGAAGACCACGA-1	ECCs	Pitt	4.26328	-9.06146
CTCAAGAAGGATTTCC-1	ECCs	Pitt	4.88294	-7.6558
CTCAAGAAGGTCTGGA-1	ECCs	Pitt	4.21498	-9.13152
CTCAAGACAAGTACCT-1	ECCs	Pitt	4.65658	-8.19363
CTCAAGACACACCGCA-1	Myofibro	Pitt	8.3205	6.72031
CTCAAGACATGGCGCT-1	ECCs	Pitt	2.44163	-7.93332
CTCAAGATCCAGGACC-1	ECCs	Pitt	4.23947	-7.94571
CTCAATTAGAGAGTTT-1	ECCs	Pitt	3.77003	-7.68969
CTCAATTAGCTTGTTG-1	CA-MSCs	Pitt	6.64075	7.23002
CTCAATTAGTAGTCCT-1	ECCs	Pitt	5.77255	-8.0751
CTCAATTCATAGAAAC-1	CA-MSCs	Pitt	6.70419	6.9954
CTCAATTGTATTGAGA-1	CA-MSCs	Pitt	10.9118	5.38014
CTCACTGGTTCAAGTC-1	Myofibro	Pitt	11.0001	0.910084
CTCACTGTCGTAGAGG-1	ECCs	Pitt	3.15916	-8.17381
CTCACTGTCTCAATCT-1	CD8 T	Pitt	-1.64117	-0.85833
CTCAGAACAAGTATAG-1	ECCs	Pitt	3.95523	-7.81185
CTCAGAACATGCCATA-1	CA-MSCs	Pitt	6.73923	7.20117
CTCAGGGAGGTAAGAG-1	ECCs	Pitt	5.16173	-8.55088
CTCAGGGCAGGAATAT-1	CA-MSCs	Pitt	10.6559	5.05135
CTCAGGGCATGCTGCG-1	ECCs	Pitt	4.35014	-9.15793
CTCAGTCAGACGACTG-1	ECCs	Pitt	2.28769	-7.97637
CTCAGTCAGACTCTAC-1	Myofibro	Pitt	10.6321	1.20383
CTCAGTCCATTGAAGA-1	CA-MSCs	Pitt	11.105	4.92221
CTCAGTCGTAAGATTG-1	CA-MSCs	Pitt	10.8997	5.20621
CTCAGTCGTCCGATCG-1	CA-MSCs	Pitt	7.15834	7.24472
CTCAGTCGTGCATACT-1	ECCs	Pitt	2.31591	-6.44444
CTCAGTCTCAACTTTC-1	ECCs	Pitt	4.5464	-8.1398
CTCAGTCTCTGAGGCC-1	CA-MSCs	Pitt	6.7538	7.2628
CTCATCGCAAATGCTC-1	CA-MSCs	Pitt	10.4548	5.33267
CTCATCGTCTGTAACG-1	Myofibro	Pitt	7.41633	6.53224
CTCATGCAGGTACTGG-1	CA-MSCs	Pitt	10.6174	5.14788
CTCATGCGTAGTCCTA-1	Endo	Pitt	6.62164	-1.20577
CTCATGCTCTAGGCCG-1	ECCs	Pitt	3.67002	-6.36395
CTCATTAAGCATCGAG-1	CA-MSCs	Pitt	7.02985	7.24515
CTCATTACACGAGAAC-1	Myofibro	Pitt	10.3736	0.632386
CTCATTACATATACCG-1	ECCs	Pitt	3.41251	-8.95378
CTCATTAGTATGTCCA-1	Myofibro	Pitt	9.51527	1.04406
CTCATTAGTCGATTAC-1	ECCs	Pitt	2.65386	-6.23277
CTCATTATCCACAGGC-1	ECCs	Pitt	4.81424	-9.08528
CTCATTATCGCGAAGA-1	ECCs	Pitt	2.96274	-8.37104
CTCCAACAGACGGTTG-1	CA-MSCs	Pitt	6.9869	6.78511
CTCCAACAGGCATGGT-1	ECCs	Pitt	3.93402	-7.82014
CTCCAACAGTGTAGTA-1	ECCs	Pitt	4.80709	-8.82508
CTCCAACCAGCGGTTC-1	CA-MSCs	Pitt	11.1253	5.00356
CTCCAACCAGCGTTGC-1	ECCs	Pitt	3.77499	-10.002
CTCCAACGTCTAACTG-1	CA-MSCs	Pitt	10.9641	5.14783
CTCCAACTCCATGATG-1	ECCs	Pitt	4.24671	-7.92369
CTCCAACTCTCATTGT-1	Endo	Pitt	6.195	-0.855197
CTCCACAAGAGAGCAA-1	Myofibro	Pitt	9.98282	3.33207
CTCCACATCGAGAAGC-1	ECCs	Pitt	4.36869	-8.64658
CTCCATGAGTGCACTT-1	ECCs	Pitt	3.35884	-7.82918
CTCCATGTCACACCGG-1	ECCs	Pitt	-0.332812	-11.6198
CTCCATGTCCAACACA-1	ECCs	Pitt	5.78983	-7.72912
CTCCCAAAGAGGTCAC-1	ECCs	Pitt	6.04935	-9.9936
CTCCCAACATTGAAAG-1	CA-MSCs	Pitt	6.72895	6.94409
CTCCCAAGTCAACATC-1	Endo	Pitt	7.53907	-0.384567
CTCCCAAGTCTAATCG-1	Endo	Pitt	6.42679	-0.601034
CTCCCAAGTCTCAGAT-1	ECCs	Pitt	1.50353	-7.69499
CTCCCTCCAAGAGTAT-1	ECCs	Pitt	-0.675742	-8.71366
CTCCCTCCAGCTGGTC-1	ECCs	Pitt	3.62196	-9.818
CTCCCTCCAGTCAGAG-1	ECCs	Pitt	5.95403	-8.43491
CTCCCTCGTGCGCTCA-1	CA-MSCs	Pitt	10.8878	5.3461
CTCCCTCGTGTGGTCC-1	ECCs	Pitt	-1.89049	-12.1731
CTCCCTCGTTGGGATG-1	ECCs	Pitt	6.10569	-7.51411
CTCCCTCGTTGTCAGT-1	ECCs	Pitt	-2.43482	-7.10931
CTCCCTCTCAAACGTC-1	ECCs	Pitt	5.12187	-9.01272
CTCCCTCTCACGTAGT-1	ECCs	Pitt	4.16625	-8.37865
CTCCGATGTGGCATCC-1	ECCs	Pitt	3.55645	-7.51582
CTCCGATGTTGCTCCT-1	CA-MSCs	Pitt	10.9734	5.13692
CTCCGATTCCTCATAT-1	ECCs	Pitt	4.18577	-9.07406
CTCCGATTCGGAAACG-1	Myofibro	Pitt	9.49331	1.07558
CTCCTCCAGTTGAAAC-1	ECCs	Pitt	2.13243	-9.29248
CTCCTCCCAATTCACG-1	Myofibro	Pitt	7.46289	6.22798
CTCCTCCCATTCAGGT-1	ECCs	Pitt	4.25667	-8.53668
CTCCTCCGTGGCAGAT-1	ECCs	Pitt	1.53944	-7.73256
CTCCTCCGTGGGATTG-1	CA-MSCs	Pitt	10.5126	5.68456
CTCCTCCGTGTAGTGG-1	ECCs	Pitt	2.24885	-6.82225
CTCCTCCGTGTCCGGT-1	ECCs	Pitt	2.40763	-5.31726
CTCCTCCTCAACTACG-1	Myofibro	Pitt	10.4635	0.946855
CTCCTTTAGGTACAGC-1	CA-MSCs	Pitt	11.2586	5.04102
CTCCTTTAGTAACCGG-1	ECCs	Pitt	3.74898	-7.60269
CTCCTTTCAGGCAATG-1	ECCs	Pitt	1.84891	-8.62406
CTCCTTTCAGTGTGGA-1	CA-MSCs	Pitt	6.9996	7.22356
CTCCTTTTCATTCGGA-1	ECCs	Pitt	2.27941	-7.76201
CTCGAGGAGTGCAGGT-1	ECCs	Pitt	1.55328	-7.69232
CTCGAGGCAAAGCGTG-1	ECCs	Pitt	3.64725	-8.2513
CTCGAGGGTGATAGTA-1	ECCs	Pitt	3.53513	-9.02429
CTCGAGGTCTTGGATG-1	CA-MSCs	Pitt	10.802	5.60669
CTCTCAGAGTTCGGTT-1	CA-MSCs	Pitt	6.74589	6.60023
CTCTCAGCAGAGGAAA-1	CA-MSCs	Pitt	6.64857	6.6297
CTCTCAGTCTGTTCAT-1	ECCs	Pitt	6.17445	-8.25016
CTCTCGAAGAAGAGCA-1	ECCs	Pitt	3.91402	-9.41542
CTCTCGAAGCTACGTT-1	ECCs	Pitt	2.91871	-9.40124
CTCTCGACACCAACAT-1	ECCs	Pitt	2.62944	-9.35066
CTCTCGAGTTTCACAG-1	ECCs	Pitt	-0.914667	-12.1234
CTCTCGATCCCGAGTG-1	Endo	Pitt	7.20835	-0.549968
CTCTGGTCAACTGCCG-1	ECCs	Pitt	2.03978	-7.64674
CTCTGGTCATCTAACG-1	CA-MSCs	Pitt	10.2354	4.97251
CTCTGGTGTAAGACCG-1	ECCs	Pitt	-1.92416	-8.11039
CTCTGGTGTGTCCGGT-1	ECCs	Pitt	0.30309	-9.2885
CTCTGGTTCATTTGGG-1	ECCs	Pitt	4.56519	-8.98783
CTCTGGTTCGTCAGAT-1	ECCs	Pitt	5.71595	-10.1165
CTCTGGTTCGTTTACT-1	Myofibro	Pitt	9.08244	6.73889
CTGAATGAGAACCGCA-1	ECCs	Pitt	-1.98875	-8.0857
CTGAATGGTGGACCTC-1	ECCs	Pitt	4.32838	-6.35822
CTGAATGTCTGCATGA-1	Myofibro	Pitt	10.1625	1.66355
CTGAGCGAGCTAGAGC-1	ECCs	Pitt	1.9676	-7.3153
CTGAGCGCATTGTACG-1	CA-MSCs	Pitt	11.2742	5.23845
CTGAGGCAGCTACGTT-1	Endo	Pitt	6.71557	-1.07217
CTGAGGCCATCTTTCA-1	ECCs	Pitt	4.88513	-9.37505
CTGAGGCGTCAACGCC-1	ECCs	Pitt	5.9738	-9.99384
CTGAGGCGTGGCACTC-1	ECCs	Pitt	3.47391	-7.61957
CTGAGGCTCCGCGAGT-1	Endo	Pitt	6.49235	-0.491341
CTGATCCAGCCTGTCG-1	ECCs	Pitt	2.51044	-6.95016
CTGATCCGTAGCTGCC-1	ECCs	Pitt	-1.25971	-1.52794
CTGCAGGCATGCCGCA-1	ECCs	Pitt	-1.62339	-8.5423
CTGCAGGTCCACGTCT-1	CA-MSCs	Pitt	6.91669	7.23168
CTGCATCAGCGGTAAC-1	Myofibro	Pitt	7.84119	6.87277
CTGCATCAGGACTAAT-1	CA-MSCs	Pitt	10.8677	5.50243
CTGCATCCAGACCAAG-1	ECCs	Pitt	6.26577	-9.80201
CTGCATCCAGATACCT-1	Myofibro	Pitt	9.47036	1.1435
CTGCATCGTCACAATC-1	Endo	Pitt	6.53647	-0.604046
CTGCATCGTGATAGAT-1	ECCs	Pitt	1.70677	-7.61415
CTGCATCTCAATCCGA-1	CA-MSCs	Pitt	11.013	4.94407
CTGCATCTCCTCTTTC-1	CA-MSCs	Pitt	11.1618	5.1652
CTGCCATAGCAATAGT-1	ECCs	Pitt	9.63423	-0.135571
CTGCCATTCGCCACTT-1	ECCs	Pitt	2.82601	-8.02239
CTGCCTAAGGCGAAGG-1	Endo	Pitt	6.25624	-0.786427
CTGCCTACAGCCATTA-1	CA-MSCs	Pitt	11.0966	4.92254
CTGCCTACATGGCTAT-1	ECCs	Pitt	3.94037	-6.19152
CTGCCTAGTGAGACGT-1	Endo	Pitt	6.17488	-0.766463
CTGCCTAGTTGGTACT-1	CA-MSCs	Pitt	11.0039	4.97475
CTGCGAGCAAATGAAC-1	Endo	Pitt	6.24839	-0.920964
CTGCGAGCATGGGTTT-1	Myofibro	Pitt	9.58175	2.49033
CTGCGAGTCCGAAGGA-1	ECCs	Pitt	5.41172	-8.40157
CTGCGAGTCCTTATCA-1	Endo	Pitt	6.24343	-0.803711
CTGCGAGTCGTTAGTG-1	ECCs	Pitt	-1.43319	-8.4337
CTGCTCAAGACCAGCA-1	ECCs	Pitt	2.32531	-8.14866
CTGCTCACAACCGGAA-1	ECCs	Pitt	5.94226	-8.38845
CTGCTCATCATCTGTT-1	ECCs	Pitt	6.16865	-7.89313
CTGGACGCAGCTACAT-1	CA-MSCs	Pitt	7.20492	7.21044
CTGGACGGTCCAATCA-1	ECCs	Pitt	-2.55957	-7.23797
CTGGCAGAGGTGGGTT-1	ECCs	Pitt	2.19555	-8.98669
CTGGCAGCATGAAGCG-1	Myofibro	Pitt	10.5873	1.5432
CTGGCAGGTCTTACTT-1	ECCs	Pitt	5.19735	-8.94626
CTGGCAGGTGATAGTA-1	ECCs	Pitt	4.36813	-9.19018
CTGGCAGTCTAGATCG-1	ECCs	Pitt	3.55418	-7.78346
CTGGTCTCATCTGGGC-1	Endo	Pitt	6.53671	-0.30422
CTGGTCTGTCTGTGTA-1	Endo	Pitt	6.42692	-0.581987
CTGGTCTTCATGAGGG-1	ECCs	Pitt	3.41398	-9.11921
CTGTACCCAAAGCAAT-1	ECCs	Pitt	2.40803	-8.49858
CTGTACCCAGACCTAT-1	CA-MSCs	Pitt	6.81969	6.73303
CTGTACCCAGCAGATG-1	Endo	Pitt	7.30015	-0.589556
CTGTACCCATCCTGTC-1	Endo	Pitt	6.44499	-0.438919
CTGTACCGTGATGTAA-1	ECCs	Pitt	-0.577115	-8.53665
CTGTACCTCCAGCAAT-1	ECCs	Pitt	5.62923	-9.76857
CTGTAGAAGGGCCAAT-1	CA-MSCs	Pitt	11.0347	5.42794
CTGTAGAGTCCCAAAT-1	CA-MSCs	Pitt	7.16584	7.14377
CTGTAGAGTCGTGATT-1	ECCs	Pitt	1.55358	-7.98597
CTGTAGAGTTCATCTT-1	ECCs	Pitt	5.1026	-8.87018
CTGTAGAGTTTGCAGT-1	CA-MSCs	Pitt	6.94207	6.8809
CTGTAGATCAGCCCAG-1	CA-MSCs	Pitt	6.75514	7.32391
CTGTATTCAACGCCCA-1	Endo	Pitt	6.71125	-1.28036
CTGTATTCAGGTGGAT-1	Endo	Pitt	6.51678	-0.617804
CTGTATTGTCATCCGG-1	ECCs	Pitt	2.78222	-9.05837
CTGTATTGTTATGTGC-1	ECCs	Pitt	3.33252	-8.55232
CTGTATTTCCAACTAG-1	ECCs	Pitt	5.92662	-8.62672
CTGTCGTCAACACTAC-1	CA-MSCs	Pitt	6.98835	6.35449
CTGTCGTGTCAACACT-1	ECCs	Pitt	1.22349	-8.11819
CTGTCGTGTGTTGATC-1	CA-MSCs	Pitt	10.7057	5.08245
CTGTCGTGTTGCGTAT-1	Endo	Pitt	8.01321	-0.34594
CTGTGGGAGGAACTCG-1	ECCs	Pitt	1.80162	-7.82043
CTGTGGGCAAGGTCTT-1	CA-MSCs	Pitt	11.2631	5.11292
CTGTGGGCAGAACTTC-1	Endo	Pitt	6.01548	-1.10254
CTGTGGGCATTGAGCT-1	CA-MSCs	Pitt	7.41284	6.31638
CTTACCGAGTCTAGAA-1	ECCs	Pitt	3.92804	-9.33092
CTTACCGCAACCAACT-1	ECCs	Pitt	-1.81371	-7.97387
CTTACCGCACGGTGAA-1	ECCs	Pitt	6.23894	-8.10591
CTTAGGAAGCGAGAAA-1	Endo	Pitt	6.20462	-0.815282
CTTAGGAGTGCCTGCA-1	Endo	Pitt	6.52573	-0.57889
CTTAGGAGTTTCACTT-1	ECCs	Pitt	4.40605	-8.8985
CTTCAATAGTTCCGTA-1	Myofibro	Pitt	9.9815	2.39312
CTTCAATCACGTAACT-1	ECCs	Pitt	3.3129	-7.34584
CTTCAATTCAAAGGTA-1	ECCs	Pitt	4.54778	-8.65199
CTTCAATTCGATCCCT-1	Endo	Pitt	6.42226	-0.560436
CTTCCGAAGAATTTGG-1	ECCs	Pitt	3.50191	-8.59228
CTTCCGAAGTGGTGAC-1	Endo	Pitt	6.06608	-0.644318
CTTCCGACAGTGGGTA-1	CA-MSCs	Pitt	6.72035	6.60787
CTTCCGACATGAATAG-1	ECCs	Pitt	-1.29412	-8.47322
CTTCCTTAGCAGAAAG-1	CA-MSCs	Pitt	6.56742	6.91143
CTTCCTTCACGGGTAA-1	ECCs	Pitt	2.99507	-9.28931
CTTCGGTAGACCTCAT-1	ECCs	Pitt	3.84591	-9.21418
CTTCGGTAGTCACTGT-1	Myofibro	Pitt	9.49627	1.08925
CTTCGGTGTCCAAGAG-1	ECCs	Pitt	5.23747	-8.62056
CTTCGGTGTTCTCCCA-1	Endo	Pitt	6.42073	-0.610011
CTTCGGTGTTGCATCA-1	ECCs	Pitt	4.11333	-8.62432
CTTCGGTTCTCCCAAC-1	CA-MSCs	Pitt	6.7071	6.93456
CTTCGGTTCTGCATAG-1	CA-MSCs	Pitt	11.0422	5.25751
CTTCTAAAGGAGTCTG-1	Endo	Pitt	7.52325	-0.355406
CTTCTAACAGTTGTTG-1	ECCs	Pitt	-0.291572	-8.05214
CTTCTAAGTTCTCCAC-1	CA-MSCs	Pitt	7.10531	7.25696
CTTCTAATCGAGTCCG-1	ECCs	Pitt	3.68655	-8.55072
CTTCTAATCGTGCACG-1	CA-MSCs	Pitt	6.90382	6.7482
CTTCTAATCGTTAGAC-1	Myofibro	Pitt	10.9031	1.03749
CTTCTAATCTCTGGTC-1	ECCs	Pitt	5.04893	-8.93043
CTTCTAATCTGTGCAA-1	CA-MSCs	Pitt	10.8205	5.27184
CTTCTCTAGCGTGAAC-1	ECCs	Pitt	1.53526	-7.69371
CTTCTCTCATGCAGCC-1	ECCs	Pitt	4.26519	-9.20601
CTTCTCTGTAATACCC-1	ECCs	Pitt	4.63279	-7.48373
CTTCTCTGTATCAGGG-1	ECCs	Pitt	1.68229	-8.20113
CTTCTCTGTGAGGAAA-1	Myofibro	Pitt	10.1085	1.48721
CTTCTCTGTGGAATGC-1	Endo	Pitt	6.19594	-0.871452
CTTGAGACACGACTAT-1	ECCs	Pitt	4.86079	-9.16966
CTTGAGACATACCAGT-1	ECCs	Pitt	2.7205	-5.31454
CTTGATTCAACCGTAT-1	ECCs	Pitt	2.45975	-5.26326
CTTGATTGTAATGCGG-1	ECCs	Pitt	3.65011	-8.15838
CTTTCAACAAAGTGTA-1	CA-MSCs	Pitt	6.71945	6.99639
CTTTCAACATCCGATA-1	Myofibro	Pitt	9.44945	1.2583
CTTTCAAGTCTGTGAT-1	ECCs	Pitt	2.15192	-5.83246
CTTTCAATCGGAATGG-1	CA-MSCs	Pitt	7.15974	6.52078
CTTTCGGAGACATATG-1	ECCs	Pitt	4.10778	-9.05131
CTTTCGGGTCCCAAAT-1	CA-MSCs	Pitt	6.63007	6.87821
CTTTCGGGTTGAAGTA-1	ECCs	Pitt	6.1369	-8.56981
GAAACCTAGACCACGA-1	ECCs	Pitt	3.83327	-9.11988
GAAACCTCAGACCTGC-1	CA-MSCs	Pitt	7.57356	7.05163
GAAACCTGTATCACCA-1	ECCs	Pitt	5.50621	-9.56881
GAAACCTGTGGCTCTG-1	Endo	Pitt	6.51897	-0.702481
GAAACCTGTGTTTGCA-1	CA-MSCs	Pitt	6.74382	7.30667
GAAACCTTCATAGCAC-1	ECCs	Pitt	6.11928	-8.17429
GAAACCTTCATTTGGG-1	ECCs	Pitt	2.30026	-7.58465
GAAACCTTCCCATAAG-1	ECCs	Pitt	9.59593	-0.188812
GAAACCTTCCTTCTGG-1	ECCs	Pitt	4.39561	-9.25598
GAAATGAAGTAGTCCT-1	ECCs	Pitt	3.18508	-8.94465
GAAATGACATACAGGG-1	ECCs	Pitt	3.84028	-9.60979
GAAATGAGTTGGTACT-1	CA-MSCs	Pitt	10.8121	5.58659
GAACACTAGTGTCATC-1	CA-MSCs	Pitt	6.67674	6.85547
GAACACTCAACCCTAA-1	ECCs	Pitt	2.39733	-7.66934
GAACACTCACCGTACG-1	CA-MSCs	Pitt	7.02603	7.34118
GAACGTTAGACAGCTG-1	CA-MSCs	Pitt	7.07688	7.20886
GAACGTTAGGCGTCCT-1	CA-MSCs	Pitt	11.1711	5.26994
GAACGTTAGGTAACTA-1	CA-MSCs	Pitt	11.0514	5.08346
GAACGTTCATTGAGCT-1	ECCs	Pitt	2.89306	-8.62871
GAACGTTGTATTTCTC-1	ECCs	Pitt	2.9593	-7.39035
GAACGTTTCATTTCCA-1	CA-MSCs	Pitt	10.8173	5.07485
GAAGAATGTATCCTCC-1	CA-MSCs	Pitt	10.8062	5.00102
GAAGAATGTCGAGTGA-1	ECCs	Pitt	4.51611	-8.71591
GAAGCCCAGCAATAAC-1	CA-MSCs	Pitt	11.2092	5.52596
GAAGCCCAGTATAGAC-1	Myofibro	Pitt	9.85686	1.26176
GAAGCCCCAGCATGCC-1	CA-MSCs	Pitt	7.18654	7.10581
GAAGCCCCAGCCGGTT-1	CA-MSCs	Pitt	7.0312	7.18259
GAAGCCCGTGTAAACA-1	Endo	Pitt	5.97955	-0.867609
GAAGCCCTCCATCCGT-1	ECCs	Pitt	1.54218	-8.83509
GAAGCCCTCCCGAGAC-1	ECCs	Pitt	3.47405	-7.90401
GAAGCGAAGAAAGTCT-1	ECCs	Pitt	4.23544	-9.0429
GAAGCGAAGACAACAT-1	ECCs	Pitt	3.14899	-8.79691
GAAGCGAGTGAGGCAT-1	ECCs	Pitt	2.81764	-5.55844
GAAGGACAGCCTGTGC-1	ECCs	Pitt	2.52875	-7.87549
GAAGGACGTAAGTTAG-1	ECCs	Pitt	2.16169	-7.20064
GAAGGACTCGTGGGTC-1	CA-MSCs	Pitt	11.094	5.32304
GAAGGGTAGGAACGCT-1	Myofibro	Pitt	10.0596	0.784778
GAAGGGTGTCCATACA-1	ECCs	Pitt	1.34289	-7.96117
GAAGTAAAGGAAAGTG-1	Myofibro	Pitt	10.5593	1.33887
GAAGTAATCCCTTTGG-1	ECCs	Pitt	4.43537	-8.8555
GAATAGAAGTCACTGT-1	Fibro	Pitt	10.9714	6.65948
GAATAGATCCATAGGT-1	ECCs	Pitt	2.02123	-7.57735
GAATCACAGGACAAGA-1	CA-MSCs	Pitt	10.5997	5.55864
GAATCACAGGCTATCT-1	Endo	Pitt	6.5083	-1.01722
GAATCACTCATTCATC-1	ECCs	Pitt	6.30089	-8.00809
GAATCACTCGGCTCTT-1	CA-MSCs	Pitt	6.84762	7.08936
GAATCGTAGGCTAAAT-1	ECCs	Pitt	4.24119	-8.60974
GAATCGTTCTGCGTCT-1	ECCs	Pitt	5.42241	-10.0817
GACACGCAGCTTCATG-1	Endo	Pitt	7.2639	-0.552758
GACACGCAGTCCTACA-1	Myofibro	Pitt	9.43275	1.30318
GACACGCCATAGTCAC-1	Myofibro	Pitt	10.1511	1.29272
GACACGCTCCCTCTCC-1	ECCs	Pitt	-1.40269	-1.32743
GACAGCCAGACGGAAA-1	CA-MSCs	Pitt	10.8836	5.45998
GACAGCCAGGTGCGAT-1	Myofibro	Pitt	9.46439	1.54315
GACAGCCCAGAGTGAC-1	ECCs	Pitt	9.56655	-0.222284
GACAGCCTCCAGTGCG-1	Endo	Pitt	7.23215	-0.563298
GACATCAAGCCGATTT-1	ECCs	Pitt	5.82563	-8.29193
GACATCAAGCTGAGCA-1	ECCs	Pitt	6.56295	-9.64335
GACATCACACATATCG-1	ECCs	Pitt	2.16737	-8.25238
GACATCAGTACTGAGG-1	ECCs	Pitt	4.94984	-7.7757
GACATCAGTCCAGCGT-1	CA-MSCs	Pitt	10.8725	5.56744
GACATCAGTTTCGGCG-1	ECCs	Pitt	2.05902	-8.50124
GACATCATCCAACACA-1	CA-MSCs	Pitt	10.974	5.5565
GACATCATCTGTTCAT-1	ECCs	Pitt	2.5102	-5.73725
GACCAATAGGCAGGGA-1	ECCs	Pitt	1.71068	-7.98863
GACCAATAGGTATAGT-1	ECCs	Pitt	4.22147	-9.49996
GACCAATCACCATATG-1	CA-MSCs	Pitt	6.8604	6.89582
GACCAATCACCTGCAG-1	CA-MSCs	Pitt	10.6481	5.23009
GACCAATTCAGCTGTA-1	ECCs	Pitt	4.92731	-8.75754
GACCAATTCATCTATC-1	Endo	Pitt	6.20238	-0.82953
GACCAATTCATGACAC-1	Endo	Pitt	6.33517	-1.18143
GACCAATTCGGAATTC-1	Endo	Pitt	6.71192	-0.893643
GACCCAGCAAACGTGG-1	CA-MSCs	Pitt	10.1031	4.85099
GACCCAGCAATGTCAC-1	ECCs	Pitt	1.71426	-7.95443
GACCCAGCACTTCATT-1	ECCs	Pitt	1.69752	-7.74281
GACCCAGTCCGATAAC-1	ECCs	Pitt	2.99763	-9.35812
GACCCTTAGCTGAAAT-1	ECCs	Pitt	5.77877	-9.76003
GACCCTTCACGACAGA-1	ECCs	Pitt	2.84272	-9.37956
[truncated: 104,523 more rows]

## Sheet: Fig 1E 1F 1G
Cell Fraction by Samples
	Pitt_1	Pitt_2	Regner_1	Regner_2	Xu_1	Xu_2	Xu_3	Xu_4	Xu_5	Xu_6	Xu_7	Hornburg_1	Hornburg_2	Hornburg_3	Hornburg_4	Hornburg_5	Hornburg_6	Hornburg_7	Hornburg_8	Hornburg_9
Tumor	0.265239	0.509091	0.442818	0.501341	0.161034	0.423001	0.0910376	0.466958	0.0615106	0.398298	0.151157	0.433495	0.363287	0.19206	0.610929	0.0609	0.135808	0.528342	0.344251	0.507927
Immune	0.480163	0.477829	0.286969	0.175494	0.809375	0.357237	0.901329	0.481297	0.901854	0.27234	0.84653	0.463258	0.372404	0.782189	0.351913	0.86796	0.549865	0.455563	0.635991	0.4816
Stromal	0.186942	0.0127087	0.231007	0.321656	0.0199346	0.130205	0.00565451	0.0417706	0.0291723	0.321702	0.00102828	0.0948448	0.260127	0.0225322	0.0349727	0.069523	0.304997	0.0160952	0.0190459	0.00858182
Endo	0.0676563	0.000371	0.0392061	0.00150855	0.00965582	0.0895572	0.00197908	0.00997506	0.00746269	0.00765957	0.00128535	0.00840216	0.00418123	0.00321888	0.00218579	0.00161681	0.00933029	0	0.000712	0.00189091
Refined Cell Fraction by Samples
	Pitt_1	Pitt_2	Regner_1	Regner_2	Xu_1	Xu_2	Xu_3	Xu_4	Xu_5	Xu_6	Xu_7	Hornburg_1	Hornburg_2	Hornburg_3	Hornburg_4	Hornburg_5	Hornburg_6	Hornburg_7	Hornburg_8	Hornburg_9
ECCs	0.265239	0.509091	0.442818	0.501341	0.161034	0.423001	0.0910376	0.466958	0.0615106	0.398298	0.151157	0.433495	0.363287	0.19206	0.610929	0.0609	0.135808	0.528341	0.344251	0.507927
CD8 T	0.19351	0.208998	0.0930535	0.0310091	0.299642	0.0657634	0.496183	0.164589	0.435776	0.0947518	0.417481	0.0949872	0.0226198	0.537554	0.0423497	0.534088	0.308729	0.283415	0.264685	0.370764
CD4 T	0.0329743	0.0487941	0.0141532	0.00737513	0.08114	0.0128883	0.097823	0.0255611	0.112166	0.0323404	0.0796915	0.00341783	0	0.0456009	0.00327869	0.0633252	0.0408459	0.0608817	0.0574938	0.0384
NK	0.0285076	0.0280148	0.0113877	0.00134093	0.0747547	0.0247852	0.0619169	0.0336658	0.0664858	0.0170213	0.0598972	0.0153802	0	0.0536481	0.0106557	0.0622474	0.0346258	0.0475857	0.0596298	0.0312727
Myofibro	0.0580662	0.0038961	0.0972832	0.191921	0.00840991	0.0459352	0.00395816	0.00935162	0.0214835	0.281418	0.000514	0.051125	0.024539	0.00912017	0.0210383	0.0385341	0.032967	0.00349895	0.011926	0.0016
B	0.00564897	0.00602968	0.0276558	0.00134093	0.0498365	0.016193	0.0548487	0.0130923	0.0866124	0.00765957	0.164267	0.00185132	0.00212489	0.00482833	0.00163934	0.0587443	0.0895708	0.00349895	0.00320399	0.0123636
Macro	0.183789	0.131447	0.133561	0.129735	0.272855	0.223397	0.0808595	0.204489	0.0775667	0.110071	0.0452442	0.33509	0.301186	0.128755	0.286339	0.126381	0.0534937	0.039888	0.240655	0.0196364
CD4CD8 T	0.00932738	0.0278293	0.00390434	0.000168	0.0188444	0.00231328	0.0899067	0.0299252	0.100181	0.00652482	0.059126	0.000427	0.00191925	0.00214592	0	0.00835354	0.000415	0.0174948	0.000712	0.00232727
DCs	0.0264057	0.0267161	0.00325362	0.00452565	0.0123034	0.0118969	0.0197908	0.00997506	0.0230665	0.00397163	0.0208226	0.0121048	0.0215231	0.00965665	0.00765027	0.0148208	0.0221854	0.00279916	0.00961196	0.00683636
Fibro	0.00604309	0.00871985	0.129982	0.124874	0.0113689	0.0822868	0.0011309	0.032419	0.00587969	0.0334752	0.000514	0.00170892	0.235246	0.00751073	0.00765027	0.0307195	0.053701	0.00349895	0.00498398	0.00567273
Endo	0.0676563	0.000371	0.0392061	0.00150855	0.00965582	0.0895572	0.00197908	0.00997506	0.00746269	0.00765957	0.00128535	0.00840216	0.00418123	0.00321888	0.00218579	0.00161681	0.00933029	0	0.000712	0.00189091
CA-MSCs	0.122832	9.28e-05	0.00374166	0.00486088	0.000156	0.00198282	0.000565	0	0.00180914	0.00680851	0	0.0420108	0.000343	0.00590129	0.00628415	0.000269	0.218329	0.00909727	0.00213599	0.00130909
NK T	0	0	0	0	0	0	0	0	0	0	0	0	0.0230311	0	0	0	0	0	0	0
Stromal Group Annotation
	Pitt_1	Pitt_2	Regner_1	Regner_2	Xu_1	Xu_2	Xu_3	Xu_4	Xu_5	Xu_6	Xu_7	Hornburg_1	Hornburg_2	Hornburg_3	Hornburg_4	Hornburg_5	Hornburg_6	Hornburg_7	Hornburg_8	Hornburg_9
Group	High stromal	Low stromal	High stromal	High stromal	Low stromal	Low stromal	Low stromal	Low stromal	Low stromal	High stromal	Low stromal	Low stromal	High stromal	Low stromal	Low stromal	Low stromal	High stromal	Low stromal	Low stromal	Low stromal

## Sheet: Fig 1H
Survival Analysis for TCGA-OvCa Samples
bcr_patient_barcode	Survival Days	patient.vital_status	admin.disease_code	Stromal Fraction	COL1A1 Expression	ACTA2 Expression	ALDH1A3 Expression	Sample Group
TCGA-04-1348	1483	1	ov	0	1356.72	53.2537	6.64329	Low
TCGA-04-1362	1348	1	ov	0	906.665	19.0756	6.47179	Low
TCGA-04-1364	1024	1	ov	0.00562469	547.519	66.209	1.09204	Low
TCGA-04-1365	2329	0	ov	0	884.756	33.4754	1.25149	Low
TCGA-04-1514	1720	1	ov	0.141789	4107.64	78.7908	3.7887	Low
TCGA-09-0364	887	1	ov	0.12709	1506.1	87.4962	0.998734	Low
TCGA-09-0366	1757	1	ov	0	431.258	30.8168	1.19612	Low
TCGA-09-0367	547	1	ov	0	180.427	31.794	7.70811	Low
TCGA-09-0369	1082	1	ov	0.280152	5424.32	229.269	0.810352	High
TCGA-09-1659	304	1	ov	0.0680294	1594.41	69.5372	5.25519	Low
TCGA-09-1662	2717	1	ov	0.002008	2889.92	129.077	18.8274	Low
TCGA-09-1666	1752	0	ov	0	461.871	116.672	3.05261	Low
TCGA-09-1667	1882	0	ov	0.0335797	2426.39	81.4833	13.8669	Low
TCGA-09-1668	1684	0	ov	0.012943	4174.95	137.098	5.08603	Low
TCGA-09-1669	928	0	ov	0.0944209	5032.03	346.969	4.10003	Low
TCGA-09-1670	547	0	ov	0	680.474	28.7503	7.50529	Low
TCGA-09-1673	92	0	ov	0.0901933	171.685	39.6188	2.92225	Low
TCGA-09-1674	260	0	ov	0.106113	2308.76	85.3822	9.61539	Low
TCGA-09-2044	186	0	ov	0.0171846	512.711	83.7426	7.66305	Low
TCGA-09-2045	1069	1	ov	0	1989.41	29.5029	9.73841	Low
TCGA-09-2051	1919	0	ov	0	1122.79	89.3214	7.06722	Low
TCGA-09-2054	637	1	ov	0.290047	4021.01	187.345	18.8991	High
TCGA-09-2056	379	0	ov	0.0354388	959.438	85.6209	6.57738	Low
TCGA-10-0928	563	1	ov	0	1016.72	70.2536	7.39824	Low
TCGA-10-0936	1089	1	ov	0	511.236	27.8594	0.419019	Low
TCGA-13-0730	542	1	ov	0.309062	5613.66	153.282	12.452	High
TCGA-13-0799	237	0	ov	0	334.115	68.8447	4.90574	Low
TCGA-13-0800	247	0	ov	0.031993	888.127	39.6846	7.57878	Low
TCGA-13-0801	252	0	ov	0	567.048	81.2933	4.21033	Low
TCGA-13-0893	1319	1	ov	0.0557614	5441.33	332.643	17.2438	Low
TCGA-13-0897	1748	0	ov	0.0537201	9294.99	57.9481	3.27673	Low
TCGA-13-0899	1708	0	ov	0.0486262	3852.74	105.959	5.04959	Low
TCGA-13-0913	912	0	ov	0	523.629	53.2277	10.1713	Low
TCGA-13-0916	644	0	ov	0	697.205	92.9468	1.24875	Low
TCGA-13-0920	420	0	ov	0.0658867	1378.23	52.3054	4.34016	Low
TCGA-13-0924	185	0	ov	0.0618485	5232.03	285.368	17.8416	Low
TCGA-13-1403	331	0	ov	0.0291934	6106.36	119.531	15.9894	Low
TCGA-13-1410	143	0	ov	0.0655199	5949.99	196.057	18.5459	Low
TCGA-13-1411	128	0	ov	0.172741	24490.4	295.322	34.6965	High
TCGA-13-1489	2521	0	ov	0	407.787	12.4808	16.823	Low
TCGA-13-1497	1652	0	ov	0.0924072	5662.54	240.581	13.0608	Low
TCGA-13-1498	1144	0	ov	0.0456633	2874.62	63.473	8.08267	Low
TCGA-13-1505	128	0	ov	0.273647	11297.4	559.642	28.6571	High
TCGA-13-1506	134	0	ov	0	462.719	22.5785	9.1275	Low
TCGA-13-1511	119	0	ov	0.053098	10593.1	115.72	4.18151	Low
TCGA-13-1512	94	0	ov	0.141311	7437.54	20.7695	8.21327	Low
TCGA-13-2060	262	0	ov	0.0701895	3370.91	319.286	12.2887	Low
TCGA-20-1684	581	0	ov	0	1075.85	44.3518	1.07914	Low
TCGA-20-1685	508	0	ov	0	1396.02	51.4065	4.8576	Low
TCGA-20-1687	81	0	ov	0.0218343	3680.04	158.584	13.4013	Low
TCGA-23-1026	816	0	ov	0.0761986	6865	291.816	26.7166	Low
TCGA-23-1027	966	1	ov	0.0877773	9221.11	180.387	8.11396	Low
TCGA-23-1029	268	0	ov	0	3341.54	108.194	6.13638	Low
TCGA-23-1109	1562	1	ov	0.101961	5145.15	439.939	8.07589	Low
TCGA-23-1111	98	0	ov	0.0751055	1781.7	110.472	10.6728	Low
TCGA-23-1120	130	0	ov	0.0118625	3427.85	155.25	4.03783	Low
TCGA-23-1122	1189	1	ov	0.0709907	3161.18	92.3845	5.17084	Low
TCGA-23-1123	1018	1	ov	0	905.788	43.665	0.637013	Low
TCGA-23-2077	3525	0	ov	0.0854108	2605.39	61.711	3.15423	Low
TCGA-23-2081	2342	1	ov	0.0482307	7979.02	176.487	8.88101	Low
TCGA-23-2084	1516	1	ov	0.0561118	5919	386.835	3.95534	Low
TCGA-24-0975	663	1	ov	0.232783	20721.5	572.38	31.2748	High
TCGA-24-1103	1646	1	ov	0	839.684	42.8739	3.53972	Low
TCGA-24-1413	192	0	ov	0	917.77	28.0084	2.73029	Low
TCGA-24-1416	194	0	ov	0	1284.91	70.4962	6.89296	Low
TCGA-24-1417	238	0	ov	0.0735946	4802.78	239.955	24.7324	Low
TCGA-24-1419	239	0	ov	0.00959743	1171.71	40.6593	1.00127	Low
TCGA-24-1422	23	1	ov	0.200154	23928.5	433.549	61.3404	High
TCGA-24-1423	190	0	ov	0	3155.56	68.2805	6.40108	Low
TCGA-24-1424	183	0	ov	0.145843	6632.65	142.194	20.499	Low
TCGA-24-1425	181	0	ov	0.250918	32963.4	1014.2	78.6472	High
TCGA-24-1428	529	0	ov	0	1872.92	95.725	7.89282	Low
TCGA-24-1430	863	1	ov	0.0677155	2206.92	107.682	12.8298	Low
TCGA-24-1434	568	1	ov	0.322935	33505.4	651.016	51.289	High
TCGA-24-1435	1324	1	ov	0.149765	20606.7	351.352	5.20254	Low
TCGA-24-1436	260	1	ov	0.00427165	4155.85	89.9198	20.3141	Low
TCGA-24-1463	2218	1	ov	0.141196	12509.5	186.237	19.2182	Low
TCGA-24-1467	3224	1	ov	0	1905.19	32.9675	13.7787	Low
TCGA-24-1469	277	0	ov	0	609.831	35.7526	2.17148	Low
TCGA-24-1474	676	1	ov	0.00584438	330.554	37.3406	6.36906	Low
TCGA-24-1544	820	1	ov	0	240.245	17.4788	2.86565	Low
TCGA-24-1545	1746	1	ov	0.143278	12308.2	433.247	24.0624	Low
TCGA-24-1548	493	1	ov	0.0129233	817.646	59.5796	5.31263	Low
TCGA-24-1549	1721	1	ov	0	1098.32	46.6305	1.28437	Low
TCGA-24-1550	1249	1	ov	0.38187	7197.25	321.357	14.1037	High
TCGA-24-1551	1579	1	ov	0	814.905	88.2573	19.7706	Low
TCGA-24-1552	1259	1	ov	0	1480.65	103.778	2.6248	Low
TCGA-24-1553	1767	1	ov	0	1100.05	46.1846	4.43347	Low
TCGA-24-1555	2692	1	ov	0	293.624	33.8965	5.35742	Low
TCGA-24-1556	2148	1	ov	0	2441.61	112.454	15.8427	Low
TCGA-24-1557	1213	1	ov	0	1213.63	46.8659	1.4095	Low
TCGA-24-1558	594	1	ov	0	1340.93	52.4703	4.54448	Low
TCGA-24-1560	1341	1	ov	0	842.587	93.849	2.44719	Low
TCGA-24-1562	1384	1	ov	0.0828398	7117.54	260.154	23.3243	Low
TCGA-24-1564	787	1	ov	0.121145	10808.1	276.587	102.208	Low
TCGA-24-1567	524	1	ov	0.0676325	1636.03	106.595	10.2601	Low
TCGA-24-1603	2742	1	ov	0	839.859	77.6926	3.70454	Low
TCGA-24-1604	2688	1	ov	0	1075.13	294.009	4.72524	Low
TCGA-24-1616	1163	1	ov	0	800.747	47.1308	4.46558	Low
TCGA-24-1842	253	0	ov	0.0399534	4658.78	255.342	20.6514	Low
TCGA-24-1843	106	0	ov	0.0192871	1718.36	123.362	8.77613	Low
TCGA-24-1844	113	0	ov	0	1684.28	64.5585	4.55208	Low
TCGA-24-1846	133	0	ov	0.0885316	4724.06	208.072	12.879	Low
TCGA-24-1847	343	0	ov	0	3850.43	128.679	6.86464	Low
TCGA-24-1849	176	0	ov	0.226779	20833.3	664.058	131.519	High
TCGA-24-1924	919	1	ov	0	689.639	179.131	5.92756	Low
TCGA-24-1930	2467	1	ov	0.0560307	8501.54	267.702	9.22637	Low
TCGA-24-2019	148	0	ov	0.00257661	3171.94	233.687	6.04772	Low
TCGA-24-2020	4624	1	ov	0.122201	1147.41	160.362	2.21441	Low
TCGA-24-2023	1364	1	ov	0	1052.16	47.5664	9.65808	Low
TCGA-24-2024	1769	1	ov	0.137471	11224.3	59.1803	8.70026	Low
TCGA-24-2026	1059	1	ov	0	1318.6	67.4684	16.044	Low
TCGA-24-2027	3337	1	ov	0.0149794	3189.33	100.155	22.631	Low
TCGA-24-2036	1947	1	ov	0	3079.7	79.2176	1.68115	Low
TCGA-24-2038	1354	1	ov	0	635.615	82.8793	8.04625	Low
TCGA-24-2254	1736	1	ov	0.099472	5556.59	234.85	5.11194	Low
TCGA-24-2261	24	1	ov	0.0797474	7128.98	147.802	16.6494	Low
TCGA-24-2262	11	1	ov	0.0692819	2396.79	274.368	17.1283	Low
TCGA-24-2267	1446	1	ov	0	1724.3	84.1646	31.4883	Low
TCGA-24-2271	962	1	ov	0.0762055	9530.45	304.651	19.6185	Low
TCGA-24-2281	1357	0	ov	0	1749.74	102.698	9.12122	Low
TCGA-24-2288	25	1	ov	0.0797116	6043.54	198.598	15.1045	Low
TCGA-24-2289	2049	1	ov	0.202645	25207.4	832.846	62.1861	High
TCGA-24-2290	1102	1	ov	0	2333.59	88.7607	161.292	Low
TCGA-24-2293	506	1	ov	0.237335	42930.1	1589.23	58.3919	High
TCGA-24-2297	1699	1	ov	0	2873.69	69.106	5.89707	Low
TCGA-25-1312	31	1	ov	0.0198799	1591.53	44.8242	2.82806	Low
TCGA-25-1313	820	1	ov	0.0373216	3530.27	191.439	12.2798	Low
TCGA-25-1314	974	1	ov	0.0825458	2825.86	149.312	8.55866	Low
TCGA-25-1315	1553	1	ov	0.0145554	902.078	48.0615	12.5466	Low
TCGA-25-1317	61	1	ov	0.141197	4710.16	332.168	26.2264	Low
TCGA-25-1318	1064	1	ov	0.051623	6553.19	283.46	10.3131	Low
TCGA-25-1319	1977	1	ov	0	1450.57	73.4592	3.07566	Low
TCGA-25-1321	1033	1	ov	0	1949.86	53.7414	2.98484	Low
TCGA-25-1322	91	1	ov	0.0390314	5079.6	121.548	6.84335	Low
TCGA-25-1324	1035	1	ov	0.0845513	279.673	82.8041	4.87925	Low
TCGA-25-1326	945	1	ov	0.147834	10635.5	389.144	19.875	Low
TCGA-25-1623	565	1	ov	0.269405	14268.7	667.848	39.2488	High
TCGA-25-1625	548	1	ov	0.0424968	3575.93	216.526	15.9571	Low
TCGA-25-1626	481	1	ov	0.329416	35773.8	1148.1	70.2462	High
TCGA-25-1627	11	1	ov	0.0341375	1573.81	76.3161	18.0036	Low
TCGA-25-1630	239	1	ov	0.00130296	1745.02	153.276	18.3079	Low
TCGA-25-1631	9	1	ov	0	1367.03	71.9726	5.04481	Low
TCGA-25-1632	1732	1	ov	0	1771.26	43.5784	3.36803	Low
TCGA-25-1633	1843	1	ov	0.285688	15045.6	962.702	25.6728	High
TCGA-25-1634	1081	1	ov	0.0767479	714.104	9.49928	2.62466	Low
TCGA-25-1870	455	1	ov	0	2246.4	45.1328	2.99073	Low
TCGA-25-1871	760	1	ov	0.03515	1185.21	16.608	1.22194	Low
TCGA-25-2042	396	1	ov	0.374886	59550.2	1647.81	132.869	High
TCGA-25-2391	1492	1	ov	0	659.281	31.3809	7.03562	Low
TCGA-25-2392	31	1	ov	0	1459.83	76.5977	4.62701	Low
TCGA-25-2396	92	1	ov	0.0565676	2526.23	198.734	6.12871	Low
TCGA-25-2397	365	1	ov	0	283.809	25.6699	10.2981	Low
TCGA-25-2398	1369	1	ov	0.318646	26762.3	406.212	55.4181	High
TCGA-25-2399	608	1	ov	0.0752751	9799.07	131.024	15.1345	Low
TCGA-25-2400	1278	1	ov	0	839.6	50.3135	14.1055	Low
TCGA-25-2404	883	1	ov	0.134394	8073.12	393.413	9.48365	Low
TCGA-25-2409	821	1	ov	0.0404817	8770.95	134.307	24.744	Low
TCGA-29-1688	2400	1	ov	0.0532624	4763.56	285.188	18.6918	Low
TCGA-29-1690	1360	1	ov	0.0958045	5357.33	300.146	9.83829	Low
TCGA-29-1691	1435	1	ov	0.0799379	1383.28	95.2959	5.97726	Low
TCGA-29-1696	1025	1	ov	0	343.516	31.4344	10.1617	Low
TCGA-29-1697	949	1	ov	0	263.736	49.9376	10.1667	Low
TCGA-29-1699	16	1	ov	0	3183.44	91.6906	9.35512	Low
TCGA-29-1702	568	1	ov	0.0712621	1232.26	61.236	4.44568	Low
TCGA-29-1703	1815	1	ov	0.0475177	1618.73	132.395	1.69393	Low
TCGA-29-1710	889	1	ov	0.0979402	8531.23	168.061	29.514	Low
TCGA-29-1711	1053	0	ov	0	3440.05	63.943	3.77195	Low
TCGA-29-1761	517	1	ov	0.0597417	708.399	84.5241	3.93094	Low
TCGA-29-1762	2606	1	ov	0.0282156	1459.69	134.114	2.6755	Low
TCGA-29-1763	2032	0	ov	0.0354911	3132.95	61.3522	4.22598	Low
TCGA-29-1776	360	0	ov	0.0804772	4241.29	396.476	15.5748	Low
TCGA-29-1778	454	0	ov	0	1474.08	57.8402	2.11542	Low
TCGA-29-1781	255	0	ov	0	460.796	59.9331	8.49716	Low
TCGA-29-1783	220	0	ov	0.0636078	4137.69	147.297	14.1953	Low
TCGA-29-1784	163	0	ov	0	364.14	50.8882	5.21569	Low
TCGA-29-1785	1053	1	ov	0	1801.51	74.9118	4.46796	Low
TCGA-29-2425	1977	0	ov	0.025872	1364.41	41.2159	3.38761	Low
TCGA-29-2427	1900	0	ov	0.0307649	4600.2	345.855	7.43905	Low
TCGA-29-2428	1372	0	ov	0	1106.37	85.3684	4.51281	Low
TCGA-30-1855	75	1	ov	0.106611	9105.19	258.451	21.1093	Low
TCGA-30-1860	1366	1	ov	0.0730224	2809.22	179.589	9.36054	Low
TCGA-30-1861	1058	1	ov	0.297136	31709.8	382.246	28.1052	High
TCGA-30-1891	914	1	ov	0.283534	5924.82	723.923	16.4969	High
TCGA-31-1944	1386	0	ov	0.0681503	6877.45	319.483	10.8816	Low
TCGA-31-1946	918	0	ov	0.127257	16378.8	384.823	21.53	Low
TCGA-31-1951	684	0	ov	0.111592	11709.1	256.043	22.2802	Low
TCGA-31-1953	204	0	ov	0.0479064	11917.3	372.732	16.9992	Low
TCGA-31-1956	1342	0	ov	0.130898	10412.3	362.509	21.7283	Low
TCGA-36-1568	875	0	ov	0.0354943	4611.86	261.524	9.63868	Low
TCGA-36-1570	655	0	ov	0	1731.86	45.1028	11.9603	Low
TCGA-36-1571	695	1	ov	0	2206.04	33.2442	9.1457	Low
TCGA-36-1574	686	0	ov	0.111666	8184.53	278.757	9.06909	Low
TCGA-36-1575	260	0	ov	0.0287581	843.514	22.9316	4.98394	Low
TCGA-36-1577	783	0	ov	0.148573	1956.48	108.48	13.5954	Low
TCGA-36-1578	847	0	ov	0	573.011	83.8041	4.35301	Low
TCGA-36-1580	737	1	ov	0.263687	13446.8	354.377	18.5152	High
TCGA-36-1581	751	0	ov	0.0151035	2119.21	103.103	7.23047	Low
TCGA-57-1582	731	1	ov	0.0853742	5712.34	168.106	11.4149	Low
TCGA-57-1583	346	1	ov	0.108335	4153.11	208.568	6.39541	Low
TCGA-57-1584	643	0	ov	0	1313.05	34.9194	14.3746	Low
TCGA-57-1585	53	1	ov	0.226356	20342.4	553.91	41.9768	High
TCGA-57-1993	763	0	ov	0	1666.59	110.877	4.78885	Low
TCGA-57-1994	761	0	ov	0	1427.69	31.6233	7.80794	Low
TCGA-59-2348	5481	0	ov	0.019338	2599.86	129.473	11.9143	Low
TCGA-59-2350	679	1	ov	0.0529257	1768.98	87.3	3.77682	Low
TCGA-59-2351	3532	0	ov	0.0284732	3302.38	287.222	6.33489	Low
TCGA-59-2352	286	1	ov	0.123974	4484.98	90.4963	29.754	Low
TCGA-59-2354	1046	1	ov	0.150232	23580.7	776.384	23.591	High
TCGA-59-2355	65	1	ov	0.0666558	3663.41	184.366	5.37924	Low
TCGA-59-2363	165	0	ov	0.0799364	2345.13	79.6715	10.8618	Low
TCGA-61-1721	338	0	ov	0.427461	5240.63	1253.13	25.2279	High
TCGA-61-1724	637	1	ov	0.0709518	3001.22	1071.89	12.0334	Low
TCGA-61-1725	956	0	ov	0.137275	3544.48	233.362	10.2395	Low
TCGA-61-1728	848	0	ov	0	1140.42	132.872	6.7489	Low
TCGA-61-1733	967	0	ov	0.256277	6478.76	179.495	21.2291	High
TCGA-61-1736	1484	1	ov	0	2976.06	71.8975	5.95307	Low
TCGA-61-1737	1364	0	ov	0.228036	24584.2	284.224	10.869	High
TCGA-61-1738	1089	1	ov	0	295.747	33.9886	1.59356	Low
TCGA-61-1740	74	1	ov	0.0143053	2600.89	293.101	7.19752	Low
TCGA-61-1741	1024	1	ov	0.0356588	1224.18	125.7	2.34244	Low
TCGA-61-1743	1329	1	ov	0	1224.22	58.0134	2.0581	Low
TCGA-61-1900	176	0	ov	0.126371	3029.41	259.196	4.44485	Low
TCGA-61-1907	952	0	ov	0	73.746	45.1762	1.96533	Low
TCGA-61-1910	1127	0	ov	0	1200.33	71.2886	7.56959	Low
TCGA-61-1914	1722	0	ov	0.00604981	1356.71	145.679	7.62684	Low
TCGA-61-1917	1321	1	ov	0.0960385	2516.12	230.464	3.38413	Low
TCGA-61-1918	479	1	ov	0	1623.9	152.76	8.29779	Low
TCGA-61-1919	1161	1	ov	0.254681	15785.8	220.269	24.0517	High
TCGA-61-1995	61	0	ov	0	782.46	41.3635	2.92452	Low
TCGA-61-1998	168	0	ov	0.134945	6307.64	207.08	23.7062	Low
TCGA-61-2000	441	0	ov	0.0747359	2477.48	114.536	7.93012	Low
TCGA-61-2008	932	0	ov	0.0887209	5361.83	131.691	1.84968	Low
TCGA-61-2012	932	0	ov	0.0343547	1654.04	68.3904	11.3927	Low
TCGA-61-2016	36	1	ov	0	983.962	70.5316	6.50797	Low
TCGA-61-2088	145	0	ov	0	1323.46	37.0652	12.8392	Low
TCGA-61-2092	1573	0	ov	0	142.667	17.808	6.94228	Low
TCGA-61-2094	2182	0	ov	0	803.252	41.9735	5.17316	Low
TCGA-61-2095	1875	1	ov	0.117756	13186.4	166.747	21.0714	Low
TCGA-61-2097	1844	0	ov	0.0648483	6610.5	373.735	22.8305	Low
TCGA-61-2098	1993	0	ov	0.0849927	2910.34	96.952	13.2702	Low
TCGA-61-2101	1688	1	ov	0.140782	12417.1	131.99	12.7946	Low
TCGA-61-2102	197	1	ov	0.494361	5777.6	554.528	19.3253	High
TCGA-61-2104	2338	0	ov	0	2545.05	65.8544	5.96921	Low
TCGA-61-2109	629	1	ov	0	890.564	62.1082	13.2148	Low
TCGA-61-2110	1354	1	ov	0.0489017	1661.04	100.565	2.68909	Low
TCGA-61-2111	3825	0	ov	0	819.094	41.5393	4.26169	Low
TCGA-61-2113	676	1	ov	0.134593	12335.8	189.484	16.9266	Low

## Sheet: Fig 2A 3A 4A
Expression of Cytokines and Surface Proteins (2A)									Expression of Cytokines and Surface Proteins (3A)									Expression of Cytokines and Surface Proteins (4A)
Gene	Cluster	Expression	Pvalue	Cell Type	Stromal Group	log10 pval	Gene Type		Gene	Cluster	Expression	Pvalue	Cell Type	Stromal Group	log10 pval	Gene Type		Gene	Cluster	Expression	Pvalue	Cell Type	Stromal Group	log10 pval	Gene Type
CCL2	CA-MSCs (High)	1.76491	1	CA-MSCs	High	0	Cytokines		AXL	DCs (High)	1.08791	1	DCs	High	0	Cytokines		CCL20	B (High)	-0.864927	1	B	High	0	Cytokines
CCL2	CA-MSCs (Low)	0.550285	1	CA-MSCs	Low	0	Cytokines		AXL	DCs (Low)	0.476029	1	DCs	Low	0	Cytokines		CCL20	B (Low)	-0.809266	1	B	Low	0	Cytokines
CCL2	ECCs (High)	-1.08846	1.41834e-114	ECCs	High	50	Cytokines		AXL	Macro (High)	-1.21028	1.6808e-56	Macro	High	50	Cytokines		CCL20	CD4 T (High)	0.123108	0.00845586	CD4 T	High	2.07284	Cytokines
CCL2	ECCs (Low)	-1.31428	1.41834e-114	ECCs	Low	50	Cytokines		AXL	Macro (Low)	-0.353661	1.6808e-56	Macro	Low	50	Cytokines		CCL20	CD4 T (Low)	1.68686	0.00845586	CD4 T	Low	2.07284	Cytokines
CCL2	Fibro (High)	-0.396554	1.327e-10	Fibro	High	9.87713	Cytokines		CCL20	DCs (High)	-0.32771	3.84564e-06	DCs	High	5.41503	Cytokines		CCL20	CD4CD8 T (High)	-0.302158	1	CD4CD8 T	High	0	Cytokines
CCL2	Fibro (Low)	-0.338059	1.327e-10	Fibro	Low	9.87713	Cytokines		CCL20	DCs (Low)	-1.13551	3.84564e-06	DCs	Low	5.41503	Cytokines		CCL20	CD4CD8 T (Low)	0.129567	1	CD4CD8 T	Low	0	Cytokines
CCL2	Myofibro (High)	0.236841	4.24591e-19	Myofibro	High	18.372	Cytokines		CCL20	Macro (High)	1.2477	7.94934e-128	Macro	High	50	Cytokines		CCL20	CD8 T (High)	-0.589833	1.31988e-54	CD8 T	High	50	Cytokines
CCL2	Myofibro (Low)	0.58531	4.24591e-19	Myofibro	Low	18.372	Cytokines		CCL20	Macro (Low)	0.215519	7.94934e-128	Macro	Low	50	Cytokines		CCL20	CD8 T (Low)	1.84039	1.31988e-54	CD8 T	Low	50	Cytokines
CCL4	CA-MSCs (High)	-1.27836	5.03864e-21	CA-MSCs	High	20.2977	Cytokines		CCL22	DCs (High)	1.49388	2.00646e-08	DCs	High	7.69757	Cytokines		CCL20	NK (High)	-0.88683	1	NK	High	0	Cytokines
CCL4	CA-MSCs (Low)	0.161423	5.03864e-21	CA-MSCs	Low	20.2977	Cytokines		CCL22	DCs (Low)	-0.389732	2.00646e-08	DCs	Low	7.69757	Cytokines		CCL20	NK (Low)	-0.326905	1	NK	Low	0	Cytokines
CCL4	ECCs (High)	-0.465739	1.91722e-73	ECCs	High	50	Cytokines		CCL22	Macro (High)	-0.493473	1.00737e-07	Macro	High	6.99681	Cytokines		CCL3	B (High)	-0.962203	1.59748e-25	B	High	24.7966	Cytokines
CCL4	ECCs (Low)	0.365717	1.91722e-73	ECCs	Low	50	Cytokines		CCL22	Macro (Low)	-0.610673	1.00737e-07	Macro	Low	6.99681	Cytokines		CCL3	B (Low)	-0.553689	1.59748e-25	B	Low	24.7966	Cytokines
CCL4	Fibro (High)	-0.883909	6.88036e-98	Fibro	High	50	Cytokines		CCL5	DCs (High)	-0.374691	1	DCs	High	0	Cytokines		CCL3	CD4 T (High)	-0.614649	1.88916e-09	CD4 T	High	8.72373	Cytokines
CCL4	Fibro (Low)	2.02152	6.88036e-98	Fibro	Low	50	Cytokines		CCL5	DCs (Low)	-0.692289	1	DCs	Low	0	Cytokines		CCL3	CD4 T (Low)	-0.607906	1.88916e-09	CD4 T	Low	8.72373	Cytokines
CCL4	Myofibro (High)	-0.203296	0.00130512	Myofibro	High	2.88435	Cytokines		CCL5	Macro (High)	-0.418118	1.22736e-173	Macro	High	50	Cytokines		CCL3	CD4CD8 T (High)	-0.722637	1	CD4CD8 T	High	0	Cytokines
CCL4	Myofibro (Low)	0.28264	0.00130512	Myofibro	Low	2.88435	Cytokines		CCL5	Macro (Low)	1.4851	1.22736e-173	Macro	Low	50	Cytokines		CCL3	CD4CD8 T (Low)	-0.130558	1	CD4CD8 T	Low	0	Cytokines
CCL5	CA-MSCs (High)	-0.448054	0.00420448	CA-MSCs	High	2.37629	Cytokines		CCR7	DCs (High)	1.34047	1.43951e-06	DCs	High	5.84178	Cytokines		CCL3	CD8 T (High)	-0.36248	NA	CD8 T	High	NA	Cytokines
CCL5	CA-MSCs (Low)	-0.337558	0.00420448	CA-MSCs	Low	2.37629	Cytokines		CCR7	DCs (Low)	-0.465607	1.43951e-06	DCs	Low	5.84178	Cytokines		CCL3	CD8 T (Low)	1.31027	NA	CD8 T	Low	NA	Cytokines
CCL5	ECCs (High)	-0.743394	6.61956e-89	ECCs	High	50	Cytokines		CCR7	Macro (High)	0.111955	3.10132e-197	Macro	High	50	Cytokines		CCL3	NK (High)	0.567661	5.63399e-58	NK	High	50	Cytokines
CCL5	ECCs (Low)	-0.370825	6.61956e-89	ECCs	Low	50	Cytokines		CCR7	Macro (Low)	-0.986819	3.10132e-197	Macro	Low	50	Cytokines		CCL3	NK (Low)	2.07619	5.63399e-58	NK	Low	50	Cytokines
CCL5	Fibro (High)	-0.747806	2.68014e-44	Fibro	High	43.5718	Cytokines		CD40	DCs (High)	0.0455819	2.73939e-06	DCs	High	5.56235	Cytokines		CCL3L3	B (High)	-0.735728	4.75152e-06	B	High	5.32317	Cytokines
CCL5	Fibro (Low)	1.6964	2.68014e-44	Fibro	Low	43.5718	Cytokines		CD40	DCs (Low)	1.3398	2.73939e-06	DCs	Low	5.56235	Cytokines		CCL3L3	B (Low)	-0.396052	4.75152e-06	B	Low	5.32317	Cytokines
CCL5	Myofibro (High)	-0.550475	1.6389e-21	Myofibro	High	20.7854	Cytokines		CD40	Macro (High)	-1.04142	2.21752e-74	Macro	High	50	Cytokines		CCL3L3	CD4 T (High)	-0.859765	0.0648137	CD4 T	High	1.18833	Cytokines
CCL5	Myofibro (Low)	1.50172	1.6389e-21	Myofibro	Low	20.7854	Cytokines		CD40	Macro (Low)	-0.343963	2.21752e-74	Macro	Low	50	Cytokines		CCL3L3	CD4 T (Low)	-0.406879	0.0648137	CD4 T	Low	1.18833	Cytokines
CD40	CA-MSCs (High)	-0.0887099	9.4641e-20	CA-MSCs	High	19.0239	Cytokines		CSF3	DCs (High)	-0.331668	1	DCs	High	0	Cytokines		CCL3L3	CD4CD8 T (High)	-0.221099	1	CD4CD8 T	High	0	Cytokines
CD40	CA-MSCs (Low)	-0.150494	9.4641e-20	CA-MSCs	Low	19.0239	Cytokines		CSF3	DCs (Low)	-0.58372	1	DCs	Low	0	Cytokines		CCL3L3	CD4CD8 T (Low)	-0.602697	1	CD4CD8 T	Low	0	Cytokines
CD40	ECCs (High)	2.26006	1.65214e-59	ECCs	High	50	Cytokines		CSF3	Macro (High)	1.48975	3.58359e-66	Macro	High	50	Cytokines		CCL3L3	CD8 T (High)	-0.480147	5.49053e-68	CD8 T	High	50	Cytokines
CD40	ECCs (Low)	-0.126982	1.65214e-59	ECCs	Low	50	Cytokines		CSF3	Macro (Low)	-0.574367	3.58359e-66	Macro	Low	50	Cytokines		CCL3L3	CD8 T (Low)	1.70638	5.49053e-68	CD8 T	Low	50	Cytokines
CD40	Fibro (High)	-1.1204	3.0774e-14	Fibro	High	13.5118	Cytokines		CXCL1	DCs (High)	-0.275982	0.339649	DCs	High	0.46897	Cytokines		CCL3L3	NK (High)	0.0360402	1.99589e-05	NK	High	4.69986	Cytokines
CD40	Fibro (Low)	-0.67141	3.0774e-14	Fibro	Low	13.5118	Cytokines		CXCL1	DCs (Low)	-0.73212	0.339649	DCs	Low	0.46897	Cytokines		CCL3L3	NK (Low)	1.95995	1.99589e-05	NK	Low	4.69986	Cytokines
CD40	Myofibro (High)	0.208015	1	Myofibro	High	0	Cytokines		CXCL1	Macro (High)	1.47351	3.45584e-174	Macro	High	50	Cytokines		CCL4	B (High)	-1.56821	1.19143e-38	B	High	37.9239	Cytokines
CD40	Myofibro (Low)	-0.310072	1	Myofibro	Low	0	Cytokines		CXCL1	Macro (Low)	-0.465407	3.45584e-174	Macro	Low	50	Cytokines		CCL4	B (Low)	-1.13413	1.19143e-38	B	Low	37.9239	Cytokines
CSF3	CA-MSCs (High)	-0.480269	2.35263e-58	CA-MSCs	High	50	Cytokines		CXCL10	DCs (High)	-1.148	0.0012683	DCs	High	2.89678	Cytokines		CCL4	CD4 T (High)	-0.764265	9.66618e-28	CD4 T	High	27.0147	Cytokines
CSF3	CA-MSCs (Low)	2.40288	2.35263e-58	CA-MSCs	Low	50	Cytokines		CXCL10	DCs (Low)	-0.166147	0.0012683	DCs	Low	2.89678	Cytokines		CCL4	CD4 T (Low)	-0.514033	9.66618e-28	CD4 T	Low	27.0147	Cytokines
CSF3	ECCs (High)	-0.370729	7.08953e-29	ECCs	High	28.1494	Cytokines		CXCL10	Macro (High)	0.028185	2.80086e-145	Macro	High	50	Cytokines		CCL4	CD4CD8 T (High)	-0.156115	0.938601	CD4CD8 T	High	0.0275189	Cytokines
CSF3	ECCs (Low)	-0.469688	7.08953e-29	ECCs	Low	28.1494	Cytokines		CXCL10	Macro (Low)	1.28596	2.80086e-145	Macro	Low	50	Cytokines		CCL4	CD4CD8 T (Low)	0.157628	0.938601	CD4CD8 T	Low	0.0275189	Cytokines
CSF3	Fibro (High)	-0.153113	1	Fibro	High	0	Cytokines		CXCL11	DCs (High)	-0.940208	1	DCs	High	0	Cytokines		CCL4	CD8 T (High)	0.542827	1.08485e-144	CD8 T	High	50	Cytokines
CSF3	Fibro (Low)	-0.549898	1	Fibro	Low	0	Cytokines		CXCL11	DCs (Low)	-0.607097	1	DCs	Low	0	Cytokines		CCL4	CD8 T (Low)	1.11606	1.08485e-144	CD8 T	Low	50	Cytokines
CSF3	Myofibro (High)	0.156636	0.0193638	Myofibro	High	1.71301	Cytokines		CXCL11	Macro (High)	0.249074	5.78785e-34	Macro	High	33.2375	Cytokines		CCL4	NK (High)	0.910162	2.8607e-56	NK	High	50	Cytokines
CSF3	Myofibro (Low)	-0.535817	0.0193638	Myofibro	Low	1.71301	Cytokines		CXCL11	Macro (Low)	1.29823	5.78785e-34	Macro	Low	33.2375	Cytokines		CCL4	NK (Low)	1.41007	2.8607e-56	NK	Low	50	Cytokines
CXCL1	CA-MSCs (High)	-0.413189	5.20482e-141	CA-MSCs	High	50	Cytokines		CXCL13	DCs (High)	1.45434	1	DCs	High	0	Cytokines		CCL4L2	B (High)	-1.0874	1.49243e-14	B	High	13.8261	Cytokines
CXCL1	CA-MSCs (Low)	2.02081	5.20482e-141	CA-MSCs	Low	50	Cytokines		CXCL13	DCs (Low)	-0.502248	1	DCs	Low	0	Cytokines		CCL4L2	B (Low)	-0.768773	1.49243e-14	B	Low	13.8261	Cytokines
CXCL1	ECCs (High)	0.552387	7.32365e-153	ECCs	High	50	Cytokines		CXCL13	Macro (High)	-0.775554	1.27975e-13	Macro	High	12.8929	Cytokines		CCL4L2	CD4 T (High)	-0.978265	2.20772e-07	CD4 T	High	6.65606	Cytokines
CXCL1	ECCs (Low)	-0.617714	7.32365e-153	ECCs	Low	50	Cytokines		CXCL13	Macro (Low)	-0.176537	1.27975e-13	Macro	Low	12.8929	Cytokines		CCL4L2	CD4 T (Low)	-0.789605	2.20772e-07	CD4 T	Low	6.65606	Cytokines
CXCL1	Fibro (High)	0.303726	0.00101718	Fibro	High	2.9926	Cytokines		CXCL16	DCs (High)	0.10203	2.93786e-11	DCs	High	10.532	Cytokines		CCL4L2	CD4CD8 T (High)	-0.419995	1	CD4CD8 T	High	0	Cytokines
CXCL1	Fibro (Low)	-0.970261	0.00101718	Fibro	Low	2.9926	Cytokines		CXCL16	DCs (Low)	-1.39762	2.93786e-11	DCs	Low	10.532	Cytokines		CCL4L2	CD4CD8 T (Low)	-0.250084	1	CD4CD8 T	Low	0	Cytokines
CXCL1	Myofibro (High)	0.128598	1	Myofibro	High	0	Cytokines		CXCL16	Macro (High)	0.961607	1.65956e-08	Macro	High	7.78001	Cytokines		CCL4L2	CD8 T (High)	0.592745	1.08485e-144	CD8 T	High	50	Cytokines
CXCL1	Myofibro (Low)	-1.00435	1	Myofibro	Low	0	Cytokines		CXCL16	Macro (Low)	0.333987	1.65956e-08	Macro	Low	7.78001	Cytokines		CCL4L2	CD8 T (Low)	1.56208	1.08485e-144	CD8 T	Low	50	Cytokines
CXCL10	CA-MSCs (High)	-0.267949	0.120596	CA-MSCs	High	0.918668	Cytokines		CXCL2	DCs (High)	-0.0785873	6.00085e-19	DCs	High	18.2218	Cytokines		CCL4L2	NK (High)	0.66506	5.77187e-14	NK	High	13.2387	Cytokines
CXCL10	CA-MSCs (Low)	-1.20426	0.120596	CA-MSCs	Low	0.918668	Cytokines		CXCL2	DCs (Low)	-1.05509	6.00085e-19	DCs	Low	18.2218	Cytokines		CCL4L2	NK (Low)	1.47424	5.77187e-14	NK	Low	13.2387	Cytokines
CXCL10	ECCs (High)	1.15855	2.43992e-55	ECCs	High	50	Cytokines		CXCL2	Macro (High)	1.3536	NA	Macro	High	NA	Cytokines		CCL5	B (High)	-1.43067	2.68458e-11	B	High	10.5711	Cytokines
CXCL10	ECCs (Low)	0.118856	2.43992e-55	ECCs	Low	50	Cytokines		CXCL2	Macro (Low)	-0.219929	NA	Macro	Low	NA	Cytokines		CCL5	B (Low)	-1.1228	2.68458e-11	B	Low	10.5711	Cytokines
CXCL10	Fibro (High)	-1.51993	0.030142	Fibro	High	1.52083	Cytokines		CXCL3	DCs (High)	-0.326669	1.30258e-21	DCs	High	20.8852	Cytokines		CCL5	CD4 T (High)	-1.03451	1.86797e-19	CD4 T	High	18.7286	Cytokines
CXCL10	Fibro (Low)	-0.158955	0.030142	Fibro	Low	1.52083	Cytokines		CXCL3	DCs (Low)	-0.974664	1.30258e-21	DCs	Low	20.8852	Cytokines		CCL5	CD4 T (Low)	-0.614363	1.86797e-19	CD4 T	Low	18.7286	Cytokines
CXCL10	Myofibro (High)	1.06092	1	Myofibro	High	0	Cytokines		CXCL3	Macro (High)	1.39113	NA	Macro	High	NA	Cytokines		CCL5	CD4CD8 T (High)	-0.0300121	1	CD4CD8 T	High	0	Cytokines
CXCL10	Myofibro (Low)	0.812759	1	Myofibro	Low	0	Cytokines		CXCL3	Macro (Low)	-0.0898005	NA	Macro	Low	NA	Cytokines		CCL5	CD4CD8 T (Low)	0.307406	1	CD4CD8 T	Low	0	Cytokines
CXCL12	CA-MSCs (High)	1.81547	5.55922e-18	CA-MSCs	High	17.255	Cytokines		CXCL5	DCs (High)	-0.5231	1	DCs	High	0	Cytokines		CCL5	CD8 T (High)	0.552748	1.15497e-291	CD8 T	High	50	Cytokines
CXCL12	CA-MSCs (Low)	0.778213	5.55922e-18	CA-MSCs	Low	17.255	Cytokines		CXCL5	DCs (Low)	-0.544319	1	DCs	Low	0	Cytokines		CCL5	CD8 T (Low)	0.970443	1.15497e-291	CD8 T	Low	50	Cytokines
CXCL12	ECCs (High)	-1.00339	2.95001e-69	ECCs	High	50	Cytokines		CXCL5	Macro (High)	1.49818	1.18544e-237	Macro	High	50	Cytokines		CCL5	NK (High)	1.10602	1.23234e-18	NK	High	17.9093	Cytokines
CXCL12	ECCs (Low)	-1.20122	2.95001e-69	ECCs	Low	50	Cytokines		CXCL5	Macro (Low)	-0.430758	1.18544e-237	Macro	Low	50	Cytokines		CCL5	NK (Low)	1.29573	1.23234e-18	NK	Low	17.9093	Cytokines
CXCL12	Fibro (High)	0.562374	3.51804e-22	Fibro	High	21.4537	Cytokines		CXCL8	DCs (High)	0.0829128	7.44278e-24	DCs	High	23.1283	Cytokines		CCR2	B (High)	0.00559313	4.39241e-59	B	High	50	Cytokines
CXCL12	Fibro (Low)	-0.430041	3.51804e-22	Fibro	Low	21.4537	Cytokines		CXCL8	DCs (Low)	-1.15761	7.44278e-24	DCs	Low	23.1283	Cytokines		CCR2	B (Low)	2.64743	4.39241e-59	B	Low	50	Cytokines
CXCL12	Myofibro (High)	-0.184483	1	Myofibro	High	0	Cytokines		CXCL8	Macro (High)	1.27069	NA	Macro	High	NA	Cytokines		CCR2	CD4 T (High)	-0.542923	0.0772693	CD4 T	High	1.11199	Cytokines
CXCL12	Myofibro (Low)	-0.336917	1	Myofibro	Low	0	Cytokines		CXCL8	Macro (Low)	-0.195988	NA	Macro	Low	NA	Cytokines		CCR2	CD4 T (Low)	0.0339254	0.0772693	CD4 T	Low	1.11199	Cytokines
CXCL14	CA-MSCs (High)	2.35998	0.000915642	CA-MSCs	High	3.03827	Cytokines		CXCL9	DCs (High)	-0.967281	2.85673e-06	DCs	High	5.54413	Cytokines		CCR2	CD4CD8 T (High)	-0.577037	1	CD4CD8 T	High	0	Cytokines
CXCL14	CA-MSCs (Low)	-0.00992301	0.000915642	CA-MSCs	Low	3.03827	Cytokines		CXCL9	DCs (Low)	0.574942	2.85673e-06	DCs	Low	5.54413	Cytokines		CCR2	CD4CD8 T (Low)	0.38431	1	CD4CD8 T	Low	0	Cytokines
CXCL14	ECCs (High)	-0.566554	2.99695e-299	ECCs	High	50	Cytokines		CXCL9	Macro (High)	-0.714008	1.83834e-127	Macro	High	50	Cytokines		CCR2	CD8 T (High)	-0.550033	6.45262e-11	CD8 T	High	10.1903	Cytokines
CXCL14	ECCs (Low)	-0.907321	2.99695e-299	ECCs	Low	50	Cytokines		CXCL9	Macro (Low)	1.10635	1.83834e-127	Macro	Low	50	Cytokines		CCR2	CD8 T (Low)	-0.0556496	6.45262e-11	CD8 T	Low	10.1903	Cytokines
CXCL14	Fibro (High)	-0.357988	1	Fibro	High	0	Cytokines		EGR1	DCs (High)	-1.28996	1.08045e-06	DCs	High	5.9664	Cytokines		CCR2	NK (High)	-0.714868	1	NK	High	0	Cytokines
CXCL14	Fibro (Low)	-0.160322	1	Fibro	Low	0	Cytokines		EGR1	DCs (Low)	-0.0369838	1.08045e-06	DCs	Low	5.9664	Cytokines		CCR2	NK (Low)	-0.630746	1	NK	Low	0	Cytokines
CXCL14	Myofibro (High)	-0.363685	0.00598667	Myofibro	High	2.22281	Cytokines		EGR1	Macro (High)	0.186888	4.30841e-50	Macro	High	49.3657	Cytokines		CCR5	B (High)	-1.43735	0.372902	B	High	0.428405	Cytokines
CXCL14	Myofibro (Low)	0.0058077	0.00598667	Myofibro	Low	2.22281	Cytokines		EGR1	Macro (Low)	1.14005	4.30841e-50	Macro	Low	49.3657	Cytokines		CCR5	B (Low)	-1.27177	0.372902	B	Low	0.428405	Cytokines
CXCL16	CA-MSCs (High)	-0.729844	7.4403e-100	CA-MSCs	High	50	Cytokines		IL18	DCs (High)	0.173782	1	DCs	High	0	Cytokines		CCR5	CD4 T (High)	0.159718	1.31198e-07	CD4 T	High	6.88207	Cytokines
CXCL16	CA-MSCs (Low)	0.110543	7.4403e-100	CA-MSCs	Low	50	Cytokines		IL18	DCs (Low)	0.92169	1	DCs	Low	0	Cytokines		CCR5	CD4 T (Low)	1.05741	1.31198e-07	CD4 T	Low	6.88207	Cytokines
CXCL16	ECCs (High)	0.992147	1.68837e-194	ECCs	High	50	Cytokines		IL18	Macro (High)	-1.41959	4.43564e-99	Macro	High	50	Cytokines		CCR5	CD4CD8 T (High)	0.238102	1	CD4CD8 T	High	0	Cytokines
CXCL16	ECCs (Low)	1.74844	1.68837e-194	ECCs	Low	50	Cytokines		IL18	Macro (Low)	0.324117	4.43564e-99	Macro	Low	50	Cytokines		CCR5	CD4CD8 T (Low)	1.05329	1	CD4CD8 T	Low	0	Cytokines
CXCL16	Fibro (High)	-1.03714	5.55306e-169	Fibro	High	50	Cytokines		IL1A	DCs (High)	0.264193	0.15689	DCs	High	0.804404	Cytokines		CCR5	CD8 T (High)	-0.389596	5.68921e-78	CD8 T	High	50	Cytokines
CXCL16	Fibro (Low)	0.426951	5.55306e-169	Fibro	Low	50	Cytokines		IL1A	DCs (Low)	-0.993871	0.15689	DCs	Low	0.804404	Cytokines		CCR5	CD8 T (Low)	1.46253	5.68921e-78	CD8 T	Low	50	Cytokines
CXCL16	Myofibro (High)	-0.839339	0.00797027	Myofibro	High	2.09853	Cytokines		IL1A	Macro (High)	1.28032	9.3137e-38	Macro	High	37.0309	Cytokines		CCR5	NK (High)	-0.845824	0.00882377	NK	High	2.05435	Cytokines
CXCL16	Myofibro (Low)	-0.671761	0.00797027	Myofibro	Low	2.09853	Cytokines		IL1A	Macro (Low)	-0.550641	9.3137e-38	Macro	Low	37.0309	Cytokines		CCR5	NK (Low)	-0.0265146	0.00882377	NK	Low	2.05435	Cytokines
CXCL17	CA-MSCs (High)	-0.514131	1	CA-MSCs	High	0	Cytokines		IL1B	DCs (High)	0.0213074	8.18122e-13	DCs	High	12.0872	Cytokines		CCR7	B (High)	1.53614	3.87394e-16	B	High	15.4118	Cytokines
CXCL17	CA-MSCs (Low)	-0.525881	1	CA-MSCs	Low	0	Cytokines		IL1B	DCs (Low)	-1.1027	8.18122e-13	DCs	Low	12.0872	Cytokines		CCR7	B (Low)	-0.419028	3.87394e-16	B	Low	15.4118	Cytokines
CXCL17	ECCs (High)	0.711048	2.76213e-68	ECCs	High	50	Cytokines		IL1B	Macro (High)	1.31493	NA	Macro	High	NA	Cytokines		CCR7	CD4 T (High)	1.26705	1	CD4 T	High	0	Cytokines
CXCL17	ECCs (Low)	2.24047	2.76213e-68	ECCs	Low	50	Cytokines		IL1B	Macro (Low)	-0.233538	NA	Macro	Low	NA	Cytokines		CCR7	CD4 T (Low)	-0.127151	1	CD4 T	Low	0	Cytokines
CXCL17	Fibro (High)	-0.526172	2.38299e-33	Fibro	High	32.6229	Cytokines		IL1RN	DCs (High)	-0.332265	0.285063	DCs	High	0.54506	Cytokines		CCR7	CD4CD8 T (High)	0.534425	1	CD4CD8 T	High	0	Cytokines
CXCL17	Fibro (Low)	-0.354616	2.38299e-33	Fibro	Low	32.6229	Cytokines		IL1RN	DCs (Low)	-0.971591	0.285063	DCs	Low	0.54506	Cytokines		CCR7	CD4CD8 T (Low)	0.446835	1	CD4CD8 T	Low	0	Cytokines
CXCL17	Myofibro (High)	-0.519722	1	Myofibro	High	0	Cytokines		IL1RN	Macro (High)	1.39206	2.6014e-75	Macro	High	50	Cytokines		CCR7	CD8 T (High)	0.287158	6.028e-69	CD8 T	High	50	Cytokines
CXCL17	Myofibro (Low)	-0.510993	1	Myofibro	Low	0	Cytokines		IL1RN	Macro (Low)	-0.0882046	2.6014e-75	Macro	Low	50	Cytokines		CCR7	CD8 T (Low)	-0.8787	6.028e-69	CD8 T	Low	50	Cytokines
CXCL6	CA-MSCs (High)	-0.358467	7.06836e-252	CA-MSCs	High	50	Cytokines		IL23A	DCs (High)	0.887554	1	DCs	High	0	Cytokines		CCR7	NK (High)	-1.3057	1	NK	High	0	Cytokines
CXCL6	CA-MSCs (Low)	2.45524	7.06836e-252	CA-MSCs	Low	50	Cytokines		IL23A	DCs (Low)	-0.855768	1	DCs	Low	0	Cytokines		CCR7	NK (Low)	-1.34104	1	NK	Low	0	Cytokines
CXCL6	ECCs (High)	-0.334668	2.29911e-101	ECCs	High	50	Cytokines		IL23A	Macro (High)	0.844166	2.74487e-38	Macro	High	37.5615	Cytokines		CD27	B (High)	-1.18606	4.12435e-49	B	High	48.3846	Cytokines
CXCL6	ECCs (Low)	-0.491047	2.29911e-101	ECCs	Low	50	Cytokines		IL23A	Macro (Low)	-0.875953	2.74487e-38	Macro	Low	37.5615	Cytokines		CD27	B (Low)	-0.245288	4.12435e-49	B	Low	48.3846	Cytokines
CXCL6	Fibro (High)	-0.121747	1	Fibro	High	0	Cytokines		IL2RA	DCs (High)	0.85372	0.0423817	DCs	High	1.37282	Cytokines		CD27	CD4 T (High)	1.38493	0.000221445	CD4 T	High	3.65473	Cytokines
CXCL6	Fibro (Low)	-0.230241	1	Fibro	Low	0	Cytokines		IL2RA	DCs (Low)	-1.04586	0.0423817	DCs	Low	1.37282	Cytokines		CD27	CD4 T (Low)	1.71452	0.000221445	CD4 T	Low	3.65473	Cytokines
CXCL6	Myofibro (High)	-0.4609	0.600525	Myofibro	High	0.221469	Cytokines		IL2RA	Macro (High)	0.857281	2.05578e-51	Macro	High	50	Cytokines		CD27	CD4CD8 T (High)	-0.444658	0.0636397	CD4CD8 T	High	1.19627	Cytokines
CXCL6	Myofibro (Low)	-0.458169	0.600525	Myofibro	Low	0.221469	Cytokines		IL2RA	Macro (Low)	-0.665145	2.05578e-51	Macro	Low	50	Cytokines		CD27	CD4CD8 T (Low)	0.459947	0.0636397	CD4CD8 T	Low	1.19627	Cytokines
CXCL8	CA-MSCs (High)	-0.365355	2.22947e-72	CA-MSCs	High	50	Cytokines		IL32	DCs (High)	0.691422	1	DCs	High	0	Cytokines		CD27	CD8 T (High)	-0.449762	1.66673e-113	CD8 T	High	50	Cytokines
CXCL8	CA-MSCs (Low)	0.0628058	2.22947e-72	CA-MSCs	Low	50	Cytokines		IL32	DCs (Low)	-0.313814	1	DCs	Low	0	Cytokines		CD27	CD8 T (Low)	0.607482	1.66673e-113	CD8 T	Low	50	Cytokines
CXCL8	ECCs (High)	0.15822	NA	ECCs	High	NA	Cytokines		IL32	Macro (High)	-1.27328	2.49688e-28	Macro	High	27.6026	Cytokines		CD27	NK (High)	-0.923759	1	NK	High	0	Cytokines
CXCL8	ECCs (Low)	-0.811818	NA	ECCs	Low	NA	Cytokines		IL32	Macro (Low)	0.895669	2.49688e-28	Macro	Low	27.6026	Cytokines		CD27	NK (Low)	-0.917356	1	NK	Low	0	Cytokines
CXCL8	Fibro (High)	0.904446	1.3557e-28	Fibro	High	27.8678	Cytokines		IL6	DCs (High)	-0.508767	1	DCs	High	0	Cytokines		CD40LG	B (High)	-0.918261	1	B	High	0	Cytokines
CXCL8	Fibro (Low)	-1.29851	1.3557e-28	Fibro	Low	27.8678	Cytokines		IL6	DCs (Low)	-0.580715	1	DCs	Low	0	Cytokines		CD40LG	B (Low)	-0.835331	1	B	Low	0	Cytokines
CXCL8	Myofibro (High)	1.85044	6.02423e-82	Myofibro	High	50	Cytokines		IL6	Macro (High)	1.49617	6.61858e-24	Macro	High	23.1792	Cytokines		CD40LG	CD4 T (High)	-0.0852474	9.89602e-07	CD4 T	High	6.00454	Cytokines
CXCL8	Myofibro (Low)	-0.50023	6.02423e-82	Myofibro	Low	50	Cytokines		IL6	Macro (Low)	-0.406689	6.61858e-24	Macro	Low	23.1792	Cytokines		CD40LG	CD4 T (Low)	0.802766	9.89602e-07	CD4 T	Low	6.00454	Cytokines
EGFL6	CA-MSCs (High)	-0.163289	3.2907e-168	CA-MSCs	High	50	Cytokines		IL7R	DCs (High)	1.38682	1.34326e-07	DCs	High	6.87184	Cytokines		CD40LG	CD4CD8 T (High)	0.403227	0.0157309	CD4CD8 T	High	1.80325	Cytokines
EGFL6	CA-MSCs (Low)	2.0604	3.2907e-168	CA-MSCs	Low	50	Cytokines		IL7R	DCs (Low)	-0.405894	1.34326e-07	DCs	Low	6.87184	Cytokines		CD40LG	CD4CD8 T (Low)	2.26752	0.0157309	CD4CD8 T	Low	1.80325	Cytokines
EGFL6	ECCs (High)	-0.817027	7.4356e-69	ECCs	High	50	Cytokines		IL7R	Macro (High)	-0.0263111	5.03959e-15	Macro	High	14.2976	Cytokines		CD40LG	CD8 T (High)	-0.162749	6.20655e-11	CD8 T	High	10.2072	Cytokines
EGFL6	ECCs (Low)	-0.786195	7.4356e-69	ECCs	Low	50	Cytokines		IL7R	Macro (Low)	-0.954614	5.03959e-15	Macro	Low	14.2976	Cytokines		CD40LG	CD8 T (Low)	0.212172	6.20655e-11	CD8 T	Low	10.2072	Cytokines
EGFL6	Fibro (High)	-0.642329	1	Fibro	High	0	Cytokines		LTB	DCs (High)	0.122318	1.42712e-18	DCs	High	17.8455	Cytokines		CD40LG	NK (High)	-0.924188	1	NK	High	0	Cytokines
EGFL6	Fibro (Low)	-0.693264	1	Fibro	Low	0	Cytokines		LTB	DCs (Low)	1.36388	1.42712e-18	DCs	Low	17.8455	Cytokines		CD40LG	NK (Low)	-0.759906	1	NK	Low	0	Cytokines
EGFL6	Myofibro (High)	0.578661	6.35389e-10	Myofibro	High	9.19696	Cytokines		LTB	Macro (High)	-0.844277	5.21083e-20	Macro	High	19.2831	Cytokines		CSF1	B (High)	-1.23761	0.0397988	B	High	1.40013	Cytokines
EGFL6	Myofibro (Low)	0.463047	6.35389e-10	Myofibro	Low	9.19696	Cytokines		LTB	Macro (Low)	-0.641922	5.21083e-20	Macro	Low	19.2831	Cytokines		CSF1	B (Low)	-1.09607	0.0397988	B	Low	1.40013	Cytokines
EGR1	CA-MSCs (High)	1.88057	6.71584e-90	CA-MSCs	High	50	Cytokines		NFKB1	DCs (High)	0.695922	6.94378e-11	DCs	High	10.1584	Cytokines		CSF1	CD4 T (High)	-0.370905	2.36753e-12	CD4 T	High	11.6257	Cytokines
EGR1	CA-MSCs (Low)	-0.615323	6.71584e-90	CA-MSCs	Low	50	Cytokines		NFKB1	DCs (Low)	-1.06483	6.94378e-11	DCs	Low	10.1584	Cytokines		CSF1	CD4 T (Low)	0.445384	2.36753e-12	CD4 T	Low	11.6257	Cytokines
EGR1	ECCs (High)	-1.30574	NA	ECCs	High	NA	Cytokines		NFKB1	Macro (High)	0.994942	9.41127e-64	Macro	High	50	Cytokines		CSF1	CD4CD8 T (High)	-0.416422	1	CD4CD8 T	High	0	Cytokines
EGR1	ECCs (Low)	0.299717	NA	ECCs	Low	NA	Cytokines		NFKB1	Macro (Low)	-0.626029	9.41127e-64	Macro	Low	50	Cytokines		CSF1	CD4CD8 T (Low)	-0.12183	1	CD4CD8 T	Low	0	Cytokines
EGR1	Fibro (High)	-0.0962961	1	Fibro	High	0	Cytokines		OSM	DCs (High)	-0.451279	1	DCs	High	0	Cytokines		CSF1	CD8 T (High)	-0.726266	1.26938e-146	CD8 T	High	50	Cytokines
EGR1	Fibro (Low)	0.101733	1	Fibro	Low	0	Cytokines		OSM	DCs (Low)	-1.03897	1	DCs	Low	0	Cytokines		CSF1	CD8 T (Low)	0.78208	1.26938e-146	CD8 T	Low	50	Cytokines
EGR1	Myofibro (High)	-0.918265	2.40677e-100	Myofibro	High	50	Cytokines		OSM	Macro (High)	1.29579	2.58477e-28	Macro	High	27.5876	Cytokines		CSF1	NK (High)	0.720701	2.91301e-20	NK	High	19.5357	Cytokines
EGR1	Myofibro (Low)	0.653606	2.40677e-100	Myofibro	Low	50	Cytokines		OSM	Macro (Low)	0.194462	2.58477e-28	Macro	Low	27.5876	Cytokines		CSF1	NK (Low)	2.02095	2.91301e-20	NK	Low	19.5357	Cytokines
FGFR1	CA-MSCs (High)	1.20097	1	CA-MSCs	High	0	Cytokines		TGFBR1	DCs (High)	-0.491609	1	DCs	High	0	Cytokines		CXCL13	B (High)	-1.21164	0.899657	B	High	0.0459232	Cytokines
FGFR1	CA-MSCs (Low)	-0.393988	1	CA-MSCs	Low	0	Cytokines		TGFBR1	DCs (Low)	-0.689495	1	DCs	Low	0	Cytokines		CXCL13	B (Low)	-1.08287	0.899657	B	Low	0.0459232	Cytokines
FGFR1	ECCs (High)	-0.667808	1.24682e-106	ECCs	High	50	Cytokines		TGFBR1	Macro (High)	-0.299788	1.10757e-126	Macro	High	50	Cytokines		CXCL13	CD4 T (High)	1.54103	1	CD4 T	High	0	Cytokines
FGFR1	ECCs (Low)	-1.31268	1.24682e-106	ECCs	Low	50	Cytokines		TGFBR1	Macro (Low)	1.48089	1.10757e-126	Macro	Low	50	Cytokines		CXCL13	CD4 T (Low)	1.13703	1	CD4 T	Low	0	Cytokines
FGFR1	Fibro (High)	1.31093	1.00984e-69	Fibro	High	50	Cytokines		TNF	DCs (High)	-1.00532	1	DCs	High	0	Cytokines		CXCL13	CD4CD8 T (High)	-1.21102	1	CD4CD8 T	High	0	Cytokines
FGFR1	Fibro (Low)	-0.665152	1.00984e-69	Fibro	Low	50	Cytokines		TNF	DCs (Low)	-0.652468	1	DCs	Low	0	Cytokines		CXCL13	CD4CD8 T (Low)	0.128575	1	CD4CD8 T	Low	0	Cytokines
FGFR1	Myofibro (High)	0.946913	1.20995e-41	Myofibro	High	40.9172	Cytokines		TNF	Macro (High)	0.5211	9.47329e-09	Macro	High	8.0235	Cytokines		CXCL13	CD8 T (High)	0.408728	1.41551e-94	CD8 T	High	50	Cytokines
FGFR1	Myofibro (Low)	-0.419192	1.20995e-41	Myofibro	Low	40.9172	Cytokines		TNF	Macro (Low)	1.13669	9.47329e-09	Macro	Low	8.0235	Cytokines		CXCL13	CD8 T (Low)	0.885114	1.41551e-94	CD8 T	Low	50	Cytokines
GAS6	CA-MSCs (High)	1.73001	3.84336e-42	CA-MSCs	High	41.4153	Cytokines		TNFRSF1B	DCs (High)	0.177087	3.37981e-28	DCs	High	27.4711	Cytokines		CXCL13	NK (High)	-0.09604	1	NK	High	0	Cytokines
GAS6	CA-MSCs (Low)	-0.801227	3.84336e-42	CA-MSCs	Low	41.4153	Cytokines		TNFRSF1B	DCs (Low)	-1.38813	3.37981e-28	DCs	Low	27.4711	Cytokines		CXCL13	NK (Low)	-0.498912	1	NK	Low	0	Cytokines
GAS6	ECCs (High)	-0.823984	NA	ECCs	High	NA	Cytokines		TNFRSF1B	Macro (High)	0.998229	3.59862e-87	Macro	High	50	Cytokines		CXCR3	B (High)	-1.50185	9.68432e-14	B	High	13.0139	Cytokines
GAS6	ECCs (Low)	0.441978	NA	ECCs	Low	NA	Cytokines		TNFRSF1B	Macro (Low)	0.21281	3.59862e-87	Macro	Low	50	Cytokines		CXCR3	B (Low)	-1.243	9.68432e-14	B	Low	13.0139	Cytokines
GAS6	Fibro (High)	-1.39351	5.16226e-203	Fibro	High	50	Cytokines		TNFSF10	DCs (High)	-1.33696	4.34861e-06	DCs	High	5.36165	Cytokines		CXCR3	CD4 T (High)	0.0762564	3.01399e-27	CD4 T	High	26.5209	Cytokines
GAS6	Fibro (Low)	0.476108	5.16226e-203	Fibro	Low	50	Cytokines		TNFSF10	DCs (Low)	0.836841	4.34861e-06	DCs	Low	5.36165	Cytokines		CXCR3	CD4 T (Low)	1.56878	3.01399e-27	CD4 T	Low	26.5209	Cytokines
GAS6	Myofibro (High)	-0.170762	8.65344e-21	Myofibro	High	20.0628	Cytokines		TNFSF10	Macro (High)	-0.189921	9.16978e-33	Macro	High	32.0376	Cytokines		CXCR3	CD4CD8 T (High)	-0.663129	0.00176787	CD4CD8 T	High	2.75255	Cytokines
GAS6	Myofibro (Low)	0.541383	8.65344e-21	Myofibro	Low	20.0628	Cytokines		TNFSF10	Macro (Low)	0.690042	9.16978e-33	Macro	Low	32.0376	Cytokines		CXCR3	CD4CD8 T (Low)	1.17086	0.00176787	CD4CD8 T	Low	2.75255	Cytokines
IFNGR2	CA-MSCs (High)	-0.528164	2.79989e-38	CA-MSCs	High	37.5529	Cytokines		VEGFA	DCs (High)	-0.113971	8.68604e-13	DCs	High	12.0612	Cytokines		CXCR3	CD8 T (High)	0.1159	8.10844e-54	CD8 T	High	50	Cytokines
IFNGR2	CA-MSCs (Low)	0.710277	2.79989e-38	CA-MSCs	Low	37.5529	Cytokines		VEGFA	DCs (Low)	-1.34702	8.68604e-13	DCs	Low	12.0612	Cytokines		CXCR3	CD8 T (Low)	0.667006	8.10844e-54	CD8 T	Low	50	Cytokines
IFNGR2	ECCs (High)	1.05502	4.53998e-148	ECCs	High	50	Cytokines		VEGFA	Macro (High)	0.959971	1	Macro	High	0	Cytokines		CXCR3	NK (High)	-0.567274	2.18797e-09	NK	High	8.65996	Cytokines
IFNGR2	ECCs (Low)	-1.30889	4.53998e-148	ECCs	Low	50	Cytokines		VEGFA	Macro (Low)	0.501015	1	Macro	Low	0	Cytokines		CXCR3	NK (Low)	0.376453	2.18797e-09	NK	Low	8.65996	Cytokines
IFNGR2	Fibro (High)	0.26475	1	Fibro	High	0	Cytokines		ANPEP	DCs (High)	-0.885812	1	DCs	High	0	SPs		CXCR4	B (High)	-0.507053	1.51172e-59	B	High	50	Cytokines
IFNGR2	Fibro (Low)	-1.07241	1	Fibro	Low	0	Cytokines		ANPEP	DCs (Low)	-0.63668	1	DCs	Low	0	SPs		CXCR4	B (Low)	-2.20801	1.51172e-59	B	Low	50	Cytokines
IFNGR2	Myofibro (High)	1.38402	1	Myofibro	High	0	Cytokines		ANPEP	Macro (High)	1.33177	1.36153e-35	Macro	High	34.866	SPs		CXCR4	CD4 T (High)	0.248519	2.29098e-09	CD4 T	High	8.63998	Cytokines
IFNGR2	Myofibro (Low)	-0.504598	1	Myofibro	Low	0	Cytokines		ANPEP	Macro (Low)	0.190726	1.36153e-35	Macro	Low	34.866	SPs		CXCR4	CD4 T (Low)	-0.471376	2.29098e-09	CD4 T	Low	8.63998	Cytokines
IL11	CA-MSCs (High)	-0.204899	3.88208e-46	CA-MSCs	High	45.4109	Cytokines		CD44	DCs (High)	-0.725323	1	DCs	High	0	SPs		CXCR4	CD4CD8 T (High)	0.467006	1	CD4CD8 T	High	0	Cytokines
IL11	CA-MSCs (Low)	2.26444	3.88208e-46	CA-MSCs	Low	45.4109	Cytokines		CD44	DCs (Low)	-0.887539	1	DCs	Low	0	SPs		CXCR4	CD4CD8 T (Low)	0.0419582	1	CD4CD8 T	Low	0	Cytokines
IL11	ECCs (High)	0.0838089	1.07782e-103	ECCs	High	50	Cytokines		CD44	Macro (High)	1.24547	2.95003e-37	Macro	High	36.5302	SPs		CXCR4	CD8 T (High)	1.31738	7.41674e-153	CD8 T	High	50	Cytokines
IL11	ECCs (Low)	-0.72682	1.07782e-103	ECCs	Low	50	Cytokines		CD44	Macro (Low)	0.367388	2.95003e-37	Macro	Low	36.5302	SPs		CXCR4	CD8 T (Low)	0.332863	7.41674e-153	CD8 T	Low	50	Cytokines
IL11	Fibro (High)	0.0108076	1	Fibro	High	0	Cytokines		MET	DCs (High)	-0.467147	1	DCs	High	0	SPs		CXCR4	NK (High)	1.16856	2.96732e-49	NK	High	48.5276	Cytokines
IL11	Fibro (Low)	-0.802016	1	Fibro	Low	0	Cytokines		MET	DCs (Low)	-0.545924	1	DCs	Low	0	SPs		CXCR4	NK (Low)	-0.389844	2.96732e-49	NK	Low	48.5276	Cytokines
IL11	Myofibro (High)	0.164913	1	Myofibro	High	0	Cytokines		MET	Macro (High)	1.49915	7.99827e-208	Macro	High	50	SPs		CXCR6	B (High)	-1.42195	1	B	High	0	Cytokines
IL11	Myofibro (Low)	-0.790238	1	Myofibro	Low	0	Cytokines		MET	Macro (Low)	-0.486084	7.99827e-208	Macro	Low	50	SPs		CXCR6	B (Low)	-1.33921	1	B	Low	0	Cytokines
IL18	CA-MSCs (High)	-0.326342	3.87839e-81	CA-MSCs	High	50	Cytokines		PLAUR	DCs (High)	0.289331	9.87011e-30	DCs	High	29.0057	SPs		CXCR6	CD4 T (High)	1.32901	1	CD4 T	High	0	Cytokines
IL18	CA-MSCs (Low)	1.24533	3.87839e-81	CA-MSCs	Low	50	Cytokines		PLAUR	DCs (Low)	-1.19486	9.87011e-30	DCs	Low	29.0057	SPs		CXCR6	CD4 T (Low)	0.866588	1	CD4 T	Low	0	Cytokines
IL18	ECCs (High)	1.7782	2.2317e-206	ECCs	High	50	Cytokines		PLAUR	Macro (High)	1.18713	NA	Macro	High	NA	SPs		CXCR6	CD4CD8 T (High)	-1.25901	0.0132195	CD4CD8 T	High	1.87879	Cytokines
IL18	ECCs (Low)	-0.0212981	2.2317e-206	ECCs	Low	50	Cytokines		PLAUR	Macro (Low)	-0.281604	NA	Macro	Low	NA	SPs		CXCR6	CD4CD8 T (Low)	0.17028	0.0132195	CD4CD8 T	Low	1.87879	Cytokines
IL18	Fibro (High)	-0.797203	3.43817e-21	Fibro	High	20.4637	Cytokines		SDC2	DCs (High)	-0.300773	8.81217e-05	DCs	High	4.05492	SPs		CXCR6	CD8 T (High)	0.0742131	2.28479e-84	CD8 T	High	50	Cytokines
IL18	Fibro (Low)	-0.131935	3.43817e-21	Fibro	Low	20.4637	Cytokines		SDC2	DCs (Low)	-0.792562	8.81217e-05	DCs	Low	4.05492	SPs		CXCR6	CD8 T (Low)	0.887696	2.28479e-84	CD8 T	Low	50	Cytokines
IL18	Myofibro (High)	-0.90252	1	Myofibro	High	0	Cytokines		SDC2	Macro (High)	1.46419	8.3103e-253	Macro	High	50	SPs		CXCR6	NK (High)	0.446223	1	NK	High	0	Cytokines
IL18	Myofibro (Low)	-0.84423	1	Myofibro	Low	0	Cytokines		SDC2	Macro (Low)	-0.370854	8.3103e-253	Macro	Low	50	SPs		CXCR6	NK (Low)	0.246162	1	NK	Low	0	Cytokines
IL1B	CA-MSCs (High)	-0.194329	3.08176e-25	CA-MSCs	High	24.5112	Cytokines											EGR1	B (High)	-1.28447	4.61825e-27	B	High	26.3355	Cytokines
IL1B	CA-MSCs (Low)	-0.350576	3.08176e-25	CA-MSCs	Low	24.5112	Cytokines											EGR1	B (Low)	0.446763	4.61825e-27	B	Low	26.3355	Cytokines
IL1B	ECCs (High)	-0.266861	1.04566e-147	ECCs	High	50	Cytokines											EGR1	CD4 T (High)	-1.15916	0.00261618	CD4 T	High	2.58233	Cytokines
IL1B	ECCs (Low)	-0.597029	1.04566e-147	ECCs	Low	50	Cytokines											EGR1	CD4 T (Low)	-0.245606	0.00261618	CD4 T	Low	2.58233	Cytokines
IL1B	Fibro (High)	0.331957	1	Fibro	High	0	Cytokines											EGR1	CD4CD8 T (High)	1.87745	1	CD4CD8 T	High	0	Cytokines
IL1B	Fibro (Low)	-0.622346	1	Fibro	Low	0	Cytokines											EGR1	CD4CD8 T (Low)	-0.1948	1	CD4CD8 T	Low	0	Cytokines
IL1B	Myofibro (High)	2.34468	1.74457e-40	Myofibro	High	39.7583	Cytokines											EGR1	CD8 T (High)	0.805191	1	CD8 T	High	0	Cytokines
IL1B	Myofibro (Low)	-0.645492	1.74457e-40	Myofibro	Low	39.7583	Cytokines											EGR1	CD8 T (Low)	0.854952	1	CD8 T	Low	0	Cytokines
IL24	CA-MSCs (High)	-0.138521	4.26834e-13	CA-MSCs	High	12.3697	Cytokines											EGR1	NK (High)	-0.865736	1	NK	High	0	Cytokines
IL24	CA-MSCs (Low)	-0.397261	4.26834e-13	CA-MSCs	Low	12.3697	Cytokines											EGR1	NK (Low)	-0.234585	1	NK	Low	0	Cytokines
IL24	ECCs (High)	-0.470662	3.03598e-107	ECCs	High	50	Cytokines											FASLG	B (High)	-0.946536	0.0730432	B	High	1.13642	Cytokines
IL24	ECCs (Low)	-0.638069	3.03598e-107	ECCs	Low	50	Cytokines											FASLG	B (Low)	-0.862429	0.0730432	B	Low	1.13642	Cytokines
IL24	Fibro (High)	0.728631	4.83005e-09	Fibro	High	8.31605	Cytokines											FASLG	CD4 T (High)	-0.929035	0.220333	CD4 T	High	0.656921	Cytokines
IL24	Fibro (Low)	-0.659634	4.83005e-09	Fibro	Low	8.31605	Cytokines											FASLG	CD4 T (Low)	-0.711098	0.220333	CD4 T	Low	0.656921	Cytokines
IL24	Myofibro (High)	2.19971	6.84847e-43	Myofibro	High	42.1644	Cytokines											FASLG	CD4CD8 T (High)	-0.425179	1	CD4CD8 T	High	0	Cytokines
IL24	Myofibro (Low)	-0.62419	6.84847e-43	Myofibro	Low	42.1644	Cytokines											FASLG	CD4CD8 T (Low)	0.0447879	1	CD4CD8 T	Low	0	Cytokines
IL32	CA-MSCs (High)	0.145071	3.18919e-07	CA-MSCs	High	6.49632	Cytokines											FASLG	CD8 T (High)	-0.090981	2.59973e-116	CD8 T	High	50	Cytokines
IL32	CA-MSCs (Low)	0.429041	3.18919e-07	CA-MSCs	Low	6.49632	Cytokines											FASLG	CD8 T (Low)	1.13051	2.59973e-116	CD8 T	Low	50	Cytokines
IL32	ECCs (High)	-1.41643	1	ECCs	High	0	Cytokines											FASLG	NK (High)	0.833527	1.32196e-12	NK	High	11.8788	Cytokines
IL32	ECCs (Low)	-1.09335	1	ECCs	Low	0	Cytokines											FASLG	NK (Low)	1.95644	1.32196e-12	NK	Low	11.8788	Cytokines
IL32	Fibro (High)	-0.538466	6.01824e-56	Fibro	High	50	Cytokines											GZMA	B (High)	-1.43146	0.00218381	B	High	2.66078	Cytokines
IL32	Fibro (Low)	1.2868	6.01824e-56	Fibro	Low	50	Cytokines											GZMA	B (Low)	-1.28348	0.00218381	B	Low	2.66078	Cytokines
IL32	Myofibro (High)	-0.0928213	3.37077e-09	Myofibro	High	8.47227	Cytokines											GZMA	CD4 T (High)	-0.910868	6.71834e-06	CD4 T	High	5.17274	Cytokines
IL32	Myofibro (Low)	1.28015	3.37077e-09	Myofibro	Low	8.47227	Cytokines											GZMA	CD4 T (Low)	-0.528999	6.71834e-06	CD4 T	Low	5.17274	Cytokines
IL6ST	CA-MSCs (High)	0.616491	9.96194e-37	CA-MSCs	High	36.0017	Cytokines											GZMA	CD4CD8 T (High)	-0.0694788	1	CD4CD8 T	High	0	Cytokines
IL6ST	CA-MSCs (Low)	1.80808	9.96194e-37	CA-MSCs	Low	36.0017	Cytokines											GZMA	CD4CD8 T (Low)	0.346321	1	CD4CD8 T	Low	0	Cytokines
IL6ST	ECCs (High)	-1.23518	1	ECCs	High	0	Cytokines											GZMA	CD8 T (High)	0.498574	6.93861e-247	CD8 T	High	50	Cytokines
IL6ST	ECCs (Low)	-1.19339	1	ECCs	Low	0	Cytokines											GZMA	CD8 T (Low)	1.03302	6.93861e-247	CD8 T	Low	50	Cytokines
IL6ST	Fibro (High)	0.485104	1	Fibro	High	0	Cytokines											GZMA	NK (High)	1.19435	4.81889e-05	NK	High	4.31705	Cytokines
IL6ST	Fibro (Low)	0.0617494	1	Fibro	Low	0	Cytokines											GZMA	NK (Low)	1.15202	4.81889e-05	NK	Low	4.31705	Cytokines
IL6ST	Myofibro (High)	-0.186495	1	Myofibro	High	0	Cytokines											GZMB	B (High)	-0.358045	1	B	High	0	Cytokines
IL6ST	Myofibro (Low)	-0.356358	1	Myofibro	Low	0	Cytokines											GZMB	B (Low)	-0.828837	1	B	Low	0	Cytokines
ITGAV	CA-MSCs (High)	0.322532	1.2461e-18	CA-MSCs	High	17.9044	Cytokines											GZMB	CD4 T (High)	-1.04178	0.000244391	CD4 T	High	3.61191	Cytokines
ITGAV	CA-MSCs (Low)	0.702944	1.2461e-18	CA-MSCs	Low	17.9044	Cytokines											GZMB	CD4 T (Low)	-0.561083	0.000244391	CD4 T	Low	3.61191	Cytokines
ITGAV	ECCs (High)	0.0263542	2.88696e-218	ECCs	High	50	Cytokines											GZMB	CD4CD8 T (High)	-1.0978	0.581671	CD4CD8 T	High	0.235323	Cytokines
ITGAV	ECCs (Low)	-1.49488	2.88696e-218	ECCs	Low	50	Cytokines											GZMB	CD4CD8 T (Low)	-0.39258	0.581671	CD4CD8 T	Low	0.235323	Cytokines
ITGAV	Fibro (High)	-0.814212	1	Fibro	High	0	Cytokines											GZMB	CD8 T (High)	0.418514	6.03839e-99	CD8 T	High	50	Cytokines
ITGAV	Fibro (Low)	-0.811286	1	Fibro	Low	0	Cytokines											GZMB	CD8 T (Low)	0.883067	6.03839e-99	CD8 T	Low	50	Cytokines
ITGAV	Myofibro (High)	1.62838	3.4346e-08	Myofibro	High	7.46412	Cytokines											GZMB	NK (High)	1.62082	0.0535613	NK	High	1.27115	Cytokines
ITGAV	Myofibro (Low)	0.440163	3.4346e-08	Myofibro	Low	7.46412	Cytokines											GZMB	NK (Low)	1.35772	0.0535613	NK	Low	1.27115	Cytokines
LIF	CA-MSCs (High)	-0.166828	1.11974e-132	CA-MSCs	High	50	Cytokines											IFNG	B (High)	-1.17388	1.04499e-05	B	High	4.98089	Cytokines
LIF	CA-MSCs (Low)	2.39463	1.11974e-132	CA-MSCs	Low	50	Cytokines											IFNG	B (Low)	-0.984103	1.04499e-05	B	Low	4.98089	Cytokines
LIF	ECCs (High)	0.160827	3.62142e-93	ECCs	High	50	Cytokines											IFNG	CD4 T (High)	-0.942234	0.000149143	CD4 T	High	3.8264	Cytokines
LIF	ECCs (Low)	-0.372645	3.62142e-93	ECCs	Low	50	Cytokines											IFNG	CD4 T (Low)	-0.295923	0.000149143	CD4 T	Low	3.8264	Cytokines
LIF	Fibro (High)	-0.573648	1	Fibro	High	0	Cytokines											IFNG	CD4CD8 T (High)	-0.365944	1	CD4CD8 T	High	0	Cytokines
LIF	Fibro (Low)	-0.599157	1	Fibro	Low	0	Cytokines											IFNG	CD4CD8 T (Low)	-0.0301049	1	CD4CD8 T	Low	0	Cytokines
LIF	Myofibro (High)	-0.299827	1	Myofibro	High	0	Cytokines											IFNG	CD8 T (High)	0.168031	3.48418e-244	CD8 T	High	50	Cytokines
LIF	Myofibro (Low)	-0.543352	1	Myofibro	Low	0	Cytokines											IFNG	CD8 T (Low)	1.81178	3.48418e-244	CD8 T	Low	50	Cytokines
LTB	CA-MSCs (High)	-0.843987	0.000635524	CA-MSCs	High	3.19687	Cytokines											IFNG	NK (High)	0.362957	1.18182e-21	NK	High	20.9274	Cytokines
LTB	CA-MSCs (Low)	-0.669884	0.000635524	CA-MSCs	Low	3.19687	Cytokines											IFNG	NK (Low)	1.44942	1.18182e-21	NK	Low	20.9274	Cytokines
LTB	ECCs (High)	1.23417	6.25028e-31	ECCs	High	30.2041	Cytokines											IL10RB	B (High)	-0.944318	2.2728e-15	B	High	14.6434	Cytokines
LTB	ECCs (Low)	1.16022	6.25028e-31	ECCs	Low	30.2041	Cytokines											IL10RB	B (Low)	-0.261719	2.2728e-15	B	Low	14.6434	Cytokines
LTB	Fibro (High)	-0.756808	2.43069e-30	Fibro	High	29.6143	Cytokines											IL10RB	CD4 T (High)	-0.172841	4.166e-07	CD4 T	High	6.38028	Cytokines
LTB	Fibro (Low)	1.2209	2.43069e-30	Fibro	Low	29.6143	Cytokines											IL10RB	CD4 T (Low)	1.36352	4.166e-07	CD4 T	Low	6.38028	Cytokines
LTB	Myofibro (High)	-0.706326	1	Myofibro	High	0	Cytokines											IL10RB	CD4CD8 T (High)	-0.446249	1	CD4CD8 T	High	0	Cytokines
LTB	Myofibro (Low)	-0.638283	1	Myofibro	Low	0	Cytokines											IL10RB	CD4CD8 T (Low)	1.03477	1	CD4CD8 T	Low	0	Cytokines
MYDGF	CA-MSCs (High)	0.563944	7.04771e-17	CA-MSCs	High	16.152	Cytokines											IL10RB	CD8 T (High)	-1.03926	4.16644e-55	CD8 T	High	50	Cytokines
MYDGF	CA-MSCs (Low)	1.41879	7.04771e-17	CA-MSCs	Low	16.152	Cytokines											IL10RB	CD8 T (Low)	0.951691	4.16644e-55	CD8 T	Low	50	Cytokines
MYDGF	ECCs (High)	-0.994301	1	ECCs	High	0	Cytokines											IL10RB	NK (High)	-1.42117	3.20348e-09	NK	High	8.49438	Cytokines
MYDGF	ECCs (Low)	-1.01623	1	ECCs	Low	0	Cytokines											IL10RB	NK (Low)	0.935581	3.20348e-09	NK	Low	8.49438	Cytokines
MYDGF	Fibro (High)	-0.0521415	1	Fibro	High	0	Cytokines											IL16	B (High)	-0.722925	1.7163e-23	B	High	22.7654	Cytokines
MYDGF	Fibro (Low)	-0.796847	1	Fibro	Low	0	Cytokines											IL16	B (Low)	-0.278086	1.7163e-23	B	Low	22.7654	Cytokines
MYDGF	Myofibro (High)	1.33994	5.18297e-93	Myofibro	High	50	Cytokines											IL16	CD4 T (High)	-0.731642	6.24849e-12	CD4 T	High	11.2042	Cytokines
MYDGF	Myofibro (Low)	-0.463154	5.18297e-93	Myofibro	Low	50	Cytokines											IL16	CD4 T (Low)	0.579385	6.24849e-12	CD4 T	Low	11.2042	Cytokines
PDGFC	CA-MSCs (High)	-0.209745	1	CA-MSCs	High	0	Cytokines											IL16	CD4CD8 T (High)	-1.82305	8.95866e-05	CD4CD8 T	High	4.04776	Cytokines
PDGFC	CA-MSCs (Low)	-0.907186	1	CA-MSCs	Low	0	Cytokines											IL16	CD4CD8 T (Low)	1.43942	8.95866e-05	CD4CD8 T	Low	4.04776	Cytokines
PDGFC	ECCs (High)	-0.0859495	7.23092e-80	ECCs	High	50	Cytokines											IL16	CD8 T (High)	-0.545238	9.07149e-80	CD8 T	High	50	Cytokines
PDGFC	ECCs (Low)	-0.637637	7.23092e-80	ECCs	Low	50	Cytokines											IL16	CD8 T (Low)	0.949359	9.07149e-80	CD8 T	Low	50	Cytokines
PDGFC	Fibro (High)	-0.743722	7.14877e-185	Fibro	High	50	Cytokines											IL16	NK (High)	0.183343	8.09864e-05	NK	High	4.09159	Cytokines
PDGFC	Fibro (Low)	1.97307	7.14877e-185	Fibro	Low	50	Cytokines											IL16	NK (Low)	0.949441	8.09864e-05	NK	Low	4.09159	Cytokines
PDGFC	Myofibro (High)	-0.431357	4.1316e-28	Myofibro	High	27.3839	Cytokines											IL2RB	B (High)	-1.51432	1	B	High	0	Cytokines
PDGFC	Myofibro (Low)	1.04253	4.1316e-28	Myofibro	Low	27.3839	Cytokines											IL2RB	B (Low)	-1.46611	1	B	Low	0	Cytokines
PGF	CA-MSCs (High)	-0.466077	7.26065e-15	CA-MSCs	High	14.139	Cytokines											IL2RB	CD4 T (High)	0.394654	1	CD4 T	High	0	Cytokines
PGF	CA-MSCs (Low)	-0.305469	7.26065e-15	CA-MSCs	Low	14.139	Cytokines											IL2RB	CD4 T (Low)	0.396997	1	CD4 T	Low	0	Cytokines
PGF	ECCs (High)	-0.529429	1.41697e-96	ECCs	High	50	Cytokines											IL2RB	CD4CD8 T (High)	-0.529479	1	CD4CD8 T	High	0	Cytokines
PGF	ECCs (Low)	-0.696559	1.41697e-96	ECCs	Low	50	Cytokines											IL2RB	CD4CD8 T (Low)	-0.18165	1	CD4CD8 T	Low	0	Cytokines
PGF	Fibro (High)	-0.253289	1	Fibro	High	0	Cytokines											IL2RB	CD8 T (High)	-0.189662	4.40975e-98	CD8 T	High	50	Cytokines
PGF	Fibro (Low)	-0.5836	1	Fibro	Low	0	Cytokines											IL2RB	CD8 T (Low)	0.41086	4.40975e-98	CD8 T	Low	50	Cytokines
PGF	Myofibro (High)	0.550535	8.33221e-50	Myofibro	High	49.0792	Cytokines											IL2RB	NK (High)	1.07656	1.46462e-12	NK	High	11.8343	Cytokines
PGF	Myofibro (Low)	2.28389	8.33221e-50	Myofibro	Low	49.0792	Cytokines											IL2RB	NK (Low)	1.60215	1.46462e-12	NK	Low	11.8343	Cytokines
TGFB1	CA-MSCs (High)	-0.0249293	1.05445e-98	CA-MSCs	High	50	Cytokines											IL2RG	B (High)	-1.77658	3.08496e-27	B	High	26.5108	Cytokines
TGFB1	CA-MSCs (Low)	1.87336	1.05445e-98	CA-MSCs	Low	50	Cytokines											IL2RG	B (Low)	-1.38718	3.08496e-27	B	Low	26.5108	Cytokines
TGFB1	ECCs (High)	-0.726459	1.17147e-175	ECCs	High	50	Cytokines											IL2RG	CD4 T (High)	0.742648	6.50791e-09	CD4 T	High	8.18656	Cytokines
TGFB1	ECCs (Low)	-1.26309	1.17147e-175	ECCs	Low	50	Cytokines											IL2RG	CD4 T (Low)	1.24385	6.50791e-09	CD4 T	Low	8.18656	Cytokines
TGFB1	Fibro (High)	-0.588595	1.86896e-09	Fibro	High	8.7284	Cytokines											IL2RG	CD4CD8 T (High)	-0.567402	1.40188e-07	CD4CD8 T	High	6.85329	Cytokines
TGFB1	Fibro (Low)	-0.502688	1.86896e-09	Fibro	Low	8.7284	Cytokines											IL2RG	CD4CD8 T (Low)	0.64805	1.40188e-07	CD4CD8 T	Low	6.85329	Cytokines
TGFB1	Myofibro (High)	0.680233	1	Myofibro	High	0	Cytokines											IL2RG	CD8 T (High)	-0.419756	1.08589e-159	CD8 T	High	50	Cytokines
TGFB1	Myofibro (Low)	0.552166	1	Myofibro	Low	0	Cytokines											IL2RG	CD8 T (Low)	0.604673	1.08589e-159	CD8 T	Low	50	Cytokines
TGFBI	CA-MSCs (High)	0.0916731	1.18883e-43	CA-MSCs	High	42.9249	Cytokines											IL2RG	NK (High)	0.20942	3.27455e-06	NK	High	5.48485	Cytokines
TGFBI	CA-MSCs (Low)	1.88041	1.18883e-43	CA-MSCs	Low	42.9249	Cytokines											IL2RG	NK (Low)	0.702281	3.27455e-06	NK	Low	5.48485	Cytokines
TGFBI	ECCs (High)	-1.27035	3.57219e-10	ECCs	High	9.44707	Cytokines											IL32	B (High)	-1.89221	5.53096e-16	B	High	15.2572	Cytokines
TGFBI	ECCs (Low)	-1.24347	3.57219e-10	ECCs	Low	9.44707	Cytokines											IL32	B (Low)	-1.57431	5.53096e-16	B	Low	15.2572	Cytokines
TGFBI	Fibro (High)	-0.245734	1.55254e-22	Fibro	High	21.809	Cytokines											IL32	CD4 T (High)	0.921335	9.48716e-05	CD4 T	High	4.02286	Cytokines
TGFBI	Fibro (Low)	0.315171	1.55254e-22	Fibro	Low	21.809	Cytokines											IL32	CD4 T (Low)	1.07052	9.48716e-05	CD4 T	Low	4.02286	Cytokines
TGFBI	Myofibro (High)	0.125659	3.98667e-05	Myofibro	High	4.39939	Cytokines											IL32	CD4CD8 T (High)	-0.33436	3.20288e-20	CD4CD8 T	High	19.4945	Cytokines
TGFBI	Myofibro (Low)	0.346638	3.98667e-05	Myofibro	Low	4.39939	Cytokines											IL32	CD4CD8 T (Low)	0.496329	3.20288e-20	CD4CD8 T	Low	19.4945	Cytokines
TNFRSF10B	CA-MSCs (High)	-0.689474	1.19979e-117	CA-MSCs	High	50	Cytokines											IL32	CD8 T (High)	0.00297764	1.31932e-282	CD8 T	High	50	Cytokines
TNFRSF10B	CA-MSCs (Low)	1.93055	1.19979e-117	CA-MSCs	Low	50	Cytokines											IL32	CD8 T (Low)	0.52634	1.31932e-282	CD8 T	Low	50	Cytokines
TNFRSF10B	ECCs (High)	-1.42412	1.30511e-20	ECCs	High	19.8844	Cytokines											IL32	NK (High)	0.345959	1	NK	High	0	Cytokines
TNFRSF10B	ECCs (Low)	-0.62862	1.30511e-20	ECCs	Low	19.8844	Cytokines											IL32	NK (Low)	0.437422	1	NK	Low	0	Cytokines
TNFRSF10B	Fibro (High)	0.0860655	0.000235306	Fibro	High	3.62837	Cytokines											IL7R	B (High)	-1.02691	1	B	High	0	Cytokines
TNFRSF10B	Fibro (Low)	0.195043	0.000235306	Fibro	Low	3.62837	Cytokines											IL7R	B (Low)	-1.20933	1	B	Low	0	Cytokines
TNFRSF10B	Myofibro (High)	-0.0414089	1	Myofibro	High	0	Cytokines											IL7R	CD4 T (High)	0.933463	7.42299e-13	CD4 T	High	12.1294	Cytokines
TNFRSF10B	Myofibro (Low)	0.571967	1	Myofibro	Low	0	Cytokines											IL7R	CD4 T (Low)	0.367862	7.42299e-13	CD4 T	Low	12.1294	Cytokines
TNFRSF1A	CA-MSCs (High)	-0.251169	6.0797e-15	CA-MSCs	High	14.2161	Cytokines											IL7R	CD4CD8 T (High)	1.44892	1	CD4CD8 T	High	0	Cytokines
TNFRSF1A	CA-MSCs (Low)	0.201856	6.0797e-15	CA-MSCs	Low	14.2161	Cytokines											IL7R	CD4CD8 T (Low)	0.81088	1	CD4CD8 T	Low	0	Cytokines
TNFRSF1A	ECCs (High)	-0.260096	1.7385e-87	ECCs	High	50	Cytokines											IL7R	CD8 T (High)	0.899188	NA	CD8 T	High	NA	Cytokines
TNFRSF1A	ECCs (Low)	-1.01722	1.7385e-87	ECCs	Low	50	Cytokines											IL7R	CD8 T (Low)	-0.439855	NA	CD8 T	Low	NA	Cytokines
TNFRSF1A	Fibro (High)	2.12292	2.4026e-63	Fibro	High	50	Cytokines											IL7R	NK (High)	-0.64145	1.18803e-06	NK	High	5.92517	Cytokines
TNFRSF1A	Fibro (Low)	-0.842459	2.4026e-63	Fibro	Low	50	Cytokines											IL7R	NK (Low)	-1.14277	1.18803e-06	NK	Low	5.92517	Cytokines
TNFRSF1A	Myofibro (High)	0.559828	1.36635e-05	Myofibro	High	4.86444	Cytokines											LAG3	B (High)	-1.48791	2.95337e-06	B	High	5.52968	Cytokines
TNFRSF1A	Myofibro (Low)	-0.513664	1.36635e-05	Myofibro	Low	4.86444	Cytokines											LAG3	B (Low)	-1.2428	2.95337e-06	B	Low	5.52968	Cytokines
TNFSF10	CA-MSCs (High)	0.0778191	1.61525e-06	CA-MSCs	High	5.79176	Cytokines											LAG3	CD4 T (High)	-0.544211	0.0001397	CD4 T	High	3.8548	Cytokines
TNFSF10	CA-MSCs (Low)	-1.31441	1.61525e-06	CA-MSCs	Low	5.79176	Cytokines											LAG3	CD4 T (Low)	0.0420588	0.0001397	CD4 T	Low	3.8548	Cytokines
TNFSF10	ECCs (High)	1.10102	NA	ECCs	High	NA	Cytokines											LAG3	CD4CD8 T (High)	-0.657639	1	CD4CD8 T	High	0	Cytokines
TNFSF10	ECCs (Low)	1.3816	NA	ECCs	Low	NA	Cytokines											LAG3	CD4CD8 T (Low)	0.43591	1	CD4CD8 T	Low	0	Cytokines
TNFSF10	Fibro (High)	-1.29705	3.0777e-67	Fibro	High	50	Cytokines											LAG3	CD8 T (High)	0.29336	2.91334e-169	CD8 T	High	50	Cytokines
TNFSF10	Fibro (Low)	-0.0241695	3.0777e-67	Fibro	Low	50	Cytokines											LAG3	CD8 T (Low)	1.82265	2.91334e-169	CD8 T	Low	50	Cytokines
TNFSF10	Myofibro (High)	0.516916	0.0853347	Myofibro	High	1.06887	Cytokines											LAG3	NK (High)	0.576674	1	NK	High	0	Cytokines
TNFSF10	Myofibro (Low)	-0.441725	0.0853347	Myofibro	Low	1.06887	Cytokines											LAG3	NK (Low)	0.761905	1	NK	Low	0	Cytokines
WT1	CA-MSCs (High)	0.271787	2.5624e-41	CA-MSCs	High	40.5914	Cytokines											LTA	B (High)	-0.759775	0.0176516	B	High	1.75322	Cytokines
WT1	CA-MSCs (Low)	0.782899	2.5624e-41	CA-MSCs	Low	40.5914	Cytokines											LTA	B (Low)	-0.457125	0.0176516	B	Low	1.75322	Cytokines
WT1	ECCs (High)	-0.299698	NA	ECCs	High	NA	Cytokines											LTA	CD4 T (High)	1.02156	2.46242e-14	CD4 T	High	13.6086	Cytokines
WT1	ECCs (Low)	1.84408	NA	ECCs	Low	NA	Cytokines											LTA	CD4 T (Low)	2.41474	2.46242e-14	CD4 T	Low	13.6086	Cytokines
WT1	Fibro (High)	-1.13744	5.88719e-82	Fibro	High	50	Cytokines											LTA	CD4CD8 T (High)	-0.805726	1	CD4CD8 T	High	0	Cytokines
WT1	Fibro (Low)	0.188006	5.88719e-82	Fibro	Low	50	Cytokines											LTA	CD4CD8 T (Low)	-0.164697	1	CD4CD8 T	Low	0	Cytokines
WT1	Myofibro (High)	-1.08267	1.38422e-09	Myofibro	High	8.85879	Cytokines											LTA	CD8 T (High)	-0.586751	4.21987e-39	CD8 T	High	38.3747	Cytokines
WT1	Myofibro (Low)	-0.566967	1.38422e-09	Myofibro	Low	8.85879	Cytokines											LTA	CD8 T (Low)	0.0624316	4.21987e-39	CD8 T	Low	38.3747	Cytokines
ANPEP	CA-MSCs (High)	0.333396	1	CA-MSCs	High	0	SPs											LTA	NK (High)	-0.523825	1	NK	High	0	Cytokines
ANPEP	CA-MSCs (Low)	-0.239749	1	CA-MSCs	Low	0	SPs											LTA	NK (Low)	-0.200831	1	NK	Low	0	Cytokines
ANPEP	ECCs (High)	-0.312244	1	ECCs	High	0	SPs											LTB	B (High)	-0.945468	1	B	High	0	Cytokines
ANPEP	ECCs (Low)	-0.770093	1	ECCs	Low	0	SPs											LTB	B (Low)	-0.924518	1	B	Low	0	Cytokines
ANPEP	Fibro (High)	0.468657	5.98698e-13	Fibro	High	12.2228	SPs											LTB	CD4 T (High)	1.18544	9.66921e-28	CD4 T	High	27.0146	Cytokines
ANPEP	Fibro (Low)	-1.04845	5.98698e-13	Fibro	Low	12.2228	SPs											LTB	CD4 T (Low)	1.80558	9.66921e-28	CD4 T	Low	27.0146	Cytokines
ANPEP	Myofibro (High)	2.12437	2.08122e-28	Myofibro	High	27.6817	SPs											LTB	CD4CD8 T (High)	-0.626203	1.18315e-16	CD4CD8 T	High	15.927	Cytokines
ANPEP	Myofibro (Low)	-0.555879	2.08122e-28	Myofibro	Low	27.6817	SPs											LTB	CD4CD8 T (Low)	1.0251	1.18315e-16	CD4CD8 T	Low	15.927	Cytokines
CD44	CA-MSCs (High)	0.252427	3.84777e-36	CA-MSCs	High	35.4148	SPs											LTB	CD8 T (High)	-0.877315	6.86869e-139	CD8 T	High	50	Cytokines
CD44	CA-MSCs (Low)	0.832355	3.84777e-36	CA-MSCs	Low	35.4148	SPs											LTB	CD8 T (Low)	0.052541	6.86869e-139	CD8 T	Low	50	Cytokines
CD44	ECCs (High)	-0.810594	1.16846e-172	ECCs	High	50	SPs											LTB	NK (High)	-0.601509	8.05299e-13	NK	High	12.094	Cytokines
CD44	ECCs (Low)	-1.26218	1.16846e-172	ECCs	Low	50	SPs											LTB	NK (Low)	-0.093641	8.05299e-13	NK	Low	12.094	Cytokines
CD44	Fibro (High)	0.526113	0.0167036	Fibro	High	1.77719	SPs											NFKB1	B (High)	0.41136	0.70975	B	High	0.148894	Cytokines
CD44	Fibro (Low)	-0.946901	0.0167036	Fibro	Low	1.77719	SPs											NFKB1	B (Low)	-1.67512	0.70975	B	Low	0.148894	Cytokines
CD44	Myofibro (High)	1.66031	4.42665e-80	Myofibro	High	50	SPs											NFKB1	CD4 T (High)	0.169467	1	CD4 T	High	0	Cytokines
CD44	Myofibro (Low)	-0.251532	4.42665e-80	Myofibro	Low	50	SPs											NFKB1	CD4 T (Low)	-0.421747	1	CD4 T	Low	0	Cytokines
CDH1	CA-MSCs (High)	-0.742506	7.15429e-09	CA-MSCs	High	8.14543	SPs											NFKB1	CD4CD8 T (High)	-0.507318	1	CD4CD8 T	High	0	Cytokines
CDH1	CA-MSCs (Low)	-0.640318	7.15429e-09	CA-MSCs	Low	8.14543	SPs											NFKB1	CD4CD8 T (Low)	-0.426015	1	CD4CD8 T	Low	0	Cytokines
CDH1	ECCs (High)	1.12016	2.01583e-85	ECCs	High	50	SPs											NFKB1	CD8 T (High)	1.14866	2.61664e-29	CD8 T	High	28.5823	Cytokines
CDH1	ECCs (Low)	1.79788	2.01583e-85	ECCs	Low	50	SPs											NFKB1	CD8 T (Low)	-0.538872	2.61664e-29	CD8 T	Low	28.5823	Cytokines
CDH1	Fibro (High)	-0.663855	6.46695e-75	Fibro	High	50	SPs											NFKB1	NK (High)	1.93898	0.0185458	NK	High	1.73175	Cytokines
CDH1	Fibro (Low)	0.462797	6.46695e-75	Fibro	Low	50	SPs											NFKB1	NK (Low)	-0.0993912	0.0185458	NK	Low	1.73175	Cytokines
CDH1	Myofibro (High)	-0.724834	1	Myofibro	High	0	SPs											PDCD1	B (High)	-1.41485	1	B	High	0	Cytokines
CDH1	Myofibro (Low)	-0.609324	1	Myofibro	Low	0	SPs											PDCD1	B (Low)	-1.26916	1	B	Low	0	Cytokines
CDH2	CA-MSCs (High)	-0.28468	1.34266e-126	CA-MSCs	High	50	SPs											PDCD1	CD4 T (High)	0.389186	1	CD4 T	High	0	Cytokines
CDH2	CA-MSCs (Low)	2.2163	1.34266e-126	CA-MSCs	Low	50	SPs											PDCD1	CD4 T (Low)	0.64489	1	CD4 T	Low	0	Cytokines
CDH2	ECCs (High)	-0.471839	7.81981e-61	ECCs	High	50	SPs											PDCD1	CD4CD8 T (High)	-0.404584	1	CD4CD8 T	High	0	Cytokines
CDH2	ECCs (Low)	0.719095	7.81981e-61	ECCs	Low	50	SPs											PDCD1	CD4CD8 T (Low)	1.20371	1	CD4CD8 T	Low	0	Cytokines
CDH2	Fibro (High)	-0.745805	0.133925	Fibro	High	0.873139	SPs											PDCD1	CD8 T (High)	0.0263494	2.86999e-97	CD8 T	High	50	Cytokines
CDH2	Fibro (Low)	-0.345591	0.133925	Fibro	Low	0.873139	SPs											PDCD1	CD8 T (Low)	1.68368	2.86999e-97	CD8 T	Low	50	Cytokines
CDH2	Myofibro (High)	-0.555393	1	Myofibro	High	0	SPs											PDCD1	NK (High)	-0.391474	1	NK	High	0	Cytokines
CDH2	Myofibro (Low)	-0.532088	1	Myofibro	Low	0	SPs											PDCD1	NK (Low)	-0.467742	1	NK	Low	0	Cytokines
GPC3	CA-MSCs (High)	2.07394	1	CA-MSCs	High	0	SPs											PRF1	B (High)	-1.23296	0.000538006	B	High	3.26921	Cytokines
GPC3	CA-MSCs (Low)	0.0859257	1	CA-MSCs	Low	0	SPs											PRF1	B (Low)	-1.12573	0.000538006	B	Low	3.26921	Cytokines
GPC3	ECCs (High)	-0.249894	5.1172e-287	ECCs	High	50	SPs											PRF1	CD4 T (High)	-0.451027	0.000331843	CD4 T	High	3.47907	Cytokines
GPC3	ECCs (Low)	-0.905413	5.1172e-287	ECCs	Low	50	SPs											PRF1	CD4 T (Low)	-0.282883	0.000331843	CD4 T	Low	3.47907	Cytokines
GPC3	Fibro (High)	0.710647	1.86688e-33	Fibro	High	32.7289	SPs											PRF1	CD4CD8 T (High)	-0.869877	0.155787	CD4CD8 T	High	0.807469	Cytokines
GPC3	Fibro (Low)	-0.810138	1.86688e-33	Fibro	Low	32.7289	SPs											PRF1	CD4CD8 T (Low)	-0.0138364	0.155787	CD4CD8 T	Low	0.807469	Cytokines
GPC3	Myofibro (High)	-0.107398	1.09048e-13	Myofibro	High	12.9624	SPs											PRF1	CD8 T (High)	0.15638	8.8674e-129	CD8 T	High	50	Cytokines
GPC3	Myofibro (Low)	-0.797672	1.09048e-13	Myofibro	Low	12.9624	SPs											PRF1	CD8 T (Low)	0.845135	8.8674e-129	CD8 T	Low	50	Cytokines
IL11RA	CA-MSCs (High)	1.23485	1	CA-MSCs	High	0	SPs											PRF1	NK (High)	1.42121	1	NK	High	0	Cytokines
IL11RA	CA-MSCs (Low)	-0.527389	1	CA-MSCs	Low	0	SPs											PRF1	NK (Low)	1.55359	1	NK	Low	0	Cytokines
IL11RA	ECCs (High)	-0.693524	8.21419e-10	ECCs	High	9.08544	SPs											TGFB1	B (High)	-0.527672	4.81269e-11	B	High	10.3176	Cytokines
IL11RA	ECCs (Low)	-0.646233	8.21419e-10	ECCs	Low	9.08544	SPs											TGFB1	B (Low)	-1.65817	4.81269e-11	B	Low	10.3176	Cytokines
IL11RA	Fibro (High)	1.9037	2.9907e-42	Fibro	High	41.5242	SPs											TGFB1	CD4 T (High)	-0.127425	1	CD4 T	High	0	Cytokines
IL11RA	Fibro (Low)	-0.561568	2.9907e-42	Fibro	Low	41.5242	SPs											TGFB1	CD4 T (Low)	-0.597125	1	CD4 T	Low	0	Cytokines
IL11RA	Myofibro (High)	-0.12355	0.0742484	Myofibro	High	1.12931	SPs											TGFB1	CD4CD8 T (High)	-0.461643	1	CD4CD8 T	High	0	Cytokines
IL11RA	Myofibro (Low)	-0.586283	0.0742484	Myofibro	Low	1.12931	SPs											TGFB1	CD4CD8 T (Low)	-0.2582	1	CD4CD8 T	Low	0	Cytokines
IL13RA2	CA-MSCs (High)	-0.526326	2.18212e-73	CA-MSCs	High	50	SPs											TGFB1	CD8 T (High)	1.2606	6.97988e-44	CD8 T	High	43.1562	Cytokines
IL13RA2	CA-MSCs (Low)	1.90848	2.18212e-73	CA-MSCs	Low	50	SPs											TGFB1	CD8 T (Low)	-0.137268	6.97988e-44	CD8 T	Low	43.1562	Cytokines
IL13RA2	ECCs (High)	-0.631719	2.70752e-62	ECCs	High	50	SPs											TGFB1	NK (High)	1.78693	0.344594	NK	High	0.462693	Cytokines
IL13RA2	ECCs (Low)	-0.735914	2.70752e-62	ECCs	Low	50	SPs											TGFB1	NK (Low)	0.719973	0.344594	NK	Low	0.462693	Cytokines
IL13RA2	Fibro (High)	0.852595	2.34336e-11	Fibro	High	10.6302	SPs											TNF	B (High)	-1.1398	0.00393087	B	High	2.40551	Cytokines
IL13RA2	Fibro (Low)	-0.750067	2.34336e-11	Fibro	Low	10.6302	SPs											TNF	B (Low)	-1.11064	0.00393087	B	Low	2.40551	Cytokines
IL13RA2	Myofibro (High)	0.590963	0.00492486	Myofibro	High	2.30761	SPs											TNF	CD4 T (High)	-0.524016	2.15089e-11	CD4 T	High	10.6674	Cytokines
IL13RA2	Myofibro (Low)	-0.708014	0.00492486	Myofibro	Low	2.30761	SPs											TNF	CD4 T (Low)	0.760953	2.15089e-11	CD4 T	Low	10.6674	Cytokines
LDLR	CA-MSCs (High)	0.231403	1	CA-MSCs	High	0	SPs											TNF	CD4CD8 T (High)	-0.179028	1	CD4CD8 T	High	0	Cytokines
LDLR	CA-MSCs (Low)	-1.01517	1	CA-MSCs	Low	0	SPs											TNF	CD4CD8 T (Low)	1.63893	1	CD4CD8 T	Low	0	Cytokines
LDLR	ECCs (High)	1.89817	4.10902e-139	ECCs	High	50	SPs											TNF	CD8 T (High)	-0.122563	3.64129e-62	CD8 T	High	50	Cytokines
LDLR	ECCs (Low)	0.729696	4.10902e-139	ECCs	Low	50	SPs											TNF	CD8 T (Low)	1.32597	3.64129e-62	CD8 T	Low	50	Cytokines
LDLR	Fibro (High)	-0.938501	5.2202e-54	Fibro	High	50	SPs											TNF	NK (High)	-0.999887	9.17509e-07	NK	High	6.03739	Cytokines
LDLR	Fibro (Low)	0.254644	5.2202e-54	Fibro	Low	50	SPs											TNF	NK (Low)	0.350073	9.17509e-07	NK	Low	6.03739	Cytokines
LDLR	Myofibro (High)	-0.295793	1	Myofibro	High	0	SPs											TNFSF10	B (High)	-2.04547	1.41339e-51	B	High	50	Cytokines
LDLR	Myofibro (Low)	-0.864449	1	Myofibro	Low	0	SPs											TNFSF10	B (Low)	-0.595981	1.41339e-51	B	Low	50	Cytokines
MCAM	CA-MSCs (High)	-0.62912	1	CA-MSCs	High	0	SPs											TNFSF10	CD4 T (High)	0.273749	4.63978e-06	CD4 T	High	5.3335	Cytokines
MCAM	CA-MSCs (Low)	-0.727878	1	CA-MSCs	Low	0	SPs											TNFSF10	CD4 T (Low)	0.624424	4.63978e-06	CD4 T	Low	5.3335	Cytokines
MCAM	ECCs (High)	-0.223249	1.62295e-137	ECCs	High	50	SPs											TNFSF10	CD4CD8 T (High)	-0.571943	0.0195531	CD4CD8 T	High	1.70878	Cytokines
MCAM	ECCs (Low)	-0.552421	1.62295e-137	ECCs	Low	50	SPs											TNFSF10	CD4CD8 T (Low)	0.931355	0.0195531	CD4CD8 T	Low	1.70878	Cytokines
MCAM	Fibro (High)	-0.620757	9.12953e-47	Fibro	High	46.0396	SPs											TNFSF10	CD8 T (High)	-0.318879	8.74058e-140	CD8 T	High	50	Cytokines
MCAM	Fibro (Low)	-0.323418	9.12953e-47	Fibro	Low	46.0396	SPs											TNFSF10	CD8 T (Low)	1.37107	8.74058e-140	CD8 T	Low	50	Cytokines
MCAM	Myofibro (High)	1.04044	7.30029e-29	Myofibro	High	28.1367	SPs											TNFSF10	NK (High)	-0.452608	6.35281e-12	NK	High	11.197	Cytokines
MCAM	Myofibro (Low)	2.03641	7.30029e-29	Myofibro	Low	28.1367	SPs											TNFSF10	NK (Low)	0.784282	6.35281e-12	NK	Low	11.197	Cytokines
MMP9	CA-MSCs (High)	-0.126084	3.71161e-42	CA-MSCs	High	41.4304	SPs											TNFSF14	B (High)	-1.20233	1	B	High	0	Cytokines
MMP9	CA-MSCs (Low)	1.93091	3.71161e-42	CA-MSCs	Low	41.4304	SPs											TNFSF14	B (Low)	-1.05999	1	B	Low	0	Cytokines
MMP9	ECCs (High)	-0.777818	1.7927e-17	ECCs	High	16.7465	SPs											TNFSF14	CD4 T (High)	-0.847045	3.1489e-06	CD4 T	High	5.50184	Cytokines
MMP9	ECCs (Low)	-0.853133	1.7927e-17	ECCs	Low	16.7465	SPs											TNFSF14	CD4 T (Low)	-0.084235	3.1489e-06	CD4 T	Low	5.50184	Cytokines
MMP9	Fibro (High)	-0.619659	1	Fibro	High	0	SPs											TNFSF14	CD4CD8 T (High)	-0.434767	0.814611	CD4CD8 T	High	0.0890498	Cytokines
MMP9	Fibro (Low)	-0.74012	1	Fibro	Low	0	SPs											TNFSF14	CD4CD8 T (Low)	1.01914	0.814611	CD4CD8 T	Low	0.0890498	Cytokines
MMP9	Myofibro (High)	0.972358	1	Myofibro	High	0	SPs											TNFSF14	CD8 T (High)	-0.401224	6.84402e-85	CD8 T	High	50	Cytokines
MMP9	Myofibro (Low)	0.213543	1	Myofibro	Low	0	SPs											TNFSF14	CD8 T (Low)	0.913334	6.84402e-85	CD8 T	Low	50	Cytokines
MUC1	CA-MSCs (High)	-0.704089	3.94884e-46	CA-MSCs	High	45.4035	SPs											TNFSF14	NK (High)	0.247161	9.86702e-13	NK	High	12.0058	Cytokines
MUC1	CA-MSCs (Low)	-0.559944	3.94884e-46	CA-MSCs	Low	45.4035	SPs											TNFSF14	NK (Low)	1.84996	9.86702e-13	NK	Low	12.0058	Cytokines
MUC1	ECCs (High)	1.40639	7.87515e-70	ECCs	High	50	SPs											TNFSF4	B (High)	-0.902799	1	B	High	0	Cytokines
MUC1	ECCs (Low)	1.67918	7.87515e-70	ECCs	Low	50	SPs											TNFSF4	B (Low)	-0.82629	1	B	Low	0	Cytokines
MUC1	Fibro (High)	-0.73039	1.54586e-146	Fibro	High	50	SPs											TNFSF4	CD4 T (High)	-0.812688	1	CD4 T	High	0	Cytokines
MUC1	Fibro (Low)	0.191583	1.54586e-146	Fibro	Low	50	SPs											TNFSF4	CD4 T (Low)	-0.237886	1	CD4 T	Low	0	Cytokines
MUC1	Myofibro (High)	-0.653753	1	Myofibro	High	0	SPs											TNFSF4	CD4CD8 T (High)	-0.176021	1	CD4CD8 T	High	0	Cytokines
MUC1	Myofibro (Low)	-0.62897	1	Myofibro	Low	0	SPs											TNFSF4	CD4CD8 T (Low)	0.13018	1	CD4CD8 T	Low	0	Cytokines
PLAUR	CA-MSCs (High)	1.11141	0.00205564	CA-MSCs	High	2.68705	SPs											TNFSF4	CD8 T (High)	-0.571675	5.90869e-63	CD8 T	High	50	Cytokines
PLAUR	CA-MSCs (Low)	1.17502	0.00205564	CA-MSCs	Low	2.68705	SPs											TNFSF4	CD8 T (Low)	2.43652	5.90869e-63	CD8 T	Low	50	Cytokines
PLAUR	ECCs (High)	-0.167963	1.64721e-25	ECCs	High	24.7833	SPs											TNFSF4	NK (High)	0.401819	1	NK	High	0	Cytokines
PLAUR	ECCs (Low)	-0.785039	1.64721e-25	ECCs	Low	24.7833	SPs											TNFSF4	NK (Low)	0.558839	1	NK	Low	0	Cytokines
PLAUR	Fibro (High)	0.202153	0.542275	Fibro	High	0.26578	SPs											XCL1	B (High)	-0.855176	1	B	High	0	Cytokines
PLAUR	Fibro (Low)	-1.43414	0.542275	Fibro	Low	0.26578	SPs											XCL1	B (Low)	-0.870638	1	B	Low	0	Cytokines
PLAUR	Myofibro (High)	0.853944	6.38325e-44	Myofibro	High	43.195	SPs											XCL1	CD4 T (High)	-0.880863	1	CD4 T	High	0	Cytokines
PLAUR	Myofibro (Low)	-0.955384	6.38325e-44	Myofibro	Low	43.195	SPs											XCL1	CD4 T (Low)	-0.668279	1	CD4 T	Low	0	Cytokines
SDC2	CA-MSCs (High)	0.543858	2.35662e-08	CA-MSCs	High	7.62771	SPs											XCL1	CD4CD8 T (High)	-0.253283	1	CD4CD8 T	High	0	Cytokines
SDC2	CA-MSCs (Low)	-1.04632	2.35662e-08	CA-MSCs	Low	7.62771	SPs											XCL1	CD4CD8 T (Low)	-0.467208	1	CD4CD8 T	Low	0	Cytokines
SDC2	ECCs (High)	-0.80618	3.39291e-207	ECCs	High	50	SPs											XCL1	CD8 T (High)	0.090275	1.29315e-43	CD8 T	High	42.8884	Cytokines
SDC2	ECCs (Low)	-1.30424	3.39291e-207	ECCs	Low	50	SPs											XCL1	CD8 T (Low)	0.608762	1.29315e-43	CD8 T	Low	42.8884	Cytokines
SDC2	Fibro (High)	0.29114	1	Fibro	High	0	SPs											XCL1	NK (High)	1.33691	6.5562e-21	NK	High	20.1833	Cytokines
SDC2	Fibro (Low)	-0.179448	1	Fibro	Low	0	SPs											XCL1	NK (Low)	1.9595	6.5562e-21	NK	Low	20.1833	Cytokines
SDC2	Myofibro (High)	1.16836	1	Myofibro	High	0	SPs											XCL2	B (High)	-0.795488	1	B	High	0	Cytokines
SDC2	Myofibro (Low)	1.33283	1	Myofibro	Low	0	SPs											XCL2	B (Low)	-0.785743	1	B	Low	0	Cytokines
																		XCL2	CD4 T (High)	-0.870544	0.232793	CD4 T	High	0.633029	Cytokines
																		XCL2	CD4 T (Low)	-0.738628	0.232793	CD4 T	Low	0.633029	Cytokines
																		XCL2	CD4CD8 T (High)	-0.5566	1	CD4CD8 T	High	0	Cytokines
																		XCL2	CD4CD8 T (Low)	-0.331371	1	CD4CD8 T	Low	0	Cytokines
																		XCL2	CD8 T (High)	0.107044	6.34917e-110	CD8 T	High	50	Cytokines
																		XCL2	CD8 T (Low)	0.64726	6.34917e-110	CD8 T	Low	50	Cytokines
																		XCL2	NK (High)	1.47275	4.10184e-23	NK	High	22.387	Cytokines
																		XCL2	NK (Low)	1.85132	4.10184e-23	NK	Low	22.387	Cytokines
																		APP	B (High)	-0.221963	1	B	High	0	SPs
																		APP	B (Low)	-0.413369	1	B	Low	0	SPs
																		APP	CD4 T (High)	-0.433125	1	CD4 T	High	0	SPs
																		APP	CD4 T (Low)	-0.682463	1	CD4 T	Low	0	SPs
																		APP	CD4CD8 T (High)	2.56818	0.000599708	CD4CD8 T	High	3.22206	SPs
																		APP	CD4CD8 T (Low)	-0.178833	0.000599708	CD4CD8 T	Low	3.22206	SPs
																		APP	CD8 T (High)	0.804927	7.06413e-26	CD8 T	High	25.1509	SPs
																		APP	CD8 T (Low)	-0.50337	7.06413e-26	CD8 T	Low	25.1509	SPs
																		APP	NK (High)	-0.190818	1	NK	High	0	SPs
																		APP	NK (Low)	-0.74917	1	NK	Low	0	SPs
																		CD44	B (High)	-1.39079	1	B	High	0	SPs
																		CD44	B (Low)	-2.13543	1	B	Low	0	SPs
																		CD44	CD4 T (High)	0.609512	1	CD4 T	High	0	SPs
																		CD44	CD4 T (Low)	0.103697	1	CD4 T	Low	0	SPs
																		CD44	CD4CD8 T (High)	0.873445	1	CD4CD8 T	High	0	SPs
																		CD44	CD4CD8 T (Low)	0.385177	1	CD4CD8 T	Low	0	SPs
																		CD44	CD8 T (High)	0.78048	5.90131e-38	CD8 T	High	37.2291	SPs
																		CD44	CD8 T (Low)	0.0258253	5.90131e-38	CD8 T	Low	37.2291	SPs
																		CD44	NK (High)	0.775583	0.000279615	NK	High	3.55344	SPs
																		CD44	NK (Low)	-0.0274951	0.000279615	NK	Low	3.55344	SPs
																		SDC2	B (High)	-0.103966	1	B	High	0	SPs
																		SDC2	B (Low)	-0.48673	1	B	Low	0	SPs
																		SDC2	CD4 T (High)	-0.204466	1	CD4 T	High	0	SPs
																		SDC2	CD4 T (Low)	-0.542248	1	CD4 T	Low	0	SPs
																		SDC2	CD4CD8 T (High)	2.69731	1.58906e-22	CD4CD8 T	High	21.7989	SPs
																		SDC2	CD4CD8 T (Low)	-0.408287	1.58906e-22	CD4CD8 T	Low	21.7989	SPs
																		SDC2	CD8 T (High)	0.505891	6.59796e-73	CD8 T	High	50	SPs
																		SDC2	CD8 T (Low)	-0.493376	6.59796e-73	CD8 T	Low	50	SPs
																		SDC2	NK (High)	-0.410868	1	NK	High	0	SPs
																		SDC2	NK (Low)	-0.553261	1	NK	Low	0	SPs

## Sheet: Fig 2B 4B
Correlations between inferred TF activities and SP/cytokine expression
CA-MSCs
	ATF3	BHLHE40	CEBPD	CREB3L1	EGR1	EGR2	FOS	FOSB	IRF1	JUN	JUNB	KLF4	MAZ	MYC	XRCC4	CEBPB	FOSL1	KLF2	RELB	XBP1	EGR3	FOXO3	MAFG
CXCL1	-0.243908	0.308405	-0.12324	-0.111681	-0.196929	-0.190333	-0.308841	-0.219259	-0.0722476	-0.295128	-0.129964	-0.0632187	-0.0992359	0.0174143	0.0169533	0.148313	0.427167	-0.172026	0.307132	0.159563	-0.0384262	0.0524982	0.128448
CXCL12	0.176499	-0.318079	0.434968	-0.333186	0.239566	0.131916	0.320156	0.321852	0.465976	0.364513	0.429228	0.426262	-0.344318	0.376744	-0.370436	0.190309	0.0192053	0.237319	-0.137932	-0.106749	0.192294	0.273948	-0.01051
CXCL6	-0.349025	0.433521	-0.251942	-0.0657757	-0.281019	-0.283646	-0.402669	-0.364021	-0.2005	-0.401853	-0.274991	-0.176702	-0.0355134	-0.110249	0.0874612	0.0331159	0.393872	-0.251084	0.314212	0.098106	-0.16319	-0.0694062	0.154106
EGFL6	-0.29154	0.519526	-0.363496	0.0853363	-0.211784	-0.149831	-0.361345	-0.376503	-0.247548	-0.452262	-0.28186	-0.254314	0.0548065	-0.124419	0.164743	0.0323888	0.344422	-0.358002	0.307457	0.137139	-0.073307	-0.127376	0.134969
EGR1	0.52965	-0.375947	0.48092	-0.316037	0.586501	0.518467	0.683507	0.576434	0.562768	0.616938	0.638543	0.40841	-0.30021	0.483702	-0.379347	0.240186	-0.0317214	0.274236	-0.23613	-0.066318	0.43719	0.235649	-0.0189474
LIF	-0.248348	0.402596	-0.219434	0.0351666	-0.186937	-0.158136	-0.336849	-0.272354	-0.154812	-0.338483	-0.189791	-0.13901	0.0160485	-0.0386927	0.116982	0.104362	0.366379	-0.216425	0.265543	0.161427	-0.00842354	-0.00666833	0.109666
TGFBI	-0.237576	0.505584	-0.530821	0.501811	-0.283669	-0.301021	-0.277109	-0.460525	-0.546561	-0.392149	-0.532163	-0.564149	0.50614	-0.544318	0.551509	-0.372644	-0.226189	-0.343627	0.186381	0.176057	-0.403299	-0.4069	-0.095176
CDH2	-0.309048	0.451833	-0.372442	0.196811	-0.277675	-0.288194	-0.336966	-0.395087	-0.320886	-0.388662	-0.360836	-0.32487	0.223559	-0.280617	0.261418	-0.153369	0.101885	-0.266329	0.2092	0.104966	-0.255517	-0.199641	0.0676038
GPC3	0.0583501	-0.314398	0.467893	-0.361752	0.121723	0.0105097	0.140445	0.303953	0.426709	0.302659	0.358623	0.45989	-0.352175	0.386816	-0.328839	0.225287	0.15546	0.343454	-0.0598618	0.0107578	0.137543	0.267729	0.0388093
CXCL8	-0.195391	0.261958	-0.140073	0.0168137	-0.183249	-0.16507	-0.324181	-0.196792	-0.137026	-0.272261	-0.191966	-0.101915	0.0208025	-0.0563578	0.110127	0.119349	0.330822	-0.138879	0.304348	0.152609	-0.0402285	0.0739164	0.120236
FGFR1	0.156277	-0.0224985	0.220531	0.0346218	0.0539631	0.0429433	0.0364805	0.208678	0.0880904	0.185217	0.068669	0.178117	0.0210083	0.113412	0.0201412	0.226543	0.130522	0.229464	0.0163483	0.108409	0.126698	0.234728	0.031787
GAS6	0.241049	-0.239781	0.278471	-0.111209	0.265033	0.235664	0.317046	0.292174	0.308993	0.307945	0.332686	0.267555	-0.140491	0.261249	-0.190529	0.118563	-0.0802182	0.1753	-0.16253	-0.0158016	0.196976	0.115132	-0.0613566
IL32	-0.0354674	0.326229	-0.238512	0.314587	-0.055373	-0.0435184	-0.119681	-0.176784	-0.201504	-0.173216	-0.204269	-0.214597	0.286562	-0.20336	0.289942	-0.0790671	-0.01956	-0.130292	0.112064	0.143128	-0.0725519	-0.156167	-0.0215922
MYDGF	-0.0724633	0.239314	-0.158231	0.307257	-0.169408	-0.200187	-0.218716	-0.140393	-0.248039	-0.118975	-0.287133	-0.113955	0.241613	-0.239471	0.328798	-0.0710589	0.0344678	0.0065603	0.134408	0.234324	-0.158807	-0.0963941	-0.00958214
CD44	-0.0615625	0.112076	0.120557	0.0748111	-0.173821	-0.236802	-0.256757	0.0333942	-0.0432215	0.00119722	-0.158255	0.134833	0.0479792	-0.033914	0.123505	0.177027	0.279224	0.210372	0.238632	0.209063	-0.049979	0.22353	0.0459447
IL11RA	0.0804772	-0.108114	0.229375	-0.0833084	0.0929051	0.0642123	0.0585101	0.189231	0.180851	0.159763	0.144494	0.238284	-0.0970669	0.180672	-0.0942151	0.157911	0.10052	0.201924	-0.0684665	0.0128555	0.128918	0.152589	0.0139576
PLAUR	-0.0826319	0.227101	-0.115822	0.142501	-0.0691888	-0.0196528	-0.147975	-0.0888952	-0.0958532	-0.178462	-0.0749452	-0.0901204	0.090008	0.0157122	0.173868	0.116546	0.201034	-0.105371	0.162596	0.246486	0.0595063	0.0170766	-0.00114317
IL1B	-0.189449	0.12818	-0.129561	0.0512087	-0.173809	-0.198785	-0.224019	-0.183918	-0.135608	-0.189034	-0.171145	-0.112096	0.0473236	-0.122869	0.113146	-0.0401741	0.0918761	-0.07894	0.174594	0.0676112	-0.132808	-0.0269046	0.0386985
IL24	-0.218489	0.0727621	-0.150546	0.00534899	-0.210319	-0.198684	-0.231407	-0.207732	-0.176052	-0.219057	-0.188141	-0.14168	-0.00211769	-0.138265	0.0950092	-0.0720771	0.0634883	-0.142736	0.179749	0.0711929	-0.169285	-0.00924173	0.00984454
PDGFC	-0.112429	0.287671	-0.318557	0.333591	-0.142975	-0.135562	-0.108742	-0.25856	-0.326283	-0.212906	-0.294971	-0.345012	0.342861	-0.326127	0.341492	-0.237211	-0.196857	-0.204857	0.0322995	0.0770086	-0.220505	-0.253924	-0.0491368
PGF	-0.0988831	0.0549246	-0.0414766	-0.0460114	-0.0687321	-0.0778137	-0.0744918	-0.0800711	-0.0278091	-0.0774836	-0.0353026	-0.0332142	-0.00534765	-0.0128344	0.028683	-0.0316955	0.050361	-0.0727982	0.053412	0.0534393	-0.0625018	-0.0311516	0.0258932
TNFSF10	0.102676	0.0455774	-0.00396987	0.183997	0.0415879	-0.0448617	0.115664	0.0237294	-0.0398853	0.0903057	-0.057488	-0.0580528	0.180589	-0.126059	0.122764	-0.0905716	-0.201492	0.0593158	-0.0235191	-0.00765331	-0.0942329	-0.0905657	-0.0626239
MCAM	-0.0138083	0.0152784	-0.0146265	0.0608895	-0.0257471	-0.0357747	-0.0145376	-0.0210597	-0.0359483	-0.00829717	-0.0638994	-0.0461504	0.108966	-0.0762174	0.0809954	-0.0405438	-0.0385121	0.0302482	-0.0160264	-0.0147277	-0.0645799	0.000577051	-0.0176641
Myo
	ATF3	CEBPD	CREB3L1	EGR1	EGR2	FOS	FOSB	IRF1	JUN	JUNB	MAZ	CEBPB	FOSL1	KLF2	RELB	XBP1	EGR3	FOXO3	MAFG
CXCL1	-0.112938	0.234874	0.000247524	-0.157737	-0.135417	-0.14695	-0.117147	-0.0581528	-0.138893	-0.115681	-0.0339177	0.326475	0.316156	-0.20466	0.305572	0.308366	-0.0898565	0.273852	0.300133
CXCL12	0.114073	-0.29649	0.37586	0.329527	0.214716	0.20751	0.175312	0.218857	0.219745	0.156202	0.009509	-0.341278	-0.350776	0.347241	-0.369201	-0.320999	0.109892	-0.427796	-0.331055
CXCL6	-0.00794473	0.0550514	0.0284048	0.013693	0.00628779	-0.00336703	0.00346687	0.0159677	-0.0111827	0.00883383	0.0173412	0.0672026	0.0772924	-0.0335595	0.0591705	0.061772	0.0190505	0.0622562	0.0721617
EGFL6	-0.171507	0.0126723	0.0429967	-0.231007	-0.245636	-0.207383	-0.215397	-0.00986703	-0.190119	-0.235242	0.0519565	0.153649	0.0891798	-0.14573	0.285303	0.17224	-0.237631	0.128992	0.156712
EGR1	0.741663	-0.121231	0.0254899	0.770957	0.784188	0.804268	0.786094	0.533214	0.802261	0.78386	0.0116858	-0.426272	-0.384275	0.657866	-0.544859	-0.50154	0.756753	-0.424033	-0.519523
LIF	-0.0114823	0.162762	-0.0334326	-0.0585061	-0.0493693	-0.049193	-0.0276795	-0.0136928	-0.0445516	-0.0353703	0.0178758	0.180766	0.182311	-0.0797574	0.196003	0.173628	-0.0134243	0.172207	0.161948
TGFBI	0.199626	-0.243502	0.309878	0.308386	0.199928	0.239971	0.210567	0.218873	0.234532	0.193259	0.0978141	-0.296282	-0.310289	0.346901	-0.28692	-0.274802	0.151532	-0.359293	-0.298914
CDH2	-0.0155795	-0.179673	0.332696	0.112093	0.0114323	0.0361487	0.0210559	0.0972217	0.0438483	-0.0118601	-0.0040551	-0.115061	-0.135366	0.16561	-0.134167	-0.0764002	-0.0264729	-0.206337	-0.109123
GPC3	-0.122529	0.00882869	-0.0205127	-0.103728	-0.0899562	-0.120563	-0.118026	-0.15019	-0.117702	-0.115689	0.125039	0.0395351	0.0349249	-0.14216	0.0836162	0.0611273	-0.0970368	0.0856525	0.052453
CXCL8	-0.492138	0.509309	-0.215307	-0.692944	-0.578709	-0.608781	-0.5306	-0.446425	-0.569391	-0.53905	-0.0529574	0.762824	0.750086	-0.685902	0.790955	0.775872	-0.445591	0.760615	0.764743
FGFR1	-0.219858	0.0486162	0.200916	-0.137428	-0.163588	-0.198336	-0.183696	-0.105578	-0.182655	-0.200336	-0.0843033	0.206954	0.158403	-0.182838	0.190239	0.18727	-0.160699	0.130911	0.218614
GAS6	0.095659	-0.0775987	0.214721	0.145375	0.0624916	0.106553	0.0961692	0.165239	0.112859	0.0670723	-0.0485386	-0.0980009	-0.119161	0.223372	-0.0700963	-0.0968093	0.0476432	-0.144054	-0.118025
IL32	-0.0294734	-0.0382462	0.278173	0.0233045	-0.038072	-0.0162069	-0.0202113	0.147716	0.00491238	-0.0281987	0.0412809	0.0863154	0.0580446	0.0658114	0.126272	0.104423	-0.0455336	-0.0264581	0.0572746
MYDGF	-0.477038	0.0791731	0.251621	-0.471419	-0.483321	-0.491294	-0.470873	-0.29828	-0.447952	-0.498635	-0.00327882	0.387632	0.328412	-0.386021	0.433968	0.461532	-0.447634	0.274159	0.401787
CD44	-0.439226	0.415325	-0.143456	-0.616175	-0.532321	-0.541825	-0.494969	-0.340854	-0.509942	-0.497307	-0.0752131	0.676071	0.635583	-0.542122	0.719308	0.683526	-0.433446	0.623453	0.69695
IL11RA	0.0342579	-0.15303	0.0632626	0.15127	0.121223	0.0909694	0.0642677	-0.000659659	0.0789158	0.09296	0.0846927	-0.188684	-0.171649	0.0813014	-0.19501	-0.173133	0.0559511	-0.173253	-0.16642
PLAUR	-0.163651	-0.0673963	0.401576	-0.0830542	-0.168799	-0.151005	-0.139076	0.0415255	-0.108704	-0.181595	-0.103504	0.157821	0.122159	0.0057462	0.145474	0.189043	-0.174089	-0.0259033	0.155727
IL1B	-0.363836	0.199438	0.0531992	-0.380443	-0.350812	-0.371919	-0.35008	-0.277105	-0.35435	-0.368887	-0.0917275	0.397055	0.316073	-0.38596	0.407127	0.357757	-0.314698	0.353684	0.397421
IL24	-0.343096	0.282116	-0.11786	-0.447653	-0.393193	-0.404105	-0.36429	-0.319534	-0.376586	-0.377528	-0.0155721	0.437871	0.405325	-0.437278	0.469178	0.43573	-0.301341	0.458385	0.444977
PDGFC	0.0739694	-0.206515	0.401314	0.242781	0.11455	0.131715	0.119769	0.144341	0.140139	0.087347	0.0364673	-0.212618	-0.233196	0.261759	-0.218583	-0.182768	0.0635858	-0.286119	-0.215297
PGF	0.307836	-0.0416545	-0.329284	0.233606	0.252174	0.29667	0.241569	0.146862	0.241211	0.301781	0.238769	-0.238276	-0.187201	0.23361	-0.195642	-0.201643	0.216099	-0.142528	-0.222695
TNFSF10	0.0678828	-0.461116	0.602323	0.273282	0.0967914	0.149758	0.111975	0.371473	0.1893	0.0577425	0.0140707	-0.368282	-0.414814	0.369005	-0.309498	-0.319092	0.00757384	-0.530811	-0.36655
MCAM	0.243612	0.123587	-0.441844	0.0610571	0.103019	0.172343	0.143607	0.027472	0.125932	0.175137	0.239283	-0.0945993	-0.0436074	0.150077	-0.0228194	-0.0470655	0.143581	0.0449561	-0.0726013
Fibro
	ATF3	BHLHE40	CEBPD	CREB3L1	EGR1	EGR2	FOS	FOSB	IRF1	JUN	JUNB	MAZ	MYC	CEBPB	FOSL1	KLF2	RELB	XBP1	EGR3	FOXO3	MAFG
CXCL1	0.0361819	0.137464	0.0720092	0.0472914	-0.394592	-0.223525	-0.336804	-0.0897337	-0.15257	-0.196796	-0.310265	-0.0862714	0.208997	0.473806	0.482836	-0.355934	0.485499	0.470788	-0.102183	0.377209	0.426132
CXCL12	0.0437926	-0.0470045	0.100956	0.021183	0.436334	0.275925	0.387041	0.141673	0.212317	0.249978	0.359097	-0.0192657	-0.0229174	-0.326044	-0.352368	0.449643	-0.324442	-0.33747	0.158353	-0.185601	-0.249819
CXCL6	-0.00769047	0.00108258	0.134269	0.00279428	-0.117689	-0.12905	-0.11623	-0.0575394	-0.0795101	-0.0815356	-0.102877	-0.103579	0.072925	0.176065	0.17951	-0.106959	0.168753	0.169907	-0.0763321	0.156278	0.205452
EGFL6	0.0534131	0.207352	-0.120372	0.169809	-0.172285	0.00904489	-0.111151	-0.0353246	-0.0878038	-0.0619354	-0.14731	0.0317898	0.0584877	0.206435	0.177733	-0.0758078	0.215914	0.179247	-0.04202	0.0791323	0.117455
EGR1	0.422279	0.139802	0.155437	-0.0343484	0.740612	0.599986	0.828978	0.607513	0.641342	0.746652	0.7763	-0.0036683	0.177779	-0.338015	-0.425379	0.704438	-0.411205	-0.422823	0.586811	-0.343942	-0.426766
LIF	0.049171	0.0931967	0.0250548	0.035173	-0.165859	-0.075555	-0.127226	-0.00169594	-0.0443621	-0.0543266	-0.122868	-0.0161818	0.116671	0.22019	0.221093	-0.142411	0.219331	0.216851	-0.0207694	0.150769	0.179922
TGFBI	0.00023382	0.00315008	-0.0508654	0.258879	-0.0638222	-0.00982299	-0.0403032	-0.0108719	-0.0676473	-0.0263573	-0.0854195	0.133664	-0.0147411	0.025585	0.0426343	-0.0152448	0.0134181	0.0850698	-0.034113	-0.0433184	-0.00950353
CDH2	0.0158468	0.0854727	-0.0413905	0.102931	-0.260284	-0.128155	-0.214761	-0.0681293	-0.132811	-0.139418	-0.235839	0.0489011	0.0483926	0.241148	0.253641	-0.207489	0.24284	0.259668	-0.0907433	0.157096	0.196756
GPC3	-0.0308779	-0.104255	0.019314	-0.0923058	0.325715	0.105304	0.274757	0.0650926	0.10443	0.139754	0.258967	-0.0155646	-0.114432	-0.310154	-0.327747	0.339141	-0.314184	-0.311706	0.0653385	-0.178098	-0.221795
CXCL8	-0.0102908	0.215097	0.125645	0.0622449	-0.586716	-0.318181	-0.543687	-0.21833	-0.310588	-0.352688	-0.501035	-0.13627	0.238408	0.66433	0.673113	-0.552285	0.663198	0.665093	-0.241635	0.566085	0.6548
FGFR1	-0.0606846	0.0203642	0.172465	0.0191707	-0.0163281	-0.0243057	-0.0851967	-0.0868559	-0.0669914	-0.09469	-0.0328591	-0.0752958	0.0190896	0.138946	0.140091	-0.00825493	0.134469	0.152986	-0.0850773	0.246794	0.215882
GAS6	0.221602	0.21571	-0.170712	0.310141	-0.223896	0.00797188	-0.0647015	0.134887	0.0272706	0.0632967	-0.116172	0.160071	0.205744	0.260299	0.267674	-0.11916	0.225773	0.265792	0.139232	0.027069	0.0479366
IL32	0.117887	0.196634	-0.0295472	0.230354	-0.442345	-0.186645	-0.313513	-0.00590921	-0.137739	-0.141694	-0.325387	0.0547371	0.228483	0.508558	0.53382	-0.355767	0.485943	0.539978	-0.0429472	0.260673	0.359081
MYDGF	-0.02847	0.206811	-0.0670543	0.298976	-0.464058	-0.157667	-0.390041	-0.206227	-0.307761	-0.287839	-0.418816	0.00675401	0.105027	0.467308	0.46403	-0.344564	0.459094	0.501923	-0.20482	0.318173	0.406023
CD44	0.00104294	0.28648	-0.0163997	0.210309	-0.672459	-0.289813	-0.587393	-0.230781	-0.361823	-0.384893	-0.580259	-0.0336429	0.209191	0.707116	0.71071	-0.571263	0.705764	0.716832	-0.240745	0.543195	0.631161
IL11RA	-0.0325103	-0.106587	0.00725297	-0.0748908	0.394951	0.205487	0.324165	0.0944353	0.153121	0.180905	0.311976	-0.00468271	-0.11772	-0.356269	-0.39733	0.362614	-0.347702	-0.357537	0.119311	-0.192212	-0.285709
PLAUR	0.0969753	0.311149	-0.0284877	0.193631	-0.507726	-0.175544	-0.390589	-0.0957895	-0.202712	-0.219671	-0.387705	-0.0605001	0.242597	0.602936	0.603022	-0.374062	0.591478	0.592598	-0.105424	0.403797	0.49478
IL1B	-0.0558337	0.166273	-0.0298235	0.130696	-0.254564	-0.07687	-0.241936	-0.16806	-0.19927	-0.192648	-0.25109	0.00291383	0.0373944	0.252295	0.236948	-0.226797	0.269456	0.244017	-0.15652	0.190513	0.236507
IL24	-0.100092	0.0554443	0.04526	0.0425192	-0.344479	-0.235073	-0.332347	-0.189423	-0.231149	-0.249803	-0.318473	-0.0571393	0.0521156	0.342208	0.345224	-0.328114	0.334054	0.347694	-0.182378	0.31681	0.347174
PDGFC	0.0298454	-0.0143888	-0.165912	0.220313	-0.186656	-0.0924264	-0.102616	0.0308702	-0.0830972	-0.0298515	-0.158032	0.21976	0.0195215	0.0830686	0.12863	-0.150953	0.0565179	0.176046	0.00506039	-0.058423	-0.0132961
PGF	-0.00832687	-0.0592314	0.0960766	-0.0467056	0.188396	0.0810079	0.149553	0.0411583	0.0762185	0.0846241	0.15854	-0.0456585	-0.0491137	-0.145938	-0.13793	0.154323	-0.149552	-0.124591	0.0284309	-0.0875945	-0.0590577
TNFSF10	0.187621	0.129686	-0.11341	0.128435	-0.000970371	0.0878004	0.0982987	0.163154	0.134379	0.156119	0.0579702	0.110237	0.078688	0.0576485	0.0543354	0.0675094	0.0597295	0.0231876	0.154228	-0.12392	-0.0976532
MCAM	0.00237993	-0.064736	-0.0345984	0.0550378	-0.0511875	-0.0796138	-0.0412119	0.0196935	-0.012149	-0.00793081	-0.0481023	0.117174	-0.0142322	0.00719822	0.0401694	-0.0682466	-0.0129347	0.054299	0.00815593	-0.0492323	-0.0242256
CD8
	BATF	EOMES	ETV7	GTF2B	IRF2	IRF7	NF1	NFKB1	RORA	RORC	RUNX3	STAT1	TBX21	ZNF771	EGR4	FOSL2	GABPB1	IRF9	STAT2
CCL3	0.121223	0.272831	0.233572	-0.00587047	0.290841	0.275676	0.117361	-0.0617241	-0.133527	-0.0657227	0.242829	0.235395	0.386359	-0.0371687	-0.113313	-0.034446	0.240774	0.238469	0.230883
CCL4	0.15814	0.378074	0.257009	0.100479	0.282424	0.256398	0.0682989	0.0006881	-0.0907315	-0.104972	0.368931	0.205812	0.564473	-0.0198944	-0.137133	0.0285641	0.18863	0.199084	0.186847
CCL4L2	0.123833	0.258276	0.156747	0.0331603	0.149497	0.130901	0.0212717	-0.0295171	-0.0703571	-0.0702248	0.172266	0.100361	0.379575	-0.0385069	-0.0479404	-0.039665	0.0872762	0.0810226	0.0793783
CCL5	0.101441	0.343209	0.265857	0.0932484	0.345214	0.332519	0.0830139	0.0207022	-0.110658	-0.117243	0.44403	0.25787	0.480213	0.0157379	-0.161	0.0901927	0.195877	0.223149	0.246794
CD27	0.275491	0.415291	0.287441	0.090177	0.222617	0.152539	0.00909746	0.00858515	0.00414507	-0.0399216	0.135844	0.149177	0.190293	-0.124798	-0.171979	-0.0938947	0.161464	0.125325	0.107048
CXCL13	0.413531	0.096022	0.364247	-0.0213454	0.28512	0.235301	0.0905886	-0.0786883	-0.0293113	-0.0312842	0.0673809	0.221447	0.119575	-0.147058	-0.134126	-0.164812	0.187766	0.190789	0.194984
CXCR4	0.155111	0.0570968	-0.0505662	0.421383	-0.154349	-0.161466	-0.167469	0.407256	0.158717	0.0355714	0.0879568	-0.220125	-0.0186997	0.0915649	0.0631182	0.382681	-0.265309	-0.268816	-0.257552
CXCR6	0.33466	0.083688	0.344265	0.000833215	0.29686	0.283137	0.525936	-0.0720996	0.0395212	0.0294827	0.202546	0.249839	0.140263	-0.126688	-0.18122	-0.108261	0.201051	0.189377	0.202673
GZMA	0.254703	0.346177	0.419407	0.171039	0.372884	0.31863	0.0842263	-0.022442	-0.0147723	-0.0893259	0.639121	0.251507	0.428574	-0.154245	-0.239151	-0.0603523	0.211275	0.194209	0.198567
IL32	0.280028	0.148163	0.432269	0.226554	0.332275	0.314015	0.00696297	0.0856883	0.0926139	0.0145508	0.228267	0.242975	0.194933	-0.076278	-0.219244	0.0253688	0.140562	0.117879	0.153346
IL7R	-0.0459346	-0.165412	-0.0860039	0.123327	-0.0921258	-0.0680689	-0.0330292	0.211732	0.529955	0.405682	-0.125508	-0.00814147	-0.236723	-0.0105235	0.0282099	0.062356	-0.0244877	-0.00665273	-0.0208581
LAG3	0.266288	0.211807	0.352045	-0.0133421	0.380602	0.361475	0.111861	-0.0765702	-0.0509098	-0.0606201	0.216906	0.323647	0.272254	-0.144228	-0.14707	-0.129224	0.241938	0.277932	0.298404
LTB	0.123855	0.0174096	0.214538	0.231764	0.175867	0.164887	0.0205339	0.284326	0.215637	0.155785	0.094763	0.159442	0.00728547	0.010984	-0.133383	0.113983	0.135239	0.115124	0.108156
PRF1	0.133932	0.257813	0.28686	0.0463251	0.337008	0.305152	0.122309	-0.0465297	-0.0242479	-0.0348771	0.271856	0.288219	0.425484	-0.0960652	-0.194863	-0.0680867	0.289119	0.288753	0.278018
TNFSF10	0.137018	0.120931	0.34356	-0.00501157	0.425079	0.403194	0.150174	-0.0656896	0.0442785	0.0407788	0.165252	0.401037	0.17696	-0.133823	-0.202873	-0.151108	0.307715	0.380158	0.391804
XCL1	-0.0814794	-0.00882992	0.0409852	0.116049	0.0558488	0.0559229	-0.0470878	0.170497	-0.0455548	-0.0206707	0.0792753	0.0147007	0.0834183	0.414154	-0.0683807	0.233222	0.00692147	0.00292618	0.00121992
FASLG	0.112859	0.198377	0.27218	-0.00553024	0.302191	0.291288	0.124865	-0.0597282	-0.0320221	0.00865839	0.223365	0.274552	0.277886	-0.0812374	-0.162326	-0.080768	0.252742	0.258444	0.25514
NFKB1	0.0730289	-0.00189385	0.0558893	0.115116	0.0351676	0.0251135	-0.0150915	0.267754	0.0794469	0.0809354	0.0459989	0.0240345	0.021441	0.00804844	-0.057227	0.150981	0.0223148	0.0178577	0.00755749
NK
	EOMES	ETV7	IRF2	IRF7	NFKB1	RORC	STAT1	EGR4	FOSL2	GABPB1	IRF9	MAF	MEIS2	STAT2
CCL3	0.270541	0.155098	0.277023	0.173994	-0.131347	-0.030386	0.224044	0.0873545	-0.132509	0.220192	0.230394	0.0632029	0.214216	0.201064
CCL4	0.290002	0.142176	0.212535	0.119783	-0.0611178	-0.0258699	0.1407	0.158166	-0.0468073	0.176197	0.147147	0.0556389	0.320712	0.142239
CCL4L2	0.0822266	0.124217	0.121001	0.124982	-0.0394932	0.0321086	0.122203	0.120948	-0.0862747	0.0437125	0.0564226	0.0873412	0.777509	0.10039
CCL5	0.0425221	0.121634	0.237553	0.207861	-0.149625	-0.0422434	0.203146	0.0381382	-0.138892	0.106713	0.19365	0.0707989	0.111529	0.209237
CD27	0.00258933	0.198052	0.0967669	0.0696841	0.0728567	0.00485482	0.104103	0.0223666	-0.0529866	0.129228	0.0703803	0.129274	0.0377436	0.0692531
CXCL13	-0.0473361	0.2724	0.186132	0.179841	0.0051762	-0.0272092	0.213498	-0.0619865	-0.16829	0.12219	0.148732	0.236242	0.0524486	0.175466
CXCR4	-0.134975	-0.19102	-0.279024	-0.212152	0.246819	0.0151781	-0.259958	0.560311	0.368176	-0.310635	-0.330791	-0.0473836	0.0421243	-0.281133
CXCR6	0.00667056	0.313145	0.266229	0.273831	-0.0469443	-0.0268358	0.286477	-0.0258355	-0.20894	0.188973	0.217134	0.202425	0.079406	0.254634
GZMA	0.256818	0.384365	0.371139	0.335912	-0.14765	-0.0111473	0.349511	-0.0399097	-0.250626	0.342991	0.337439	0.216739	0.144723	0.348308
IL32	-0.141142	0.29446	0.227621	0.235219	0.00912848	0.0587729	0.23451	0.0167433	-0.141626	0.187936	0.146483	0.140846	0.0205176	0.193069
IL7R	-0.0360302	0.00828147	-0.0359479	0.00195901	0.0478888	-0.00103849	0.0111537	0.0164861	-0.00103526	-0.0118582	0.00490242	0.062001	-0.0535488	0.00550863
LAG3	0.0112768	0.347697	0.354351	0.3545	-0.012316	0.000334048	0.386654	-0.0136191	-0.217795	0.188259	0.269964	0.373422	0.114854	0.334599
LTB	0.00746307	0.104829	0.107749	0.0446862	0.0420076	-0.0311077	0.0570064	0.0238767	0.0524533	0.150143	0.075815	0.0300035	-0.0349215	0.0494425
PRF1	0.238768	0.245518	0.268986	0.255203	-0.0498199	-0.0580846	0.273354	-0.0800442	-0.157476	0.234505	0.286474	0.146404	0.0597203	0.273321
TNFSF10	0.242705	0.305124	0.34159	0.313606	-0.110018	-0.0430951	0.341108	-0.0907286	-0.226181	0.345988	0.367964	0.107869	-0.0118142	0.365658
XCL1	0.00221222	-0.182071	-0.11306	-0.108466	0.0481101	0.00364869	-0.152823	0.0914361	0.199867	-0.058593	-0.139513	-0.238104	0.0121732	-0.129581
FASLG	0.232413	0.310236	0.359964	0.318843	-0.133011	0.00595698	0.343734	-0.0200808	-0.252641	0.358282	0.355733	0.121321	0.103884	0.352838
NFKB1	-0.024477	-0.0172148	-0.0052511	-0.0139838	0.352865	0.0256742	-0.0124943	0.0469734	0.185314	0.0247968	-0.0332688	-0.027313	-0.0638163	-0.0252152

## Sheet: Fig 2C 2D
Highly Correlated Gene-TF Pairs
CA-MSCs							Fibro
Cell	Stromal Group	CXCL12 Expression	EGR1 Expression	FOS Activity	JUNB Activity		Cell	Stromal Group	CXCL12 Expression	EGR1 Expression	FOS Activity	JUNB Activity
AAAGAACGTCTGGTTA.1	High	2.1451	0.75652	0.467927	0.388254		AAGATAGGTCCTATAG.1	High	1.87875	0.115024	0.245751	0.152161
AAAGAACTCATGCCCT.1	High	1.50698	0.595124	0.593003	0.325764		AAGTACCAGGCGTTAG.1	High	0	0.102742	0.208107	0.141793
AAAGAACTCTAATTCC.1	High	0	0.562161	0.472764	0.316791		ACCATTTCACGGAAGT.1	High	1.30966	0.0962641	0.195604	0.134456
AAAGGATCAACATCGT.1	High	0	0.264156	0.399069	0.227205		ACGTACAAGTGAGCCA.1	High	1.53322	0.105669	0.245445	0.164044
AAAGGATGTCGGCACT.1	High	0	0.709519	0.539999	0.438016		ACGTCCTAGCTGCCTG.1	High	0.967688	0.106723	0.245511	0.158882
AAAGGATTCGACACTA.1	High	2.5576	0.42763	0.29726	0.240605		ACTCTCGAGCTGCCAC.1	High	1.42637	0.0780729	0.147216	0.0951629
AAAGGGCAGTCAGAGC.1	High	1.31362	0.399755	0.415207	0.263695		AGAACCTCATAGGCGA.1	High	2.72027	0.123736	0.258878	0.183233
AAAGGGCCAGGTGTTT.1	High	1.71	0.64741	0.545684	0.337286		AGAAGCGGTCGTGCCA.1	High	1.75166	0.0945843	0.235481	0.149228
AAAGGGCTCCCTCTTT.1	High	0	0.506282	0.374443	0.242698		AGCGCCATCGGTAGGA.1	High	1.35035	0.091125	0.193415	0.130716
AAAGGTAGTAGGACCA.1	High	2.63212	0.61486	0.544022	0.373687		AGGGCCTGTATCGTAC.1	High	0	0.114402	0.204179	0.144895
AAAGGTATCCACTGAA.1	High	0.905157	0.686676	0.58179	0.3894		AGTAGCTAGAGTTGCG.1	High	1.79026	0.125059	0.251368	0.178846
AAAGGTATCGTTCAGA.1	High	0	0.113733	0.297948	0.189355		AGTCTCCGTCCGTACG.1	High	0.960163	0.0996125	0.188645	0.122467
AAAGTGATCTCTTCAA.1	High	2.09069	0.447174	0.465907	0.160741		ATTACCTTCCAACCGG.1	High	1.44789	0.110232	0.247983	0.170967
AAATGGAGTCCATCTC.1	High	2.26083	0.209696	0.340375	0.154092		ATTGGGTGTCCCGTGA.1	High	2.38303	0.112147	0.242946	0.169006
AACAAGAGTGGTGATG.1	High	2.41522	0.71975	0.586414	0.326959		CAAAGAAGTGTAAACA.1	High	1.43643	0.103261	0.189976	0.135525
AACCAACTCCATCTAT.1	High	1.58787	0.589676	0.549592	0.407803		CAACCTCCAATGTTGC.1	High	1.05135	0.107897	0.218022	0.157168
AACCACAAGACGACGT.1	High	0.999107	0.363621	0.395928	0.197763		CAATACGTCTGCATAG.1	High	0.855262	0.123572	0.271794	0.184214
AACCATGGTCTTCGAA.1	High	1.85229	0.650338	0.491319	0.261215		CACACAATCGCCACTT.1	High	0.808714	0.108159	0.233525	0.146549
AACCCAACATCCCGTT.1	High	1.3927	0.648429	0.509911	0.259522		CAGAGCCGTTTGATCG.1	High	2.25043	0.108287	0.241315	0.161437
AACCTGAAGGTTACAA.1	High	2.92736	0.713739	0.40092	0.314869		CAGCAATGTAACGTTC.1	High	0	0.100926	0.224504	0.13932
AACCTGACAACTGGTT.1	High	1.4806	0.345985	0.380476	0.214433		CAGTGCGGTGCCGAAA.1	High	2.88321	0.0998269	0.216431	0.147443
AACGGGAAGCCTGGAA.1	High	0	0.678313	0.473484	0.309769		CATCCGTAGTCTCTGA.1	High	0	0.0944321	0.201925	0.130934
AACGGGAGTAAGCAAT.1	High	0	0.760722	0.501213	0.246011		CATCGTCTCTGCATAG.1	High	1.39373	0.113937	0.229721	0.177205
AACGGGAGTTAACCTG.1	High	2.2801	0.630441	0.534227	0.233529		CCGTAGGAGGTGCCAA.1	High	0	0.0989989	0.209865	0.146025
AACGTCAAGCGTGTTT.1	High	1.03445	0.634185	0.60352	0.454811		CGATCGGTCTTCCAGC.1	High	1.13639	0.107218	0.229488	0.163183
AACTTCTTCACCGCTT.1	High	0	0.773556	0.529938	0.407723		GAATAGAAGTCACTGT.1	High	0	0.122173	0.256351	0.162533
AAGACTCAGCGATTCT.1	High	2.93244	0.350734	0.483548	0.231033		GAGTTTGTCCATACTT.1	High	0	0.114993	0.207775	0.164768
AAGACTCCACTTGAGT.1	High	2.12586	0.191707	0.300345	0.179145		GCCGATGAGCCAGAGT.1	High	0	0.0801235	0.185582	0.132416
AAGACTCTCTTTGGAG.1	High	0	0.552406	0.471849	0.230229		GCTGGGTTCCATACAG.1	High	0	0.0825423	0.147046	0.104658
AAGATAGAGCGGTATG.1	High	1.75958	0.735369	0.561685	0.430515		GGGAAGTCATAACGGG.1	High	1.51068	0.118693	0.253176	0.174494
AAGCATCTCCTATTTG.1	High	2.53337	0.613564	0.51935	0.24818		GGTGAAGGTTAGGAGC.1	High	0	0.08401	0.145817	0.0975518
AAGCGAGCAGGTACGA.1	High	1.9673	0.708959	0.488682	0.349254		GGTGATTGTTTCGACA.1	High	1.56669	0.113526	0.240406	0.150513
AAGCGTTCAATAGAGT.1	High	0.831538	0.574197	0.487504	0.284369		GTCGTTCCACTTCAGA.1	High	1.14115	0.0964944	0.226682	0.148561
AAGGTAACAGGCTATT.1	High	1.1079	0.611887	0.519008	0.377148		GTGAGGAAGGTGTGAC.1	High	0	0.118136	0.253699	0.1648
AAGGTAAGTAGGGTAC.1	High	1.14275	0.602329	0.506156	0.358675		TACTGCCAGGTTGGAC.1	High	2.33283	0.138608	0.262634	0.192636
AAGGTAATCAGGGATG.1	High	0	0.341409	0.314459	0.123072		TAGGTACAGTGGTTAA.1	High	0.724235	0.119885	0.253156	0.172289
AAGTACCTCCACTGGG.1	High	1.23796	0.564625	0.461055	0.171268		TATGTTCTCCGCAAAT.1	High	0	0.0981287	0.227123	0.155956
AAGTCGTAGATCCCGC.1	High	1.83446	0.647923	0.524784	0.393444		TCAGTCCTCCTGTAAG.1	High	1.60085	0.123885	0.242188	0.167673
AAGTGAACACAGCGCT.1	High	2.12672	0.751206	0.577131	0.355101		TCCGATCGTACTCAAC.1	High	0	0.108722	0.231734	0.16179
AAGTTCGAGCTGACTT.1	High	2.23533	0.660687	0.563706	0.393622		TCGGTCTTCGGCTCTT.1	High	1.65102	0.110163	0.23732	0.172123
AATAGAGCATTGAAAG.1	High	1.98064	0.354388	0.405692	0.151259		TCTCACGAGTGGCCTC.1	High	1.38122	0.118291	0.248444	0.171617
AATCACGGTAAGATCA.1	High	2.3668	0.590017	0.55249	0.396808		TGACAGTGTGGGATTG.1	High	0	0.110144	0.244531	0.168284
AATCGACAGTATGACA.1	High	2.18909	0.621273	0.488681	0.381948		TGCGACGGTCTTTATC.1	High	0	0.111061	0.236509	0.14753
AATCGACGTGCCTTTC.1	High	0.933802	0.61311	0.436301	0.170523		TTCCACGCAATCCTAG.1	High	0	0.102166	0.2341	0.146677
AATCGACTCCATCTGC.1	High	0.894337	0.360446	0.444074	0.22647		TTGAGTGTCACCATCC.1	High	1.50821	0.109875	0.233686	0.156546
AATCGTGGTACAGGTG.1	High	3.19223	0.646027	0.471077	0.30522		TTTCGATCACTCTGCT.1	High	1.47798	0.108311	0.19192	0.129031
AATCGTGTCTTGAACG.1	High	1.95975	0.769981	0.56281	0.382088		AACCAACAGATGCCGA.3	Low	0	0.0722617	0.128593	0.101322
AATGAAGTCTCGACCT.1	High	2.08502	0.621005	0.60714	0.258759		AAGACAAGTGGAAGTC.3	Low	0	0.0801242	0.152247	0.116334
AATGGAAAGCATGGGT.1	High	0	0.412984	0.428477	0.203569		AAGCCATAGCACGGAT.3	Low	0	0.0822976	0.143561	0.112193
AATGGAACAGCTGAGA.1	High	1.95557	0.659604	0.572407	0.410135		AAGGTAATCTGGGCGT.3	Low	0	0.0724926	0.0901089	0.100481
AATTCCTAGGTTAAAC.1	High	2.12197	0.715815	0.514833	0.38148		AATAGAGTCGTCGCTT.3	Low	0	0.0653509	0.139243	0.0962112
AATTCCTAGTACCGGA.1	High	1.43253	0.645176	0.532577	0.277839		AATCGTGGTCTACAGT.3	Low	0	0.0666662	0.129184	0.0914124
ACAAAGATCCAAGAGG.1	High	1.08157	0.447708	0.445379	0.271954		AATGAAGGTCTTGAGT.3	Low	0	0.0797278	0.153538	0.107227
ACAAGCTTCTGCTGAA.1	High	0	0.466612	0.360406	0.162263		AATGACCAGCTGGAGT.3	Low	0	0.100152	0.222642	0.154339
ACACGCGCATCTCGTC.1	High	0	0.609345	0.578999	0.263373		ACTCCCAAGAAGAGCA.3	Low	0	0.106961	0.217793	0.167362
ACAGAAAGTAGCGTAG.1	High	1.35781	0.617201	0.503669	0.374866		AGGAAATTCCTTATGT.3	Low	0	0.07404	0.103825	0.0743052
ACAGCCGCAGTTAAAG.1	High	1.67378	0.505928	0.627741	0.30638		AGGGTCCCACCGCTGA.3	Low	0	0.0665279	0.0902347	0.0704653
ACAGCCGGTCTGATAC.1	High	1.60117	0.565736	0.555399	0.2886		AGGTAGGGTATGTCCA.3	Low	0	0.101819	0.209161	0.150857
ACAGCCGGTTGCCATA.1	High	2.81553	0.659153	0.568555	0.39611		AGGTTACTCGCGTGAC.3	Low	0	0.0894498	0.177777	0.121115
ACAGGGAAGCGAGGAG.1	High	1.2397	0.521482	0.450687	0.195822		ATACTTCTCAAAGACA.3	Low	0	0.0834802	0.171433	0.123042
ACATCCCTCCCGGTAG.1	High	0	0.638991	0.465721	0.367416		ATATCCTAGGTGGTTG.3	Low	0	0.0834398	0.135475	0.116019
ACATCGAGTGGAAGTC.1	High	1.48799	0.659177	0.444175	0.349727		ATCCTATGTCATAGTC.3	Low	0	0.071894	0.125754	0.102792
ACATTTCCACGGCGTT.1	High	0	0.685074	0.565166	0.358275		ATGACCATCGTCCTTG.3	Low	0	0.0962851	0.179148	0.133451
ACATTTCGTAGGACCA.1	High	1.13139	0.717744	0.592477	0.277452		ATGCCTCAGCTGAGCA.3	Low	0	0.098413	0.193629	0.150991
ACCAACAGTCCACACG.1	High	1.48998	0.686203	0.584218	0.312176		ATGTCCCAGCCAGTAG.3	Low	0	0.113643	0.20995	0.164598
ACCCAAATCATAAGGA.1	High	1.74891	0.393737	0.526161	0.231271		ATGTCCCCAATCTCGA.3	Low	0	0.0764665	0.151904	0.114859
ACCCTTGGTACATTGC.1	High	2.10946	0.669286	0.554832	0.381133		CAATGACTCACTGATG.3	Low	0	0.0930056	0.216005	0.145078
ACCCTTGTCGCTAATG.1	High	2.20293	0.635752	0.489583	0.277992		CACACAACAGTAGAAT.3	Low	0	0.0964718	0.204854	0.149895
ACCGTTCCATCGGATT.1	High	1.20018	0.547415	0.47703	0.297516		CATAGACCACCGAATT.3	Low	0	0.0817706	0.135922	0.113715
ACCGTTCTCGTTCAGA.1	High	1.36104	0.577727	0.549463	0.234129		CATGGTAGTCACTTCC.3	Low	0	0.0792357	0.123968	0.0835064
ACCTACCAGAGGTCGT.1	High	2.62395	0.542935	0.441166	0.194871		CATTGCCTCCATCACC.3	Low	0	0.103138	0.183076	0.136819
ACCTACCCACCTCTAC.1	High	2.89954	0.668907	0.494209	0.368656		CCCTGATGTAGTGTGG.3	Low	0	0.0714452	0.114163	0.0935361
ACCTACCCAGTGGGTA.1	High	1.89602	0.4488	0.492787	0.308556		CCGGTGATCTTAGCTT.3	Low	0	0.0832549	0.144158	0.0994735
ACCTACCCATTCCTCG.1	High	1.49345	0.590105	0.498341	0.278144		CCTCAGTTCGTCCATC.3	Low	0	0.104164	0.193503	0.160476
ACCTGAAAGAATCGAT.1	High	1.93824	0.561841	0.506001	0.25115		CGAGGCTTCAAAGGTA.3	Low	0	0.0671666	0.120981	0.105006
ACGATCACAGAAACCG.1	High	2.02709	0.156525	0.349219	0.117718		CGATCGGCACTCATAG.3	Low	0	0.101132	0.192199	0.136603
ACGATGTTCCTAGCCT.1	High	1.16201	0.578774	0.500253	0.348024		CGCAGGTGTTAAACAG.3	Low	0	0.0634959	0.125479	0.0892294
ACGCACGTCACTTTGT.1	High	3.01489	0.819377	0.556104	0.460391		CGCGTGACAGGGATAC.3	Low	0	0.0987806	0.209536	0.145021
ACGGTCGTCAGCATTG.1	High	2.33658	0.494748	0.474624	0.212821		CGGCAGTCAGGATTCT.3	Low	0	0.0871919	0.197791	0.125022
ACGGTCGTCCTAACAG.1	High	2.00065	0.329985	0.311742	0.158845		CGTTGGGGTTATGGTC.3	Low	0	0.0698707	0.132456	0.0997996
ACGTAGTAGGTAAGGA.1	High	1.79762	0.138366	0.191137	0.129467		CTCAGAATCAGCAGAG.3	Low	0	0.0851811	0.153343	0.106606
ACGTAGTTCTCCGCAT.1	High	0	0.463857	0.511152	0.287763		CTCATCGCAAGCGCAA.3	Low	0	0.0711782	0.127016	0.0933833
ACTATCTCAGAATTCC.1	High	2.02082	0.552534	0.532917	0.382194		CTCCAACGTCGTCATA.3	Low	0	0.0766656	0.119672	0.106075
ACTATCTGTTGATCGT.1	High	0	0.38897	0.431198	0.205281		CTGTCGTAGAAGGGAT.3	Low	0	0.0752037	0.125261	0.0885713
ACTATGGAGAACTCCT.1	High	2.78499	0.703103	0.541561	0.314195		CTTACCGTCTACGCGG.3	Low	0	0.084462	0.152265	0.117466
ACTATGGAGTATGAGT.1	High	2.55475	0.710856	0.501402	0.25457		CTTCCTTGTCGCACGT.3	Low	0	0.0723111	0.101267	0.0899837
ACTCCCAGTCTAACTG.1	High	3.27753	0.578179	0.404159	0.307468		GAAATGATCGAATGCT.3	Low	0	0.0707471	0.0919362	0.0870736
ACTCTCGAGATGCTAA.1	High	0	0.654771	0.447457	0.310465		GACAGCCCATCGCTCT.3	Low	0	0.0751027	0.097526	0.0866218
ACTGATGCATTCTTCA.1	High	2.30397	0.610854	0.583567	0.265414		GACCCAGCAGAGGAAA.3	Low	0	0.0842734	0.165262	0.0995975
ACTGCAATCGTAGCCG.1	High	1.2987	0.634133	0.536827	0.291342		GATAGAACATGGAACG.3	Low	0	0.1011	0.213526	0.16486
ACTTAGGAGACTTCGT.1	High	0	0.698541	0.509137	0.361912		GATCACAAGCTCCCTT.3	Low	0	0.0824443	0.12147	0.119156
ACTTAGGAGGTTCCGC.1	High	1.30985	0.674149	0.455898	0.272307		GATCCCTCAGATACCT.3	Low	0	0.072107	0.0841738	0.0734601
ACTTAGGTCAGGAACG.1	High	2.76914	0.724339	0.453192	0.415883		GCAACCGGTAAGACCG.3	Low	0	0.0701538	0.15665	0.100179
ACTTCCGGTAGCGTTT.1	High	2.35034	0.572814	0.510621	0.306612		GCACTAATCATCAGTG.3	Low	0	0.0797886	0.1714	0.117624
ACTTCGCGTCTAACGT.1	High	2.18208	0.442279	0.511227	0.293013		GCATCGGAGACCAAAT.3	Low	0	0.112033	0.224854	0.141596
ACTTTCAAGGAGCAAA.1	High	2.89052	0.763824	0.617441	0.473895		GCCAGCATCGCGCCAA.3	Low	0	0.0640318	0.12786	0.111645
ACTTTCAGTGTTAACC.1	High	1.25419	0.562659	0.486163	0.336886		GCCGATGAGAAGCTGC.3	Low	0	0.0943446	0.183758	0.136808
ACTTTGTGTGTCCATA.1	High	0	0.539233	0.455163	0.394434		GGAACCCTCTCTAGGA.3	Low	0	0.0801912	0.188922	0.119599
AGAACAACACAACGTT.1	High	1.27202	0.650548	0.474836	0.332421		GGAGATGGTCTAGGTT.3	Low	0	0.0995785	0.206859	0.140637
AGAACAACACCTGCTT.1	High	0.700426	0.651947	0.584837	0.376498		GGCTTTCAGTCTGCGC.3	Low	0	0.069291	0.117915	0.0974046
AGAAGTAGTGAGGAAA.1	High	0.84745	0.609624	0.52722	0.34773		GTAGGAGTCACTCTTA.3	Low	0	0.0862844	0.177152	0.123933
AGAAGTATCCACCCTA.1	High	0	0.622191	0.3717	0.218614		GTATTGGTCGAAGGAC.3	Low	0	0.0698275	0.111098	0.0854483
AGACAAAAGAATCGTA.1	High	2.59266	0.479503	0.46724	0.18501		GTCAAACGTGGTATGG.3	Low	0	0.0877353	0.118436	0.0976212
AGACACTAGACCTGGA.1	High	1.91046	0.645173	0.499457	0.388175		GTCTCACAGTGGAAAG.3	Low	0	0.0661624	0.0959115	0.0826312
AGACACTAGGAAAGGT.1	High	2.13304	0.669029	0.429602	0.350925		GTGTGGCGTGCATGAG.3	Low	0	0.0670055	0.104657	0.0811627
AGACAGGAGTTGGCTT.1	High	0.972674	0.746803	0.62678	0.332331		GTGTGGCTCTAAACGC.3	Low	0	0.0823632	0.168154	0.123245
AGACTCACACCGGCTA.1	High	1.37412	0.411148	0.433878	0.190169		GTTGCTCTCTCCGCAT.3	Low	0	0.0859363	0.160927	0.116178
AGAGAGCTCAATGTCG.1	High	2.33861	0.52438	0.452288	0.372272		TAACCAGAGCCAAGCA.3	Low	0	0.0657924	0.10636	0.0926109
AGAGCCCAGTGGATTA.1	High	0	0.476325	0.531145	0.348276		TACAACGGTCAAGCGA.3	Low	0	0.086742	0.174222	0.113926
AGATCCAGTTAACCTG.1	High	2.08574	0.626061	0.541175	0.336471		TACAACGTCGAGAAAT.3	Low	0	0.0822133	0.13758	0.104849
AGATGAAGTTGGGCCT.1	High	1.66582	0.52491	0.504208	0.330398		TACCGAAGTGGCTTGC.3	Low	0	0.100246	0.224222	0.148827
AGATGAATCAATCGGT.1	High	2.86255	0.669637	0.470337	0.369595		TACCTGCAGACCAAAT.3	Low	0	0.0734994	0.0925941	0.0971759
AGATGCTAGACTCAAA.1	High	2.60733	0.224072	0.42327	0.193439		TAGACTGCATACTGAC.3	Low	0	0.0873324	0.1804	0.132146
AGCATCATCCTCAGGG.1	High	1.5176	0.729716	0.554242	0.301597		TAGAGTCAGATGGTCG.3	Low	0	0.0764607	0.140987	0.1058
AGCCAATCAGCGACCT.1	High	2.40869	0.660901	0.586891	0.450793		TATCGCCCATGTTCAG.3	Low	0	0.0738109	0.113574	0.0941462
AGCCAATGTAGGTACG.1	High	0	0.50038	0.48889	0.242367		TCAAGCAAGGCTATCT.3	Low	0	0.0717971	0.144066	0.100037
AGCCAATTCAAGCTTG.1	High	2.35767	0.529	0.451894	0.25668		TCAATTCGTCGCCTAG.3	Low	0	0.102342	0.160837	0.131729
AGCCACGAGAGTTGTA.1	High	0	0.665611	0.556515	0.287023		TCACATTAGGCATGCA.3	Low	0	0.0746535	0.0876811	0.0833426
AGCCAGCGTTGTCTAG.1	High	2.15364	0.650771	0.488616	0.351415		TCAGTCCCAGTTCACA.3	Low	0	0.0716128	0.10485	0.0944147
AGCCAGCTCTTGGTGA.1	High	3.03285	0.604426	0.52826	0.430084		TCCTCGATCTTCTGGC.3	Low	0	0.0996808	0.196578	0.136984
AGCGATTCAAGACCTT.1	High	1.36667	0.655211	0.530763	0.237681		TCCTGCACACAAACGG.3	Low	0	0.0967664	0.171058	0.136292
AGCGCCAGTATACAGA.1	High	0	0.462403	0.390851	0.198215		TCGGGCATCCTTGACC.3	Low	0	0.106991	0.207613	0.140254
AGCGCCAGTGTTCGAT.1	High	1.48998	0.733449	0.553522	0.286212		TCTAACTCAGGAATAT.3	Low	0	0.111333	0.229598	0.148457
AGCGCTGCAGGTTCGC.1	High	2.23409	0.237128	0.336716	0.101029		TCTATCATCATTTGTC.3	Low	0	0.0806441	0.11879	0.11384
AGCGTATCACGGTCTG.1	High	1.10885	0.576626	0.509046	0.383244		TGACGCGCAAACAGGC.3	Low	0	0.0933688	0.196441	0.14705
AGCGTCGCATGATAGA.1	High	1.85623	0.451408	0.33533	0.151199		TGAGGAGCATGAGTAA.3	Low	0	0.0946377	0.195234	0.135394
AGCTCAAAGCTAATCC.1	High	1.79552	0.598998	0.559487	0.259282		TGAGTCATCTAACACG.3	Low	0	0.0729055	0.086275	0.0837645
AGCTCAACAGCGCGTT.1	High	0	0.681099	0.547761	0.22389		TGATGGTCACCCTCTA.3	Low	0	0.0900782	0.134159	0.11753
AGCTTCCAGTTGGGAC.1	High	2.3954	0.124416	0.292589	0.0917081		TGCAGGCTCCGATCGG.3	Low	0	0.0817463	0.12936	0.122173
AGGAAATAGGCACTCC.1	High	0.714618	0.725849	0.585803	0.377108		TGCGACGCAGCATTGT.3	Low	0	0.091901	0.177678	0.12868
AGGAATAAGCAAGTCG.1	High	0.860464	0.768021	0.535826	0.313874		TGCTCCAGTGTCCCTT.3	Low	0	0.0953615	0.163147	0.117505
AGGAATAAGGTCCTGC.1	High	2.4431	0.62978	0.52744	0.361923		TTACCGCTCCAAGGGA.3	Low	0	0.0923392	0.18709	0.131586
AGGAATAAGTAGGATT.1	High	0	0.595647	0.538083	0.197884		TTCCACGTCATTTACC.3	Low	0	0.113876	0.207663	0.148709
AGGAATACAGGTACGA.1	High	2.17982	0.517431	0.475175	0.400705		TTCGATTAGAAATTGC.3	Low	0	0.0956855	0.172877	0.136207
AGGAGGTTCGTCACCT.1	High	2.32623	0.45766	0.465374	0.304128		TTGGGTAGTCCGTACG.3	Low	0	0.0861264	0.130926	0.0964106
AGGATCTGTCTAGGCC.1	High	1.10055	0.56415	0.546027	0.299057		TTGTTTGCAGGAACCA.3	Low	0	0.0930875	0.18794	0.141624
AGGATCTGTGGTTTGT.1	High	1.85737	0.46365	0.420024	0.232984		ACGTAACAGTATGTAG.4	Low	0	0.0841895	0.178709	0.137114
AGGATCTTCAAGGACG.1	High	1.08029	0.26329	0.25769	0.0706669		AGCTCAATCGAAACAA.4	Low	0	0.113974	0.226613	0.170714
AGGCATTTCCACTTTA.1	High	3.19582	0.56807	0.461974	0.377627		GTAGATCAGGCAATGC.4	Low	0	0.0709501	0.150884	0.103142
AGGCCACCAGAGCTAG.1	High	1.93367	0.65875	0.600896	0.273669		TAATTCCAGAAGTCCG.4	Low	0	0.0695215	0.0981332	0.101509
AGGGAGTTCGGTCGAC.1	High	2.57513	0.693659	0.564165	0.431127		b15339dae6.StromaCD45.ATTTCTGGTGAGGCTA	Low	0	0.0885541	0.166457	0.115628
AGGGTCCTCCTGTTGC.1	High	0	0.37725	0.321046	0.118939		5beb60a390.Stroma.AAGGCAGTCCCTAATT	Low	1.66005	0.114613	0.228759	0.152911
AGGGTTTAGGACGCAT.1	High	2.73834	0.65973	0.433468	0.397343		5beb60a390.Stroma.ATGTGTGGTCTTCTCG	Low	1.53436	0.0991525	0.199677	0.154114
AGGGTTTCAGTAACCT.1	High	2.08857	0.627023	0.479682	0.224964		5beb60a390.Stroma.CAGCCGATCAACACGT	Low	0	0.125509	0.24443	0.172082
AGGTGTTAGAGCAGAA.1	High	2.22722	0.745284	0.494422	0.331638		5beb60a390.Stroma.CGCTGGAAGCACAGGT	Low	0.984437	0.105556	0.223452	0.147142
AGGTGTTGTACGGCAA.1	High	1.25743	0.345862	0.35118	0.197699		5beb60a390.Stroma.CTCGAAATCAGAGACG	Low	2.61385	0.116683	0.203985	0.164487
AGGTTACAGAATCCCT.1	High	2.71029	0.693694	0.461309	0.392092		5beb60a390.Stroma.GACACGCTCTCAAACG	Low	0.570578	0.10036	0.171467	0.133326
AGGTTACTCATCTGTT.1	High	2.1481	0.49256	0.553249	0.365909		5beb60a390.Stroma.TACGGGCCAAAGTGCG	Low	0.557099	0.130284	0.269786	0.207414
AGGTTGTAGGTACATA.1	High	1.86478	0.655831	0.600585	0.489411		5beb60a390.Stroma.TACGGTAGTACCATCA	Low	1.34487	0.126178	0.253482	0.175013
AGTAACCTCCCAATAG.1	High	0	0.483057	0.576615	0.271306		5beb60a390.Stroma.TAGTTGGAGGTGATAT	Low	2.44547	0.122946	0.23343	0.18282
AGTACCAAGTGATTCC.1	High	1.19173	0.59121	0.479134	0.294403		5beb60a390.Stroma.TTAGGACCACGAAATA	Low	0	0.107841	0.196348	0.149251
AGTAGCTTCATGTCAG.1	High	2.51293	0.473106	0.567052	0.250174		5beb60a390.Stroma.TTAGGACGTTAAGAAC	Low	0	0.106692	0.210108	0.148885
AGTAGTCCAGGGTCTC.1	High	2.48433	0.12988	0.307601	0.139463		26c87cf199.CD45.AGATCTGGTTATGCGT	High	0	0.118295	0.185178	0.13164
AGTCATGTCCGTGGCA.1	High	2.05625	0.536274	0.311174	0.15559		26c87cf199.CD45.CGGACTGCAACGATCT	High	0.455461	0.122179	0.225676	0.180116
AGTCTCCAGGATAATC.1	High	0	0.633989	0.433204	0.227895		26c87cf199.CD45.CTAGTGATCCCTAATT	High	0.649454	0.134551	0.221282	0.167496
AGTGACTAGCAGGTCA.1	High	0	0.621866	0.529161	0.295306		26c87cf199.CD45.GATGAAAGTTTAAGCC	High	1.11405	0.139615	0.234551	0.172649
AGTTCCCTCAGACCCG.1	High	2.78077	0.57241	0.548752	0.444619		26c87cf199.CD45.GTCCTCATCCCACTTG	High	2.21157	0.120468	0.220665	0.147295
ATACCTTCACTCCTTG.1	High	0	0.695251	0.546893	0.278927		26c87cf199.Stroma.AAACCTGAGCCTATGT	High	2.13448	0.125741	0.217014	0.147661
ATAGAGATCGGCAGTC.1	High	2.71461	0.7064	0.558305	0.288489		26c87cf199.Stroma.AAACCTGAGCCTCGTG	High	0	0.0753889	0.110952	0.0891736
ATCACTTAGGTTGGTG.1	High	0.934646	0.642095	0.53125	0.333343		26c87cf199.Stroma.AAACCTGGTAGATTAG	High	0	0.117048	0.194521	0.149095
ATCACTTTCACCGCTT.1	High	2.2477	0.614585	0.550221	0.399667		26c87cf199.Stroma.AAACCTGGTTTGACAC	High	1.51438	0.116724	0.223992	0.160433
ATCAGGTAGCAATAGT.1	High	1.49305	0.661179	0.526212	0.465469		26c87cf199.Stroma.AAACCTGTCGCACTCT	High	0	0.101322	0.134256	0.123375
ATCAGGTCAATGAAAC.1	High	2.39276	0.404094	0.436587	0.166267		26c87cf199.Stroma.AAACGGGAGCTGCAAG	High	0	0.103181	0.123962	0.0953822
ATCAGGTTCCTGTTAT.1	High	0	0.66826	0.630552	0.30829		26c87cf199.Stroma.AAACGGGAGGTAAACT	High	2.80279	0.119698	0.181652	0.132967
ATCCATTTCCGGACTG.1	High	2.75984	0.727143	0.594398	0.407122		26c87cf199.Stroma.AAACGGGAGTTTCCTT	High	0.622688	0.0925302	0.124285	0.11335
ATCCTATAGAGCAGAA.1	High	2.00439	0.594924	0.532038	0.430895		26c87cf199.Stroma.AAACGGGCAATGGAGC	High	0	0.107183	0.150078	0.118584
ATCCTATGTGAACGGT.1	High	2.88216	0.585715	0.506137	0.402518		26c87cf199.Stroma.AAACGGGGTGATGCCC	High	0	0.119419	0.188208	0.152214
ATCGCCTCAGAGTAAT.1	High	0	0.603003	0.524668	0.303431		26c87cf199.Stroma.AAACGGGGTGCGCTTG	High	1.20638	0.106109	0.178608	0.135024
ATCGTAGCAGTCTGGC.1	High	1.74891	0.405415	0.422859	0.234896		26c87cf199.Stroma.AAACGGGGTGGCCCTA	High	1.34305	0.10852	0.187017	0.136926
ATCGTAGTCAATCTTC.1	High	2.64388	0.516401	0.45585	0.289364		26c87cf199.Stroma.AAACGGGTCTGTTGAG	High	1.70226	0.132165	0.23512	0.180754
ATCTCTAGTAGGCAGT.1	High	1.66983	0.63874	0.629382	0.299162		26c87cf199.Stroma.AAAGATGAGGATGCGT	High	1.87422	0.118887	0.193048	0.136527
ATGAAAGAGGTGCTAG.1	High	1.29081	0.696281	0.585166	0.380467		26c87cf199.Stroma.AAAGATGAGTACGCGA	High	0	0.122279	0.22363	0.178795
ATGAAAGGTGAACTAA.1	High	2.72444	0.626412	0.546603	0.352186		26c87cf199.Stroma.AAAGATGCAAGGACTG	High	1.05738	0.129008	0.23056	0.158681
ATGAAAGTCACTTATC.1	High	0.874153	0.84657	0.623516	0.350178		26c87cf199.Stroma.AAAGATGGTCAACTGT	High	1.7424	0.122302	0.212108	0.16052
ATGACCAAGCTACTAC.1	High	1.86218	0.657665	0.536413	0.412785		26c87cf199.Stroma.AAAGATGGTCCTAGCG	High	2.13173	0.115896	0.17006	0.140412
ATGACCATCTGGGAGA.1	High	1.8811	0.662412	0.507308	0.300664		26c87cf199.Stroma.AAAGATGGTTAGTGGG	High	0	0.115041	0.201129	0.168615
ATGAGGGGTTGGCCTG.1	High	2.03322	0.718056	0.56341	0.361275		26c87cf199.Stroma.AAAGATGTCCTTCAAT	High	0.539175	0.12938	0.242716	0.180531
ATGATCGGTACGGGAT.1	High	0	0.727904	0.556895	0.45265		26c87cf199.Stroma.AAAGATGTCTTCATGT	High	0.621888	0.112407	0.160035	0.137816
ATGCCTCAGTACCGGA.1	High	0	0.731046	0.511664	0.272944		26c87cf199.Stroma.AAAGCAAAGCGTTTAC	High	0.890593	0.122832	0.218834	0.16626
ATGGAGGCACAGTGAG.1	High	2.25165	0.516124	0.495555	0.339413		26c87cf199.Stroma.AAAGCAACAGCTCCGA	High	0.620811	0.113944	0.226752	0.152134
ATGGATCAGAAACTCA.1	High	0	0.633329	0.564571	0.302011		26c87cf199.Stroma.AAAGCAAGTCTAACGT	High	0	0.121601	0.205067	0.162936
ATGGATCCACACCGCA.1	High	1.91026	0.523677	0.533365	0.245709		26c87cf199.Stroma.AAAGCAAGTGACAAAT	High	0.855301	0.130973	0.200035	0.14899
ATGGATCCACGGGCTT.1	High	3.2557	0.656459	0.537578	0.39795		26c87cf199.Stroma.AAAGCAATCAACACCA	High	3.24747	0.133277	0.258109	0.164199
ATGGTTGCAATTGCGT.1	High	0	0.553032	0.484857	0.382447		26c87cf199.Stroma.AAAGCAATCTGACCTC	High	2.16534	0.126444	0.199089	0.147048
ATTACCTTCCGTATGA.1	High	1.78719	0.565816	0.528928	0.236047		26c87cf199.Stroma.AAAGTAGAGGCATGTG	High	0.765754	0.13934	0.233318	0.169817
ATTACTCAGTATGAGT.1	High	2.81422	0.774524	0.650697	0.48506		26c87cf199.Stroma.AAAGTAGAGTCCCACG	High	1.57494	0.133479	0.209278	0.154747
ATTATCCGTCCTCATC.1	High	2.69111	0.663501	0.487708	0.438041		26c87cf199.Stroma.AAAGTAGAGTGAAGTT	High	0	0.114355	0.160075	0.127068
ATTATCCTCCTGTACC.1	High	3.25265	0.611886	0.661481	0.314439		26c87cf199.Stroma.AAAGTAGCATGAAGTA	High	0.634611	0.13742	0.242233	0.179363
ATTCACTCAAAGTATG.1	High	1.37478	0.584473	0.573911	0.217403		26c87cf199.Stroma.AAAGTAGGTCCTCCAT	High	2.11906	0.125485	0.19176	0.143417
ATTCACTGTCCACACG.1	High	0	0.327535	0.445154	0.231016		26c87cf199.Stroma.AAAGTAGGTTCGTTGA	High	1.49694	0.11582	0.175938	0.136477
ATTCACTGTTCTTCAT.1	High	3.33621	0.344363	0.263442	0.194713		26c87cf199.Stroma.AAAGTAGTCGAATCCA	High	2.30052	0.13188	0.230108	0.17682
ATTCACTTCTCTAAGG.1	High	2.65097	0.703621	0.506136	0.24359		26c87cf199.Stroma.AAATGCCAGCAGACTG	High	1.38682	0.134365	0.254538	0.166856
ATTCAGGCAAATCGTC.1	High	1.5955	0.280834	0.348337	0.172904		26c87cf199.Stroma.AAATGCCAGGACTGGT	High	0.987281	0.120117	0.218484	0.152231
ATTCAGGCAATTGCTG.1	High	2.27671	0.632769	0.510562	0.238172		26c87cf199.Stroma.AAATGCCAGGCGATAC	High	1.73832	0.119622	0.191227	0.144527
ATTCAGGTCCACAGCG.1	High	1.54139	0.776746	0.564703	0.445443		26c87cf199.Stroma.AAATGCCAGGCTACGA	High	2.40099	0.122523	0.193301	0.15155
ATTCATCCAACGGGTA.1	High	1.84437	0.682346	0.426333	0.388509		26c87cf199.Stroma.AAATGCCAGTAGCCGA	High	0	0.105115	0.154666	0.13614
ATTCATCTCCACATAG.1	High	0.737523	0.350357	0.374179	0.19361		26c87cf199.Stroma.AAATGCCCAAGCCGTC	High	0.991047	0.108949	0.186105	0.140631
ATTCATCTCGCGTGCA.1	High	0	0.32134	0.416619	0.177724		26c87cf199.Stroma.AAATGCCCAATAGCAA	High	1.76813	0.13342	0.205312	0.164453
ATTCATCTCTGCGGAC.1	High	1.17608	0.455107	0.463583	0.186908		26c87cf199.Stroma.AAATGCCCACGAAACG	High	1.42625	0.114709	0.17664	0.124829
ATTCCATAGCGTTGTT.1	High	2.55016	0.712829	0.552029	0.441523		26c87cf199.Stroma.AAATGCCCATGTTCCC	High	2.70919	0.121715	0.176546	0.152525
ATTCCATCACAGTCCG.1	High	0	0.593689	0.421868	0.419546		26c87cf199.Stroma.AAATGCCGTAAATGTG	High	0	0.134977	0.204804	0.150295
ATTCCATGTAGCTTTG.1	High	0	0.510624	0.490472	0.296213		26c87cf199.Stroma.AAATGCCTCAACTCTT	High	2.13058	0.110958	0.183618	0.148431
ATTCCTACAGGCGTTC.1	High	0	0.507434	0.462941	0.339969		26c87cf199.Stroma.AAATGCCTCACTATTC	High	1.68917	0.131918	0.216105	0.175891
ATTCCTATCTTCCTAA.1	High	1.37622	0.465162	0.632507	0.283429		26c87cf199.Stroma.AAATGCCTCGGAGCAA	High	0	0.116663	0.15418	0.130417
ATTCTACCAGTCAACT.1	High	1.78265	0.290227	0.435678	0.208298		26c87cf199.Stroma.AACACGTCACGACGAA	High	2.14108	0.104729	0.168771	0.141811
ATTGGGTGTGAGACGT.1	High	0	0.598549	0.472769	0.253207		26c87cf199.Stroma.AACACGTCAGATAATG	High	0	0.119945	0.210047	0.171552
ATTGTTCCAATTTCGG.1	High	2.0212	0.311107	0.39823	0.204631		26c87cf199.Stroma.AACACGTGTACCAGTT	High	0	0.118885	0.219524	0.158408
ATTGTTCCATAATCGC.1	High	2.86385	0.632041	0.660565	0.459262		26c87cf199.Stroma.AACACGTTCGTTGACA	High	2.85048	0.122301	0.203583	0.151236
ATTGTTCGTCGAGTTT.1	High	0	0.255513	0.403457	0.142835		26c87cf199.Stroma.AACACGTTCTCATTCA	High	1.96536	0.125552	0.23074	0.156431
ATTTCACGTGCCCAGT.1	High	1.43808	0.689045	0.46119	0.213488		26c87cf199.Stroma.AACCATGAGATGTAAC	High	2.02637	0.128244	0.208658	0.145038
CAACCAACACGAGGTA.1	High	2.62171	0.656526	0.561104	0.437829		26c87cf199.Stroma.AACCATGAGCACACAG	High	0.770525	0.111341	0.181653	0.156771
CAACCAATCGGTCAGC.1	High	1.75324	0.478538	0.516107	0.327235		26c87cf199.Stroma.AACCATGAGCATGGCA	High	0	0.105807	0.187134	0.136628
CAACCAATCGTAGAGG.1	High	1.83424	0.478344	0.407883	0.377919		26c87cf199.Stroma.AACCATGAGTTAAGTG	High	1.31415	0.109833	0.173456	0.140199
CAACCTCCAACTGTGT.1	High	1.66218	0.700199	0.606428	0.266386		26c87cf199.Stroma.AACCATGAGTTAGCGG	High	2.25687	0.133761	0.239312	0.165417
CAACGATGTGAGGCAT.1	High	0	0.597963	0.501217	0.306218		26c87cf199.Stroma.AACCATGCACATGGGA	High	1.75482	0.119607	0.16952	0.148602
CAAGACTAGCAAGGAA.1	High	3.02334	0.508432	0.524098	0.340369		26c87cf199.Stroma.AACCATGCAGCCAATT	High	1.26267	0.120551	0.221519	0.158268
CAAGACTTCTGGCTGG.1	High	2.29576	0.613232	0.464623	0.231346		26c87cf199.Stroma.AACCATGCATTGTGCA	High	1.85638	0.119434	0.196348	0.133766
CAAGAGGCAGTCGTTA.1	High	0.973288	0.615278	0.491258	0.362023		26c87cf199.Stroma.AACCATGGTCCTCCAT	High	1.40916	0.12915	0.214316	0.159435
CAAGCTAGTCTTCCGT.1	High	0	0.487382	0.304858	0.285526		26c87cf199.Stroma.AACCATGGTGCTTCTC	High	2.0992	0.115286	0.19916	0.146377
CAAGGGAAGAGCCTGA.1	High	3.04611	0.624306	0.517762	0.356813		26c87cf199.Stroma.AACCGCGCAAGCGTAG	High	1.95583	0.116664	0.205775	0.151023
CAAGGGATCACGGAGA.1	High	0	0.375818	0.411473	0.174706		26c87cf199.Stroma.AACCGCGCAGATGGGT	High	1.28385	0.122385	0.226353	0.162029
CAATACGAGATACTGA.1	High	2.42866	0.390713	0.515319	0.173536		26c87cf199.Stroma.AACCGCGCAGTTAACC	High	1.64539	0.0960044	0.11616	0.0879761
CAATACGAGCGCCTCA.1	High	1.57241	0.667754	0.51192	0.22738		26c87cf199.Stroma.AACCGCGCATCGGAAG	High	1.70196	0.11095	0.180773	0.142441
CAATCGAGTAAGATCA.1	High	1.48376	0.386931	0.364234	0.127029		26c87cf199.Stroma.AACCGCGCATGCATGT	High	0	0.118955	0.222922	0.1645
CAATCGAGTACAAGCG.1	High	0	0.745108	0.502169	0.418305		26c87cf199.Stroma.AACCGCGTCAGCACAT	High	0	0.0875494	0.130588	0.107218
CAATGACGTCAGATTC.1	High	1.89202	0.535286	0.453332	0.276918		26c87cf199.Stroma.AACCGCGTCCAAACTG	High	2.23317	0.106659	0.160827	0.118281
CACAACAAGATCCTAC.1	High	2.63041	0.639952	0.488586	0.25867		26c87cf199.Stroma.AACGTTGGTAGAAGGA	High	1.63704	0.114807	0.195368	0.154591
CACAACATCTGGCCGA.1	High	1.11736	0.666168	0.506204	0.362473		26c87cf199.Stroma.AACGTTGTCTGTACGA	High	2.40687	0.116075	0.191601	0.145595
CACACAACAATCGCCG.1	High	2.78107	0.579854	0.546153	0.44699		26c87cf199.Stroma.AACTCAGAGCGTAGTG	High	2.47472	0.117107	0.213261	0.15215
CACAGATTCCGATCTC.1	High	1.68838	0.735706	0.587951	0.422546		26c87cf199.Stroma.AACTCAGAGTACGCGA	High	1.25743	0.136586	0.250957	0.172031
CACAGATTCCTGATAG.1	High	2.17262	0.810179	0.554823	0.407417		26c87cf199.Stroma.AACTCAGGTCACTTCC	High	0	0.130512	0.225405	0.165388
CACAGGCCACGGATCC.1	High	2.12944	0.614671	0.577402	0.285707		26c87cf199.Stroma.AACTCAGGTCCCGACA	High	1.50648	0.129013	0.229958	0.164673
CACATGATCAAGCTTG.1	High	2.48525	0.697786	0.522803	0.40235		26c87cf199.Stroma.AACTCAGGTCGCGTGT	High	2.53895	0.120793	0.222459	0.171268
CACCAAATCAGATTGC.1	High	3.10576	0.460572	0.451501	0.192034		26c87cf199.Stroma.AACTCAGGTTCCATGA	High	1.26474	0.118856	0.202723	0.142248
CACCAAATCCATCAGA.1	High	1.9743	0.579553	0.440437	0.238986		26c87cf199.Stroma.AACTCCCAGGAGTACC	High	2.3202	0.127753	0.230163	0.170903
CACCGTTCATGTTACG.1	High	1.27508	0.703707	0.512268	0.327654		26c87cf199.Stroma.AACTCCCAGTATTGGA	High	2.17536	0.137872	0.252934	0.187279
CACGAATGTTCCCACT.1	High	1.15698	0.0738385	0.144245	0.0563526		26c87cf199.Stroma.AACTCCCCAAGACACG	High	2.38035	0.119956	0.221464	0.149711
CACGGGTCAGTACTAC.1	High	2.6207	0.676882	0.511196	0.263928		26c87cf199.Stroma.AACTCCCTCAACGAAA	High	0.706458	0.125781	0.239033	0.164218
CACTAAGCACTTCTCG.1	High	0.709751	0.732038	0.536816	0.29467		26c87cf199.Stroma.AACTCCCTCTTGCCGT	High	3.11088	0.108868	0.202456	0.145146
CACTAAGGTTCGGCGT.1	High	0	0.655568	0.470934	0.198557		26c87cf199.Stroma.AACTCTTAGCGTAGTG	High	0.776752	0.12315	0.206863	0.154122
CACTAAGTCCCTCGAT.1	High	0	0.717253	0.619143	0.31508		26c87cf199.Stroma.AACTCTTAGCGTGAGT	High	1.28331	0.11756	0.191763	0.15148
CACTTCGCACTACACA.1	High	2.9452	0.692255	0.563873	0.484727		26c87cf199.Stroma.AACTCTTAGTCGTACT	High	0.563968	0.133576	0.22202	0.180757
CAGAGCCCATAGACTC.1	High	1.86817	0.624525	0.475942	0.217852		26c87cf199.Stroma.AACTCTTCATGCTAGT	High	1.2314	0.131462	0.241556	0.168188
CAGAGCCTCGAAGTGG.1	High	0	0.57065	0.518256	0.404149		26c87cf199.Stroma.AACTCTTGTAGGCATG	High	0	0.137804	0.229693	0.183397
CAGAGCCTCGAGCTGC.1	High	1.78719	0.515247	0.402709	0.313547		26c87cf199.Stroma.AACTCTTGTTCAGACT	High	0	0.109677	0.213019	0.150601
CAGAGCCTCTAGGCAT.1	High	1.47187	0.632506	0.507485	0.32981		26c87cf199.Stroma.AACTCTTTCCAGTAGT	High	2.67832	0.11	0.164171	0.134958
CAGATACCACAACCGC.1	High	3.20927	0.602307	0.581806	0.319843		26c87cf199.Stroma.AACTCTTTCCTGCTTG	High	1.11611	0.11131	0.178993	0.141911
CAGATACCACTGGACC.1	High	1.75706	0.378257	0.428349	0.233376		26c87cf199.Stroma.AACTCTTTCGCCTGTT	High	0	0.138248	0.235916	0.1766
CAGATACCAGTCGGTC.1	High	2.59405	0.502271	0.515724	0.407163		26c87cf199.Stroma.AACTGGTAGCTTCGCG	High	0	0.121612	0.196562	0.175729
CAGATCATCGAAGCAG.1	High	1.46994	0.628886	0.551333	0.248956		26c87cf199.Stroma.AACTGGTGTGTAATGA	High	0	0.112997	0.197032	0.1402
CAGATTGGTCCGGTCA.1	High	1.72399	0.488545	0.423965	0.306147		26c87cf199.Stroma.AACTGGTTCAGTCAGT	High	0.94146	0.115881	0.209579	0.154854
CAGCAATCAACTGCTA.1	High	1.31881	0.677685	0.459925	0.312684		26c87cf199.Stroma.AACTGGTTCGGCGCTA	High	2.00331	0.121151	0.17231	0.142303
CAGCACGTCCAAAGGG.1	High	3.04796	0.554752	0.582915	0.323206		26c87cf199.Stroma.AACTTTCAGATATGCA	High	1.36174	0.13904	0.2496	0.194143
CAGCACGTCCATTGGA.1	High	2.3403	0.673961	0.597118	0.296375		26c87cf199.Stroma.AACTTTCCATACTCTT	High	0	0.088183	0.139455	0.114694
CAGCAGCAGTCCCGAC.1	High	2.63662	0.582517	0.503557	0.381775		26c87cf199.Stroma.AACTTTCGTCTAGAGG	High	1.09795	0.131043	0.219339	0.159942
CAGCCAGCACTCAAGT.1	High	0	0.0535579	0.192806	0.0642865		26c87cf199.Stroma.AACTTTCTCAACACCA	High	1.54544	0.119037	0.220066	0.149625
CAGGCCAGTACTGCCG.1	High	1.63687	0.693268	0.526842	0.365969		26c87cf199.Stroma.AACTTTCTCCTCCTAG	High	2.09816	0.137635	0.224768	0.161055
CAGGCCAGTCGCAGTC.1	High	2.562	0.683438	0.500107	0.411563		26c87cf199.Stroma.AACTTTCTCGGAAACG	High	0.543075	0.10426	0.183417	0.126757
CAGGGCTAGTCCCTAA.1	High	0	0.622143	0.597782	0.326068		26c87cf199.Stroma.AACTTTCTCTCTTGAT	High	0.471962	0.125839	0.213586	0.175267
CAGGGCTCACGCAAAG.1	High	0	0.392597	0.504525	0.24367		26c87cf199.Stroma.AAGACCTAGCAGGCTA	High	1.22332	0.114126	0.177941	0.131987
CAGGGCTTCACGATAC.1	High	0	0.462043	0.384345	0.246735		26c87cf199.Stroma.AAGACCTAGGCTAGCA	High	0.971244	0.129873	0.214084	0.163476
CAGGTATCAATTGGTC.1	High	0.994898	0.699821	0.628094	0.334508		26c87cf199.Stroma.AAGACCTGTCGAAAGC	High	0	0.136597	0.225898	0.165732
CAGGTATGTTTGGGTT.1	High	2.52395	0.664927	0.455233	0.451448		26c87cf199.Stroma.AAGACCTGTGCCTGCA	High	1.8456	0.136087	0.253804	0.174368
CAGTGCGAGCAGGCTA.1	High	1.9894	0.590195	0.493371	0.212482		26c87cf199.Stroma.AAGACCTTCAAGAAGT	High	0.947897	0.132967	0.21775	0.155975
CAGTTCCCATTGCAAC.1	High	0	0.583969	0.398846	0.213273		26c87cf199.Stroma.AAGACCTTCAGAGGTG	High	0	0.134667	0.245669	0.166313
CATACTTGTTGTTGTG.1	High	1.31183	0.643495	0.590666	0.344496		26c87cf199.Stroma.AAGACCTTCTAACCGA	High	2.38154	0.134986	0.254982	0.163004
CATACTTTCACCTTGC.1	High	3.119	0.744804	0.525723	0.390477		26c87cf199.Stroma.AAGACCTTCTGGCGAC	High	0	0.133366	0.223775	0.191871
CATCCACAGGTGGTTG.1	High	2.45347	0.424058	0.502165	0.177353		26c87cf199.Stroma.AAGCCGCAGCGTTGCC	High	0.636659	0.120131	0.213673	0.155156
CATCCACGTCAGGAGT.1	High	2.36289	0.53872	0.579669	0.282691		26c87cf199.Stroma.AAGCCGCCACGGCGTT	High	1.64695	0.127262	0.225751	0.158468
CATCCGTGTCTCTCAC.1	High	0.918607	0.688874	0.547009	0.333796		26c87cf199.Stroma.AAGCCGCGTAAATGTG	High	1.5474	0.125372	0.226867	0.163958
CATCGCTAGAAACCCG.1	High	2.37547	0.2175	0.367261	0.109036		26c87cf199.Stroma.AAGCCGCGTGTCCTCT	High	1.98554	0.11873	0.176006	0.140895
CATCGCTAGCCGTCGT.1	High	2.45382	0.283853	0.432455	0.227087		26c87cf199.Stroma.AAGCCGCTCATCGATG	High	0.81093	0.123373	0.220929	0.153732
CATGAGTAGCATGCAG.1	High	1.71323	0.152496	0.244126	0.144177		26c87cf199.Stroma.AAGCCGCTCCATGCTC	High	2.20807	0.131525	0.229047	0.179504
CATGAGTCACTGCACG.1	High	2.33546	0.602371	0.496204	0.213584		26c87cf199.Stroma.AAGCCGCTCTTTAGTC	High	1.72947	0.127746	0.182914	0.146424
CATGAGTGTAGACGGT.1	High	1.96694	0.617126	0.516714	0.371935		26c87cf199.Stroma.AAGGAGCAGCTAGTTC	High	0	0.110495	0.204559	0.156474
CATGCGGCACTCCGGA.1	High	1.63465	0.576945	0.476813	0.178542		26c87cf199.Stroma.AAGGAGCAGTATTGGA	High	1.25581	0.121345	0.193081	0.138137
CATGGATTCAGGTAAA.1	High	2.09881	0.622768	0.493549	0.304159		26c87cf199.Stroma.AAGGAGCAGTGAACGC	High	2.40773	0.111584	0.185536	0.139319
CATGGATTCTACACAG.1	High	1.90838	0.595822	0.566218	0.247911		26c87cf199.Stroma.AAGGAGCCAGTGAGTG	High	0	0.11423	0.20331	0.146576
CATTCATCAGGGTCTC.1	High	2.41469	0.66982	0.559195	0.491178		26c87cf199.Stroma.AAGGAGCGTAGCCTCG	High	1.09755	0.12617	0.212932	0.151748
CATTCTACAGTTGTTG.1	High	1.45755	0.530062	0.513597	0.301929		26c87cf199.Stroma.AAGGAGCGTCCAAGTT	High	0	0.123626	0.219056	0.170223
CATTGAGTCCACATAG.1	High	1.05038	0.707987	0.577485	0.234159		26c87cf199.Stroma.AAGGAGCGTGGCAAAC	High	0	0.123547	0.202783	0.164152
CATTGCCAGGTCACAG.1	High	1.42661	0.642948	0.489899	0.266946		26c87cf199.Stroma.AAGGAGCTCTTCAACT	High	0	0.105531	0.152175	0.125942
CATTGCCGTTGCTCAA.1	High	2.21593	0.645484	0.521384	0.258215		26c87cf199.Stroma.AAGGCAGAGATGTAAC	High	0.886254	0.110928	0.14463	0.122933
CATTGTTTCGTGGTAT.1	High	0	0.637113	0.525499	0.355346		26c87cf199.Stroma.AAGGCAGAGGACAGCT	High	0	0.0882804	0.117311	0.109234
CATTTCAGTGCCCGTA.1	High	3.21256	0.660502	0.52034	0.42007		26c87cf199.Stroma.AAGGCAGCACACATGT	High	0	0.0904098	0.129156	0.11872
CCAAGCGAGAGCATAT.1	High	1.05098	0.535883	0.527288	0.279734		26c87cf199.Stroma.AAGGCAGCAGGAACGT	High	0.708283	0.120544	0.185034	0.152362
CCAAGCGCACAGAGAC.1	High	2.01629	0.514887	0.409402	0.206328		26c87cf199.Stroma.AAGGCAGGTCTAACGT	High	0	0.117646	0.203182	0.176681
CCAAGCGTCCTCGATC.1	High	1.40372	0.634815	0.526315	0.348948		26c87cf199.Stroma.AAGGCAGGTGTAACGG	High	1.54331	0.113145	0.180283	0.139014
CCAATGACAACGTTAC.1	High	2.03327	0.355985	0.334331	0.165328		26c87cf199.Stroma.AAGGCAGGTGTATGGG	High	1.87096	0.108707	0.191543	0.149149
CCAATGACACCAACAT.1	High	1.94535	0.708296	0.571519	0.304289		26c87cf199.Stroma.AAGGCAGGTTAAAGTG	High	1.64005	0.122731	0.189748	0.148479
CCAATGAGTCATCACA.1	High	1.30171	0.654821	0.621709	0.31503		26c87cf199.Stroma.AAGGCAGGTTCGAATC	High	0.956563	0.102932	0.147672	0.137878
CCACGAGTCAACTTTC.1	High	2.89558	0.621254	0.481402	0.405901		26c87cf199.Stroma.AAGGCAGTCCGCAGTG	High	0	0.084058	0.140401	0.126889
CCACTTGCAGACATCT.1	High	2.17756	0.34137	0.294325	0.115397		26c87cf199.Stroma.AAGGTTCAGGCATGTG	High	1.85691	0.124258	0.191861	0.138418
CCATAAGAGGCTAACG.1	High	0	0.704196	0.426193	0.298847		26c87cf199.Stroma.AAGGTTCAGGCGACAT	High	3.0628	0.111198	0.2235	0.163317
CCATCACGTATCAAGA.1	High	1.6744	0.485506	0.505979	0.444457		26c87cf199.Stroma.AAGGTTCAGTATCTCG	High	0.959931	0.145012	0.251156	0.178394
CCATCACGTGAGCCAA.1	High	1.66339	0.61176	0.468999	0.363832		26c87cf199.Stroma.AAGGTTCAGTGTGAAT	High	0	0.134775	0.231927	0.160919
CCCAACTCACAATGAA.1	High	2.51413	0.273836	0.479396	0.176599		26c87cf199.Stroma.AAGGTTCGTAATAGCA	High	1.09503	0.0923804	0.155301	0.129238
CCCGAAGTCCCAGTGG.1	High	1.60402	0.618146	0.576282	0.318551		26c87cf199.Stroma.AAGGTTCGTCTCAACA	High	2.03698	0.128675	0.231607	0.178116
CCCTCAATCCGTGTGG.1	High	2.08733	0.442492	0.425638	0.178288		26c87cf199.Stroma.AAGGTTCGTTGATTCG	High	2.44636	0.0967021	0.166002	0.135444
CCCTCTCAGTAGCATA.1	High	2.87984	0.537623	0.39029	0.242411		26c87cf199.Stroma.AAGTCTGAGCATCATC	High	0	0.123688	0.180123	0.132206
CCCTCTCTCTATTGTC.1	High	1.81476	0.604022	0.569398	0.246697		26c87cf199.Stroma.AAGTCTGAGTTCGCGC	High	2.9695	0.123505	0.201845	0.150479
CCCTGATTCGAGCCTG.1	High	0	0.461047	0.321662	0.199267		26c87cf199.Stroma.AAGTCTGGTCAGCTAT	High	0.802211	0.117832	0.219309	0.161681
CCCTTAGCACATAACC.1	High	3.06054	0.781794	0.63714	0.33268		26c87cf199.Stroma.AAGTCTGGTTACCAGT	High	1.74021	0.138146	0.28328	0.184596
CCGATGGAGCCAAGGT.1	High	0.793753	0.300629	0.274184	0.161817		26c87cf199.Stroma.AAGTCTGTCGCTTGTC	High	2.57893	0.12548	0.229824	0.161502
CCGATGGAGCCAGAGT.1	High	3.31612	0.355939	0.287206	0.295688		26c87cf199.Stroma.AAGTCTGTCTGCAGTA	High	2.36117	0.114696	0.228043	0.155681
CCGATGGTCGCAGAGA.1	High	2.56311	0.569507	0.499744	0.224325		26c87cf199.Stroma.AATCCAGAGTGACTCT	High	0	0.117139	0.211912	0.145629
CCGGACATCTCTAGGA.1	High	1.20442	0.647088	0.563271	0.249499		26c87cf199.Stroma.AATCCAGCACCTGGTG	High	1.13346	0.134772	0.217622	0.177584
CCGGTAGCAAATGGTA.1	High	1.55421	0.608	0.517294	0.200326		26c87cf199.Stroma.AATCCAGGTCTGATCA	High	0.72715	0.131301	0.240423	0.163515
CCGGTAGGTAGATTAG.1	High	1.69116	0.473921	0.593574	0.242715		26c87cf199.Stroma.AATCCAGGTTTGACAC	High	1.88149	0.12061	0.220714	0.167443
CCGGTGAAGCCACTCG.1	High	1.18578	0.536244	0.550687	0.264364		26c87cf199.Stroma.AATCCAGTCTGGCGAC	High	0	0.120439	0.184931	0.147548
CCGTGAGGTCTCGCGA.1	High	0	0.558305	0.470328	0.214062		26c87cf199.Stroma.AATCGGTAGACAAGCC	High	0.760437	0.126177	0.209332	0.150132
CCGTTCAAGGGTTTCT.1	High	2.58394	0.631307	0.45058	0.299674		26c87cf199.Stroma.AATCGGTAGGATGGAA	High	0.527725	0.110406	0.175219	0.135452
CCGTTCATCAACCCGG.1	High	0	0.479032	0.465263	0.21678		26c87cf199.Stroma.AATCGGTAGGTGCAAC	High	0	0.132693	0.250943	0.171297
CCTAACCTCTTAGCAG.1	High	0	0.0943447	0.304755	0.133467		26c87cf199.Stroma.AATCGGTAGTGTTGAA	High	0.839975	0.133682	0.237877	0.17702
CCTAAGACAGGAATCG.1	High	1.86678	0.748516	0.521206	0.325235		26c87cf199.Stroma.AATCGGTGTGACGGTA	High	1.63002	0.132832	0.18305	0.151874
CCTAAGACATGACAGG.1	High	0.924621	0.660664	0.492661	0.395743		26c87cf199.Stroma.AATCGGTGTTCAACCA	High	1.14217	0.127528	0.212753	0.172868
CCTAAGAGTACATTGC.1	High	2.71572	0.585081	0.470448	0.247633		26c87cf199.Stroma.AATCGGTTCAACACTG	High	1.35354	0.118378	0.207207	0.164523
CCTAAGATCCCGAAAT.1	High	0	0.608694	0.499439	0.276643		26c87cf199.Stroma.AATCGGTTCACATACG	High	2.53217	0.119484	0.202695	0.149065
CCTACGTCATGTGACT.1	High	1.89361	0.628101	0.451303	0.190986		26c87cf199.Stroma.AATCGGTTCGTGGTCG	High	1.60149	0.104756	0.133831	0.115345
CCTCACACAGACCAAG.1	High	0.99889	0.787053	0.558081	0.412919		26c87cf199.Stroma.ACACCAAAGAAGGTTT	High	0	0.136141	0.226272	0.152117
CCTCACATCAGAATAG.1	High	3.06312	0.588437	0.534471	0.341999		26c87cf199.Stroma.ACACCAAAGCTGTCTA	High	1.89688	0.141134	0.218578	0.150915
CCTCAGTTCGGACTTA.1	High	0	0.50839	0.422004	0.196424		26c87cf199.Stroma.ACACCAACACCAGGTC	High	0	0.109853	0.222934	0.169625
CCTCATGAGATTGATG.1	High	1.66791	0.271211	0.314677	0.102341		26c87cf199.Stroma.ACACCAATCGCCTGAG	High	0	0.116228	0.149039	0.137499
CCTCATGGTGCATGTT.1	High	2.36172	0.603182	0.562137	0.291996		26c87cf199.Stroma.ACACCCTAGACGCTTT	High	0.408962	0.13865	0.228472	0.158185
CCTCATGGTTAGTTCG.1	High	1.46839	0.611656	0.602405	0.338517		26c87cf199.Stroma.ACACCCTAGGAGTCTG	High	1.72009	0.115797	0.182951	0.123119
CCTCTCCAGCCTGAGA.1	High	2.39517	0.509337	0.531061	0.302236		26c87cf199.Stroma.ACACCCTGTATGAATG	High	2.70738	0.131367	0.247469	0.177367
CCTCTCCCAACGACTT.1	High	1.74783	0.350699	0.498092	0.224573		26c87cf199.Stroma.ACACCCTTCTTGTTTG	High	2.88423	0.12859	0.232002	0.146776
CCTCTCCGTTCGGTTA.1	High	2.17037	0.611349	0.477973	0.474055		26c87cf199.Stroma.ACACCGGAGACGACGT	High	0	0.121469	0.204988	0.136242
CCTGCATGTAGCGATG.1	High	1.15111	0.561421	0.452367	0.175662		26c87cf199.Stroma.ACACCGGCAAGTACCT	High	2.12694	0.123263	0.202236	0.141851
CCTGTTGCACAACCGC.1	High	1.69206	0.646166	0.603176	0.241113		26c87cf199.Stroma.ACACCGGCACGAAATA	High	2.6075	0.109773	0.174628	0.131897
CCTGTTGGTGCGACAA.1	High	0	0.426036	0.484142	0.248656		26c87cf199.Stroma.ACACCGGCAGGGATTG	High	1.94636	0.117928	0.189657	0.120078
CCTGTTGGTGTACGCC.1	High	1.73129	0.405551	0.441653	0.201408		26c87cf199.Stroma.ACACCGGCATAGACTC	High	0.967941	0.0967187	0.175291	0.155411
CCTTCAGCAATCCTAG.1	High	0	0.31542	0.465637	0.135016		26c87cf199.Stroma.ACACCGGCATTGGCGC	High	1.28049	0.104984	0.174016	0.126043
CCTTGTGAGCAGATAT.1	High	1.2244	0.665337	0.592053	0.441262		26c87cf199.Stroma.ACACCGGCATTTGCTT	High	0.873258	0.115076	0.185102	0.136553
CCTTGTGCAATGAAAC.1	High	3.01501	0.51819	0.485574	0.306231		26c87cf199.Stroma.ACACCGGGTCATATCG	High	0	0.0953921	0.152945	0.108834
CCTTGTGCAGCACAAG.1	High	1.15676	0.678322	0.502737	0.352723		26c87cf199.Stroma.ACACCGGGTGACGCCT	High	0	0.0987701	0.134186	0.116633
CCTTGTGTCTTGGCTC.1	High	2.69984	0.455679	0.388632	0.311206		26c87cf199.Stroma.ACACCGGGTGGAAAGA	High	1.78868	0.125269	0.208425	0.160469
CGAAGGAGTACGGGAT.1	High	2.02158	0.561634	0.46159	0.281938		26c87cf199.Stroma.ACACCGGTCTACTCAT	High	1.50023	0.132711	0.228693	0.173965
CGAAGTTGTCATAGTC.1	High	1.99771	0.664127	0.542291	0.332011		26c87cf199.Stroma.ACACCGGTCTGCGACG	High	1.41125	0.135078	0.213371	0.185492
CGAATTGAGCAAATGT.1	High	1.07798	0.495314	0.453454	0.29705		26c87cf199.Stroma.ACACTGACAAACCTAC	High	0.650372	0.11943	0.179152	0.153516
CGAATTGGTCACCGCA.1	High	2.93258	0.669565	0.582801	0.316205		26c87cf199.Stroma.ACACTGACAGACGCAA	High	0	0.142246	0.232163	0.172444
CGAATTGGTTACGGAG.1	High	2.70957	0.688904	0.584913	0.219758		26c87cf199.Stroma.ACACTGACATGTTGAC	High	0	0.120276	0.228189	0.16733
CGAATTGTCACGTCCT.1	High	1.55318	0.728139	0.559922	0.453691		26c87cf199.Stroma.ACACTGAGTAAGAGGA	High	2.52434	0.119141	0.204104	0.148071
CGACAGCCATACACCA.1	High	2.27298	0.488414	0.41534	0.202449		26c87cf199.Stroma.ACACTGAGTGCCTGTG	High	1.65321	0.128558	0.203256	0.162716
CGAGGAATCACTGGTA.1	High	0	0.513317	0.513216	0.297891		26c87cf199.Stroma.ACACTGATCATCGATG	High	0.893739	0.120907	0.220741	0.153595
CGAGTGCCACTACGGC.1	High	2.0845	0.708687	0.515965	0.359663		26c87cf199.Stroma.ACACTGATCGTACGGC	High	1.45156	0.0969784	0.133456	0.101469
CGAGTTATCCGGCAGT.1	High	0.977198	0.527142	0.524389	0.215193		26c87cf199.Stroma.ACAGCCGTCAACGGGA	High	0	0.102254	0.141101	0.125784
CGATGCGTCTAAGCCA.1	High	1.69441	0.595019	0.559634	0.21674		26c87cf199.Stroma.ACAGCCGTCACATAGC	High	1.49654	0.11231	0.202662	0.156553
CGATGGCGTGGCAGAT.1	High	2.02224	0.583985	0.486069	0.295855		26c87cf199.Stroma.ACAGCCGTCATGCAAC	High	1.17353	0.0987874	0.156174	0.117084
CGCAGGTAGAGAACCC.1	High	3.22359	0.66937	0.573101	0.400174		26c87cf199.Stroma.ACAGCTAAGAATCTCC	High	2.69378	0.113864	0.23325	0.152492
CGCATAAAGGAGAATG.1	High	2.64103	0.57496	0.48931	0.405377		26c87cf199.Stroma.ACAGCTAAGTAGATGT	High	1.93832	0.106409	0.157193	0.12865
CGCATAACAACTGTGT.1	High	2.74976	0.632202	0.475562	0.387028		26c87cf199.Stroma.ACAGCTAGTTTGTTGG	High	1.88848	0.128858	0.21584	0.159125
CGCATAATCTTGAACG.1	High	2.58185	0.582309	0.463319	0.179001		26c87cf199.Stroma.ACAGCTATCGCTTGTC	High	0	0.127497	0.231573	0.167062
CGCATGGCACGGGCTT.1	High	1.83093	0.466672	0.499756	0.261145		26c87cf199.Stroma.ACAGCTATCGTGACAT	High	1.34727	0.122574	0.198787	0.178707
CGCCAGAAGCAATAAC.1	High	2.05526	0.659092	0.576512	0.331859		26c87cf199.Stroma.ACAGCTATCTTTCCTC	High	3.14256	0.136983	0.245581	0.167686
CGCCAGATCTTCGACC.1	High	1.12334	0.200233	0.445762	0.136702		26c87cf199.Stroma.ACATACGAGATGCCAG	High	1.12587	0.104415	0.184024	0.149468
CGCGTGACACGAGGTA.1	High	2.74418	0.62345	0.500578	0.369242		26c87cf199.Stroma.ACATACGAGGCAGGTT	High	1.71984	0.0971666	0.156175	0.12512
CGGAATTGTAGCGCTC.1	High	2.05107	0.597675	0.359954	0.243949		26c87cf199.Stroma.ACATACGAGGCTAGCA	High	0	0.134033	0.208735	0.162639
CGGAATTGTCGGCACT.1	High	1.24867	0.445186	0.38105	0.207126		26c87cf199.Stroma.ACATACGCAATGAATG	High	1.75948	0.11645	0.184992	0.143479
CGGACACGTGACACGA.1	High	2.09936	0.695398	0.626606	0.297384		26c87cf199.Stroma.ACATACGCACGTCAGC	High	3.56392	0.114356	0.172659	0.131667
CGGAGAACACTGGCGT.1	High	1.89602	0.296248	0.455398	0.233676		26c87cf199.Stroma.ACATACGGTTGATTGC	High	0	0.130718	0.220472	0.184789
CGGAGAAGTGCACATT.1	High	2.30349	0.424462	0.449181	0.176264		26c87cf199.Stroma.ACATACGGTTTGACTG	High	1.07043	0.126082	0.198053	0.145627
CGGGTGTCACACCGCA.1	High	0	0.355303	0.480644	0.174969		26c87cf199.Stroma.ACATACGTCGCCATAA	High	0	0.123766	0.202436	0.160715
CGGGTGTTCCGTGTAA.1	High	2.79707	0.523972	0.368657	0.310286		26c87cf199.Stroma.ACATACGTCGTACGGC	High	1.30552	0.11641	0.208122	0.134396
CGGTCAGTCCGTTGGG.1	High	2.64686	0.535553	0.455702	0.298852		26c87cf199.Stroma.ACATACGTCTTCCTTC	High	0	0.143043	0.234082	0.177272
CGTAAGTAGCTCCACG.1	High	2.91056	0.577272	0.539023	0.418568		26c87cf199.Stroma.ACATCAGAGTGGTAAT	High	0	0.127316	0.218195	0.166923
CGTAAGTCAAAGGCAC.1	High	0	0.738037	0.515596	0.260191		26c87cf199.Stroma.ACATCAGTCAAAGTAG	High	0.64447	0.134251	0.234647	0.168155
CGTAAGTTCAAAGGAT.1	High	1.09622	0.66626	0.574482	0.404903		26c87cf199.Stroma.ACATGGTAGCGTGAAC	High	1.11261	0.110769	0.203124	0.152604
CGTAGTACAGTCACGC.1	High	1.19245	0.648361	0.487992	0.384064		26c87cf199.Stroma.ACATGGTAGGCTAGCA	High	0	0.107256	0.202746	0.156158
CGTCCATCACGGCACT.1	High	1.92457	0.718715	0.534865	0.299716		26c87cf199.Stroma.ACATGGTCACATTAGC	High	1.45971	0.125849	0.237615	0.16157
CGTGATACAATGCTCA.1	High	0	0.479937	0.424682	0.330218		26c87cf199.Stroma.ACATGGTGTAATTGGA	High	0	0.120094	0.204748	0.145787
CGTGATACACAATTCG.1	High	3.26066	0.641227	0.552314	0.413134		26c87cf199.Stroma.ACATGGTGTAGCCTCG	High	3.12997	0.117456	0.214142	0.139806
CGTGATATCGAGATGG.1	High	2.16539	0.643625	0.528396	0.386935		26c87cf199.Stroma.ACATGGTTCGTTACGA	High	1.57499	0.11961	0.212744	0.162711
CGTGCTTTCTATCCAT.1	High	2.16142	0.563938	0.430368	0.237928		26c87cf199.Stroma.ACATGGTTCTAGAGTC	High	2.13589	0.120413	0.183021	0.130174
CGTTAGAGTGCACGCT.1	High	1.34771	0.641878	0.541581	0.347207		26c87cf199.Stroma.ACCAGTAAGCAGGTCA	High	0.731878	0.132175	0.21715	0.158044
CGTTGGGTCTGGCCTT.1	High	3.74451	0.130861	0.378426	0.135836		26c87cf199.Stroma.ACCAGTAAGGGCTTGA	High	1.9075	0.125926	0.205892	0.161686
CTAACCCTCAGACAAA.1	High	0	0.677028	0.641294	0.327581		26c87cf199.Stroma.ACCAGTACAAGGTTTC	High	1.27685	0.111746	0.176105	0.152652
CTACAGAAGCGACAGT.1	High	1.46238	0.7938	0.617467	0.294922		26c87cf199.Stroma.ACCAGTACAATCTACG	High	0.659439	0.128607	0.217631	0.153612
CTACAGAAGGTTGCCC.1	High	0	0.610745	0.479584	0.351648		26c87cf199.Stroma.ACCAGTACATCGGAAG	High	0	0.122986	0.20252	0.148104
CTACAGAGTGGCAACA.1	High	2.02852	0.508348	0.512407	0.359109		26c87cf199.Stroma.ACCAGTAGTACGAAAT	High	0	0.119658	0.190019	0.148042
CTACATTAGCCTAACT.1	High	0	0.522887	0.517473	0.256505		26c87cf199.Stroma.ACCAGTAGTAGGCATG	High	1.41423	0.116934	0.197717	0.159094
CTAGACAAGTCTGGTT.1	High	2.57619	0.669374	0.434726	0.417897		26c87cf199.Stroma.ACCAGTAGTCGGCATC	High	0	0.11868	0.191825	0.152382
CTCAACCGTACGATCT.1	High	0	0.418748	0.519994	0.302707		26c87cf199.Stroma.ACCAGTATCAGAAATG	High	0.902099	0.128766	0.219899	0.158317
CTCAATTAGCTTGTTG.1	High	2.76605	0.50448	0.553208	0.242555		26c87cf199.Stroma.ACCCACTAGACGCACA	High	0.752101	0.128175	0.205396	0.1675
CTCAATTCATAGAAAC.1	High	2.17669	0.577995	0.513711	0.27051		26c87cf199.Stroma.ACCCACTAGTGTCCAT	High	0	0.135426	0.225514	0.167418
CTCAATTGTATTGAGA.1	High	3.24033	0.595268	0.549771	0.365192		26c87cf199.Stroma.ACCCACTCACAAGTAA	High	2.49949	0.132576	0.22041	0.163887
CTCAGAACATGCCATA.1	High	1.58966	0.659332	0.503157	0.165512		26c87cf199.Stroma.ACCCACTCATATGCTG	High	1.87282	0.126392	0.222985	0.163738
CTCAGGGCAGGAATAT.1	High	2.55664	0.71628	0.56121	0.449619		26c87cf199.Stroma.ACCCACTTCGGAAACG	High	1.79259	0.114844	0.194274	0.156568
CTCAGTCCATTGAAGA.1	High	3.04141	0.602155	0.478092	0.404432		26c87cf199.Stroma.ACCGTAAAGGATGGAA	High	1.33293	0.124083	0.234417	0.178422
CTCAGTCGTAAGATTG.1	High	1.21265	0.743926	0.488819	0.417321		26c87cf199.Stroma.ACCGTAAAGTTTCCTT	High	0.823422	0.11922	0.223047	0.168532
CTCAGTCGTCCGATCG.1	High	0	0.676153	0.534373	0.251433		26c87cf199.Stroma.ACCGTAACAGCTGCAC	High	0	0.128612	0.221515	0.168416
CTCAGTCTCTGAGGCC.1	High	1.20786	0.603793	0.457217	0.266091		26c87cf199.Stroma.ACCGTAACATTAGGCT	High	1.12146	0.12509	0.212012	0.154277
CTCATCGCAAATGCTC.1	High	0	0.605915	0.535466	0.340277		26c87cf199.Stroma.ACCGTAAGTAGCTTGT	High	2.37547	0.0995974	0.130702	0.120282
CTCATGCAGGTACTGG.1	High	2.23285	0.649586	0.572759	0.490219		26c87cf199.Stroma.ACCGTAAGTCTAGAGG	High	0	0.131559	0.219424	0.154009
CTCATTAAGCATCGAG.1	High	2.3768	0.713864	0.575985	0.33319		26c87cf199.Stroma.ACCGTAAGTGGTCCGT	High	2.18163	0.119368	0.167964	0.137052
CTCCAACAGACGGTTG.1	High	0	0.615811	0.618853	0.308348		26c87cf199.Stroma.ACCGTAATCTAAGCCA	High	0	0.130654	0.215919	0.169553
CTCCAACCAGCGGTTC.1	High	2.98224	0.661008	0.562075	0.403411		26c87cf199.Stroma.ACCTTTAAGACTAGGC	High	3.77128	0.137081	0.227894	0.17278
CTCCAACGTCTAACTG.1	High	2.19244	0.718972	0.556048	0.357072		26c87cf199.Stroma.ACCTTTAAGAGAGCTC	High	2.3886	0.128488	0.229939	0.160522
CTCCCAACATTGAAAG.1	High	0	0.453834	0.453154	0.190616		26c87cf199.Stroma.ACCTTTAGTACCATCA	High	1.01186	0.112612	0.194829	0.14934
CTCCCTCGTGCGCTCA.1	High	2.23151	0.615926	0.538403	0.351642		26c87cf199.Stroma.ACCTTTAGTGGCTCCA	High	0.78776	0.118777	0.200093	0.162604
CTCCGATGTTGCTCCT.1	High	2.15028	0.777639	0.509341	0.381921		26c87cf199.Stroma.ACCTTTATCACAGTAC	High	1.09469	0.121619	0.209176	0.157579
CTCCTCCGTGGGATTG.1	High	1.25707	0.597436	0.499076	0.317985		26c87cf199.Stroma.ACCTTTATCTGTCAAG	High	0.912453	0.139691	0.255876	0.17281
CTCCTTTAGGTACAGC.1	High	2.12294	0.580446	0.487389	0.430124		26c87cf199.Stroma.ACGAGCCAGATGTCGG	High	0	0.113382	0.15773	0.14142
CTCCTTTCAGTGTGGA.1	High	2.03437	0.690315	0.555552	0.260221		26c87cf199.Stroma.ACGAGCCCACGAAAGC	High	0	0.111448	0.204845	0.156999
CTCGAGGTCTTGGATG.1	High	1.52811	0.565248	0.367494	0.23369		26c87cf199.Stroma.ACGAGCCCACTTGGAT	High	0.914823	0.105417	0.184	0.129021
CTCTCAGAGTTCGGTT.1	High	0	0.388701	0.273146	0.171458		26c87cf199.Stroma.ACGAGCCCATGCAACT	High	0	0.104463	0.166294	0.147283
CTCTCAGCAGAGGAAA.1	High	0	0.541681	0.465032	0.222509		26c87cf199.Stroma.ACGAGCCGTCCATCCT	High	0	0.128895	0.201515	0.140293
CTCTGGTCATCTAACG.1	High	1.73917	0.720355	0.486029	0.35387		26c87cf199.Stroma.ACGAGCCGTCTGCAAT	High	1.07638	0.115574	0.213952	0.177292
CTGAGCGCATTGTACG.1	High	2.46687	0.611903	0.44693	0.40521		26c87cf199.Stroma.ACGAGCCTCCATGAGT	High	1.32761	0.123407	0.205338	0.154419
CTGCAGGTCCACGTCT.1	High	1.86371	0.381824	0.405124	0.1898		26c87cf199.Stroma.ACGAGCCTCGCCAAAT	High	0.832051	0.125931	0.212087	0.149344
CTGCATCAGGACTAAT.1	High	2.71078	0.631751	0.548581	0.393207		26c87cf199.Stroma.ACGAGGAAGAAGGTGA	High	0.54848	0.131979	0.221904	0.154517
CTGCATCTCAATCCGA.1	High	2.81221	0.532181	0.446845	0.403329		26c87cf199.Stroma.ACGAGGACAAAGTCAA	High	0	0.133668	0.206183	0.160096
CTGCATCTCCTCTTTC.1	High	2.95281	0.506636	0.483272	0.318566		26c87cf199.Stroma.ACGAGGACAACTTGAC	High	1.05978	0.123729	0.232406	0.169175
CTGCCTACAGCCATTA.1	High	2.33321	0.559876	0.508515	0.389186		26c87cf199.Stroma.ACGAGGACACCACGTG	High	0	0.114122	0.178677	0.140894
CTGCCTAGTTGGTACT.1	High	1.24005	0.68564	0.618085	0.462746		26c87cf199.Stroma.ACGAGGAGTAGCTGCC	High	2.81091	0.122356	0.189925	0.13691
CTGGACGCAGCTACAT.1	High	1.76398	0.088626	0.334017	0.108997		26c87cf199.Stroma.ACGAGGAGTCCGTTAA	High	1.03113	0.128585	0.233735	0.173905
CTGTACCCAGACCTAT.1	High	1.30631	0.648403	0.463999	0.278646		26c87cf199.Stroma.ACGATACAGACTGGGT	High	1.02755	0.127882	0.237197	0.167053
CTGTAGAAGGGCCAAT.1	High	1.55775	0.696375	0.473153	0.236101		26c87cf199.Stroma.ACGATACCAACTGCTA	High	0.941746	0.120891	0.215447	0.145117
CTGTAGAGTCCCAAAT.1	High	0.735594	0.66155	0.536588	0.233714		26c87cf199.Stroma.ACGATACCACCAGGTC	High	0.81533	0.115982	0.168309	0.135868
CTGTAGAGTTTGCAGT.1	High	2.19184	0.160522	0.392093	0.154202		26c87cf199.Stroma.ACGATACGTAAATGTG	High	0	0.131146	0.232715	0.162535
CTGTAGATCAGCCCAG.1	High	1.97831	0.624037	0.416277	0.271095		26c87cf199.Stroma.ACGATACGTCGCCATG	High	1.36894	0.116063	0.166229	0.140083
CTGTCGTCAACACTAC.1	High	1.90181	0.534573	0.361165	0.25102		26c87cf199.Stroma.ACGATACTCGTAGATC	High	0	0.124792	0.239444	0.167621
CTGTCGTGTGTTGATC.1	High	0	0.632585	0.430148	0.393132		26c87cf199.Stroma.ACGATGTAGGCCCTTG	High	0.532587	0.120961	0.202112	0.149267
CTGTGGGCAAGGTCTT.1	High	3.17806	0.624357	0.46089	0.33347		26c87cf199.Stroma.ACGATGTAGGCTCTTA	High	1.06256	0.118839	0.185159	0.156941
CTGTGGGCATTGAGCT.1	High	1.22237	0.745143	0.590143	0.36055		26c87cf199.Stroma.ACGATGTCACCAACCG	High	1.28805	0.131798	0.218784	0.165045
CTTCCGACAGTGGGTA.1	High	0	0.448011	0.444756	0.157854		26c87cf199.Stroma.ACGATGTCACCCATGG	High	2.07857	0.117286	0.194649	0.144807
CTTCCTTAGCAGAAAG.1	High	2.37238	0.363989	0.466675	0.245223		26c87cf199.Stroma.ACGATGTGTAACGCGA	High	1.64539	0.125589	0.198135	0.157369
CTTCGGTTCTCCCAAC.1	High	1.64156	0.438792	0.405995	0.196208		26c87cf199.Stroma.ACGATGTGTCCGCTGA	High	2.72692	0.13055	0.227102	0.16503
CTTCGGTTCTGCATAG.1	High	2.02924	0.647209	0.519946	0.385037		26c87cf199.Stroma.ACGATGTGTCTAGTCA	High	2.1695	0.110108	0.144004	0.128421
CTTCTAAGTTCTCCAC.1	High	2.50707	0.632181	0.588839	0.304435		26c87cf199.Stroma.ACGATGTGTGGCCCTA	High	1.81312	0.135332	0.261896	0.186475
CTTCTAATCGTGCACG.1	High	0	0.275867	0.497836	0.230726		26c87cf199.Stroma.ACGATGTTCAGCTTAG	High	2.00743	0.132447	0.208193	0.148427
CTTCTAATCTGTGCAA.1	High	2.55782	0.600055	0.587503	0.491736		26c87cf199.Stroma.ACGCAGCCACCTCGGA	High	2.09723	0.126702	0.194264	0.15057
CTTTCAACAAAGTGTA.1	High	0	0.449826	0.446883	0.179262		26c87cf199.Stroma.ACGCAGCCAGGTCTCG	High	0.9494	0.112113	0.14568	0.113427
CTTTCAATCGGAATGG.1	High	1.96739	0.213483	0.317758	0.101315		26c87cf199.Stroma.ACGCAGCGTCCTGCTT	High	1.71807	0.135631	0.215466	0.173819
CTTTCGGGTCCCAAAT.1	High	2.43564	0.15511	0.30062	0.113967		26c87cf199.Stroma.ACGCAGCGTCTAGCGC	High	1.21816	0.111836	0.193219	0.139959
GAAACCTCAGACCTGC.1	High	1.50548	0.508031	0.376139	0.162232		26c87cf199.Stroma.ACGCAGCGTGACGGTA	High	0.65235	0.128709	0.21538	0.166987
GAAACCTGTGTTTGCA.1	High	0	0.580857	0.4864	0.223186		26c87cf199.Stroma.ACGCAGCTCACAAACC	High	0	0.130026	0.188379	0.153068
GAAATGAGTTGGTACT.1	High	2.25374	0.581518	0.437445	0.233201		26c87cf199.Stroma.ACGCAGCTCTAGCACA	High	0	0.125067	0.193975	0.158213
GAACACTAGTGTCATC.1	High	0	0.55976	0.49887	0.271795		26c87cf199.Stroma.ACGCCAGAGATCGATA	High	0.855456	0.117204	0.199468	0.136141
GAACACTCACCGTACG.1	High	1.32771	0.717464	0.625663	0.335606		26c87cf199.Stroma.ACGCCAGCAAAGTGCG	High	0	0.11808	0.158698	0.138498
GAACGTTAGACAGCTG.1	High	1.64503	0.561832	0.545379	0.244884		26c87cf199.Stroma.ACGCCAGCACATCTTT	High	2.77834	0.125249	0.189594	0.146957
GAACGTTAGGCGTCCT.1	High	1.64088	0.578872	0.526345	0.368956		26c87cf199.Stroma.ACGCCAGCATCCTAGA	High	0.64893	0.110574	0.16231	0.139372
GAACGTTAGGTAACTA.1	High	2.45544	0.619484	0.521662	0.368438		26c87cf199.Stroma.ACGCCGAAGAACTGTA	High	1.47785	0.113757	0.210269	0.152243
GAACGTTTCATTTCCA.1	High	2.60591	0.539798	0.436705	0.431391		26c87cf199.Stroma.ACGCCGAAGCATCATC	High	0	0.117765	0.170678	0.134816
GAAGAATGTATCCTCC.1	High	2.80622	0.69642	0.527869	0.406538		26c87cf199.Stroma.ACGCCGAAGCTACCGC	High	1.20327	0.107704	0.1714	0.116197
GAAGCCCAGCAATAAC.1	High	2.10617	0.604935	0.455566	0.309099		26c87cf199.Stroma.ACGCCGACAAGACACG	High	0	0.129793	0.210136	0.15925
GAAGCCCCAGCATGCC.1	High	0	0.645765	0.583498	0.312305		26c87cf199.Stroma.ACGCCGACACCTGGTG	High	1.62391	0.11251	0.169863	0.148744
GAAGCCCCAGCCGGTT.1	High	0	0.60269	0.5095	0.277945		26c87cf199.Stroma.ACGCCGAGTATGGTTC	High	1.01387	0.150841	0.272523	0.20957
GAAGGACTCGTGGGTC.1	High	2.47311	0.659725	0.505698	0.370201		26c87cf199.Stroma.ACGCCGAGTCTAAAGA	High	3.06275	0.129099	0.22208	0.149847
GAATCACAGGACAAGA.1	High	0	0.689713	0.452765	0.27727		26c87cf199.Stroma.ACGCCGAGTCTTTCAT	High	1.98695	0.0832352	0.110844	0.0954005
GAATCACTCGGCTCTT.1	High	0	0.627915	0.549586	0.231455		26c87cf199.Stroma.ACGCCGATCGACGGAA	High	2.02652	0.126463	0.199758	0.15208
GACAGCCAGACGGAAA.1	High	2.10259	0.604413	0.503413	0.368443		26c87cf199.Stroma.ACGCCGATCTTCCTTC	High	0.585661	0.123735	0.191669	0.16419
GACATCAGTCCAGCGT.1	High	2.7975	0.550768	0.509243	0.332087		26c87cf199.Stroma.ACGGAGAAGAGGACGG	High	0.673776	0.120164	0.211227	0.148946
GACATCATCCAACACA.1	High	0	0.726196	0.635605	0.42941		26c87cf199.Stroma.ACGGAGACAATTGCTG	High	0	0.121298	0.216708	0.167535
GACCAATCACCATATG.1	High	0	0.61465	0.465479	0.213858		26c87cf199.Stroma.ACGGAGACACCGTTGG	High	2.78256	0.114284	0.198519	0.140429
GACCAATCACCTGCAG.1	High	0.712758	0.767203	0.509744	0.342751		26c87cf199.Stroma.ACGGCCAAGCCAGTAG	High	0	0.116753	0.207205	0.158991
GACCCAGCAAACGTGG.1	High	1.09225	0.644265	0.524803	0.358502		26c87cf199.Stroma.ACGGCCAAGCGATGAC	High	2.79787	0.113661	0.185487	0.153841
GACCGTGAGTAGGTTA.1	High	0	0.413718	0.377421	0.22866		26c87cf199.Stroma.ACGGCCACAGGCGATA	High	0	0.103554	0.134683	0.123003
GACGTTATCTCTGGTC.1	High	0.92646	0.622449	0.541175	0.250326		26c87cf199.Stroma.ACGGCCAGTAAACACA	High	2.11137	0.103077	0.126822	0.0997493
GACTATGGTTAAACCC.1	High	1.97041	0.65392	0.456412	0.438409		26c87cf199.Stroma.ACGGCCAGTCAGGACA	High	2.13145	0.126778	0.214534	0.171058
GACTCAAAGTTACGGG.1	High	1.96606	0.0383291	0.184476	0.156733		26c87cf199.Stroma.ACGGCCAGTGTGAATA	High	1.94754	0.104056	0.161198	0.11688
GACTCTCTCTGCGATA.1	High	0.979373	0.567734	0.504947	0.185676		26c87cf199.Stroma.ACGGCCATCAAACCAC	High	2.00791	0.107679	0.138182	0.117785
GACTGATCACACCAGC.1	High	0.956596	0.374678	0.42199	0.242063		26c87cf199.Stroma.ACGGCCATCAACGAAA	High	0.775422	0.11928	0.216831	0.158676
GACTGATCACATGACT.1	High	2.20941	0.666079	0.496054	0.428278		26c87cf199.Stroma.ACGGCCATCCGCATCT	High	0	0.121659	0.219196	0.165922
GAGAAATTCTTGGAAC.1	High	2.4595	0.742903	0.631991	0.363055		26c87cf199.Stroma.ACGGCCATCCGTACAA	High	0	0.126752	0.219223	0.177245
GAGACTTCAGGTGACA.1	High	0	0.486974	0.437333	0.246407		26c87cf199.Stroma.ACGGCCATCGAGAGCA	High	0.760741	0.120905	0.198443	0.141352
GAGACTTGTGTACGCC.1	High	2.90887	0.25882	0.271232	0.143339		26c87cf199.Stroma.ACGGCCATCGTCCGTT	High	0	0.120831	0.180603	0.151532
GAGAGGTAGCCTTGAT.1	High	2.23508	0.598566	0.592823	0.333309		26c87cf199.Stroma.ACGGGCTAGATTACCC	High	1.68308	0.130036	0.211198	0.14467
GAGAGGTTCTTTGCGC.1	High	0	0.514188	0.477254	0.287001		26c87cf199.Stroma.ACGGGCTGTCTAGCCG	High	1.11763	0.117311	0.18033	0.143781
GAGGGATAGGCTCTCG.1	High	1.34961	0.48891	0.459402	0.279938		26c87cf199.Stroma.ACGGGCTGTTCAGGCC	High	0	0.104238	0.153048	0.152786
GAGGGATCACAAGCCC.1	High	2.75818	0.476405	0.450597	0.237487		26c87cf199.Stroma.ACGGGTCAGTGACTCT	High	2.88937	0.120971	0.209027	0.155911
GAGGGTACACCAAAGG.1	High	1.90246	0.717275	0.517936	0.36803		26c87cf199.Stroma.ACGGGTCAGTGGAGAA	High	1.15683	0.110598	0.195343	0.1364
GAGTGAGTCTGGGCAC.1	High	0	0.58964	0.505187	0.352502		26c87cf199.Stroma.ACGGGTCGTAGCCTCG	High	0	0.11501	0.223974	0.162405
GAGTTTGTCACTCGAA.1	High	1.9466	0.726064	0.552347	0.320973		26c87cf199.Stroma.ACGGGTCTCACGAAGG	High	0.431773	0.125216	0.211695	0.144633
GATAGAAGTGCACAAG.1	High	2.12148	0.543614	0.506472	0.20265		26c87cf199.Stroma.ACGGGTCTCGAATGCT	High	2.27547	0.1014	0.162888	0.128217
GATCATGGTTCCATTT.1	High	0	0.544336	0.43925	0.221418		26c87cf199.Stroma.ACGTCAAAGACCTAGG	High	1.76406	0.113791	0.206075	0.143258
GATCGTATCTACAGGT.1	High	2.74054	0.773814	0.523106	0.370514		26c87cf199.Stroma.ACGTCAAAGAGCTTCT	High	1.87222	0.122778	0.175537	0.145437
GATGACTGTGACGTCC.1	High	1.54602	0.424551	0.372608	0.223069		26c87cf199.Stroma.ACGTCAAAGTATCTCG	High	0.400381	0.131049	0.218526	0.162686
GATGCTAGTTAGAGTA.1	High	2.2609	0.753388	0.564065	0.483501		26c87cf199.Stroma.ACGTCAAGTGGTGTAG	High	0	0.0984739	0.116007	0.106197
GATGCTATCATGCCGG.1	High	1.61976	0.713598	0.529892	0.412582		26c87cf199.Stroma.ACGTCAAGTGTGACCC	High	1.34817	0.120181	0.192807	0.14061
GATGTTGCACGAGGTA.1	High	2.04856	0.662348	0.471261	0.202422		26c87cf199.Stroma.ACTATCTAGAAGGTGA	High	0	0.109024	0.215264	0.139792
GATTCTTGTTCGCGTG.1	High	2.66135	0	0.249604	0.10748		26c87cf199.Stroma.ACTATCTAGCGTGAAC	High	0.838705	0.120846	0.174282	0.139523
GATTCTTTCCGTAGTA.1	High	2.2327	0.62085	0.429489	0.420739		26c87cf199.Stroma.ACTATCTAGTAGGTGC	High	1.26742	0.135404	0.235918	0.170859
GATTGGTAGTTCCAGT.1	High	1.92345	0.0296381	0.120118	0.0906414		26c87cf199.Stroma.ACTATCTGTAAACCTC	High	0	0.137252	0.248393	0.171747
GATTGGTCAAACTAAG.1	High	1.02359	0.551672	0.476573	0.171637		26c87cf199.Stroma.ACTGAACAGCAGCCTC	High	0.405032	0.133176	0.221643	0.16925
GCAACCGAGGACAAGA.1	High	0	0.618816	0.498138	0.200005		26c87cf199.Stroma.ACTGAACCAAACCCAT	High	1.79495	0.128896	0.215071	0.158285
GCAACCGCACCATAAC.1	High	1.05622	0.76445	0.495855	0.324372		26c87cf199.Stroma.ACTGAACCAGGTTTCA	High	0	0.125545	0.221486	0.152838
GCAACCGTCAAACTGC.1	High	1.9002	0.546057	0.546139	0.395565		26c87cf199.Stroma.ACTGAACGTAGGGTAC	High	0	0.11576	0.197416	0.163757
GCACATAAGGCTCCCA.1	High	1.74617	0.481965	0.340962	0.169925		26c87cf199.Stroma.ACTGAACTCATTTGGG	High	1.96496	0.127109	0.219717	0.17017
GCACATATCCTTACCG.1	High	1.86103	0.656055	0.488786	0.299467		26c87cf199.Stroma.ACTGAACTCCCTAACC	High	0.994039	0.107273	0.118799	0.1063
GCACGGTGTTAAACAG.1	High	0	0.717586	0.499045	0.374068		26c87cf199.Stroma.ACTGAACTCGGCATCG	High	0	0.125158	0.219437	0.155541
GCACGGTGTTATTCCT.1	High	2.02766	0.701341	0.551219	0.347724		26c87cf199.Stroma.ACTGAACTCGTATCAG	High	0	0.116476	0.2018	0.168039
GCACGGTTCATGCCGG.1	High	2.12998	0.599563	0.567309	0.344464		26c87cf199.Stroma.ACTGAACTCTCAAACG	High	0	0.115487	0.190493	0.129655
GCACGTGAGGAAGTAG.1	High	1.06113	0.638945	0.515282	0.256031		26c87cf199.Stroma.ACTGAGTAGATGGGTC	High	0	0.107033	0.132159	0.113706
GCAGCTGAGTCAATCC.1	High	1.37977	0.68626	0.620178	0.29101		26c87cf199.Stroma.ACTGAGTAGCGAAGGG	High	0.687152	0.131048	0.211981	0.176217
GCAGCTGCAACCACAT.1	High	0.986278	0.647872	0.529683	0.414384		26c87cf199.Stroma.ACTGAGTCACCAGGTC	High	1.1464	0.119574	0.172111	0.119964
GCAGCTGGTTGCCGCA.1	High	1.1361	0.754125	0.519956	0.418682		26c87cf199.Stroma.ACTGAGTCACTGTCGG	High	1.95084	0.139329	0.236311	0.170757
GCAGGCTTCGATTGGT.1	High	3.66217	0.787735	0.512266	0.449719		26c87cf199.Stroma.ACTGAGTCATACCATG	High	2.40559	0.12008	0.183339	0.146777
GCATCGGGTATCGTGT.1	High	2.38459	0.284812	0.252101	0.0917199		26c87cf199.Stroma.ACTGATGAGTACGTAA	High	1.58132	0.104912	0.178454	0.130346
GCATCGGTCCGTGGGT.1	High	1.75819	0.599415	0.581808	0.329764		26c87cf199.Stroma.ACTGATGAGTAGCGGT	High	0	0.0969454	0.152288	0.120329
GCATCTCAGTGCAAAT.1	High	1.46327	0.833674	0.582329	0.433105		26c87cf199.Stroma.ACTGATGAGTTCGCAT	High	1.50548	0.103662	0.150324	0.11424
GCATGATTCACCTCGT.1	High	0.899323	0.655964	0.520428	0.23838		26c87cf199.Stroma.ACTGATGCATGGTAGG	High	0.772526	0.121054	0.200069	0.141705
GCATGATTCCACACCT.1	High	2.06981	0.714952	0.523404	0.283355		26c87cf199.Stroma.ACTGATGCATTGTGCA	High	1.13579	0.114347	0.203244	0.155938
GCATTAGCAGGACAGT.1	High	1.99936	0.431888	0.483063	0.248993		26c87cf199.Stroma.ACTGATGGTAAGTAGT	High	2.40296	0.115598	0.202022	0.135179
GCATTAGGTAGCGCCT.1	High	1.11309	0.637833	0.49291	0.34811		26c87cf199.Stroma.ACTGATGGTAGGCTGA	High	1.91108	0.126269	0.225341	0.176578
GCATTAGGTTGTGGCC.1	High	1.60212	0.647354	0.545855	0.203998		26c87cf199.Stroma.ACTGATGTCCATTCTA	High	0	0.114176	0.188414	0.1526
GCCAGCACACGTTGGC.1	High	1.1899	0.64722	0.476151	0.302773		26c87cf199.Stroma.ACTGCTCAGGGTGTGT	High	1.10075	0.116149	0.190787	0.138217
GCCAGCATCCTCTTTC.1	High	0.920693	0.674411	0.642758	0.31141		26c87cf199.Stroma.ACTGCTCAGTCCAGGA	High	0.994039	0.123709	0.246419	0.164581
GCCAGGTCAAAGGGCT.1	High	2.03979	0.393971	0.362221	0.141104		26c87cf199.Stroma.ACTGCTCCACCGCTAG	High	0	0.110967	0.160708	0.13327
GCCAGGTCAGTTGTCA.1	High	2.12667	0.680068	0.590392	0.345188		26c87cf199.Stroma.ACTGCTCGTTAGGGTG	High	2.16142	0.131238	0.193431	0.140119
GCCATGGCATTGGCAT.1	High	2.11264	0.669282	0.578615	0.391714		26c87cf199.Stroma.ACTGCTCGTTCAGGCC	High	0.861646	0.127927	0.196533	0.151649
GCCATGGTCTGGGCCA.1	High	1.97724	0.570115	0.429041	0.31603		26c87cf199.Stroma.ACTGTCCAGGATGCGT	High	1.80612	0.127227	0.22751	0.16083
GCCCAGAAGTATCTGC.1	High	2.03572	0.478522	0.49263	0.336867		26c87cf199.Stroma.ACTGTCCCACTTCTGC	High	1.92445	0.130285	0.235626	0.162737
GCCCAGAAGTTGAATG.1	High	1.06249	0.620829	0.51014	0.254921		26c87cf199.Stroma.ACTGTCCCATATGGTC	High	0	0.126251	0.208039	0.157338
GCCCAGACAGAATTCC.1	High	2.44495	0.37484	0.326727	0.12712		26c87cf199.Stroma.ACTGTCCGTAGCCTCG	High	0	0.120336	0.220143	0.166626
GCCCGAAAGCACTCAT.1	High	1.57241	0.680088	0.424221	0.339102		26c87cf199.Stroma.ACTGTCCTCGCGATCG	High	1.50832	0.131843	0.237626	0.182113
GCCGATGAGCGTGCTC.1	High	2.40078	0.626603	0.65794	0.362474		26c87cf199.Stroma.ACTGTCCTCTAACTGG	High	0	0.134188	0.247456	0.173725
GCCTGTTTCATGCGGC.1	High	0.895792	0.571997	0.541576	0.327204		26c87cf199.Stroma.ACTTACTAGGGTTCCC	High	1.01687	0.125104	0.203553	0.152257
GCCTGTTTCCCGAGTG.1	High	1.97617	0.571582	0.395655	0.171264		26c87cf199.Stroma.ACTTACTCAATGAAAC	High	0	0.146352	0.233804	0.175775
GCCTGTTTCCCTCGTA.1	High	1.9101	0.583033	0.433019	0.341115		26c87cf199.Stroma.ACTTACTCACCACCAG	High	0	0.124025	0.214421	0.159729
GCGAGAACATACCAGT.1	High	2.14493	0.680832	0.503859	0.28122		26c87cf199.Stroma.ACTTACTCACCGCTAG	High	0.90485	0.133966	0.212486	0.166921
GCGGATCAGTGGGAAA.1	High	1.75048	0.36539	0.339882	0.238192		26c87cf199.Stroma.ACTTACTGTCCATCCT	High	0	0.133526	0.215367	0.155763
GCGTGCAAGAAGCGAA.1	High	1.70079	0.600447	0.53296	0.261473		26c87cf199.Stroma.ACTTACTGTCTAACGT	High	0	0.0993637	0.152469	0.112273
GCGTGCACATAGCTGT.1	High	0.950421	0.682348	0.436229	0.371217		26c87cf199.Stroma.ACTTACTGTCTAGGTT	High	0	0.107857	0.161257	0.122497
GCGTGCATCTCGTTTA.1	High	1.28059	0.505967	0.487467	0.380103		26c87cf199.Stroma.ACTTACTGTGGCCCTA	High	1.03951	0.114526	0.20991	0.14583
GCGTTTCCACCGGTCA.1	High	2.93277	0.445733	0.490453	0.235273		26c87cf199.Stroma.ACTTACTTCGCTTAGA	High	0.840274	0.129848	0.242982	0.173992
GCTCAAAAGTCATAGA.1	High	2.73736	0.678019	0.543989	0.393092		26c87cf199.Stroma.ACTTGTTAGACAGACC	High	1.24192	0.130203	0.243034	0.171172
GCTCAAAGTCTGTAAC.1	High	2.23521	0.470879	0.4515	0.135131		26c87cf199.Stroma.ACTTGTTAGCTGCAAG	High	0	0.112616	0.159243	0.114903
GCTGAATAGTGGAATT.1	High	2.44825	0.557623	0.507298	0.244721		26c87cf199.Stroma.ACTTGTTAGTTGAGAT	High	1.12933	0.136757	0.240622	0.182125
GCTGCAGAGACGCTCC.1	High	2.98375	0.646963	0.458857	0.358341		26c87cf199.Stroma.ACTTGTTGTGGTTTCA	High	0	0.129054	0.218108	0.16449
GCTTGGGGTCACCGCA.1	High	2.03053	0.647224	0.508439	0.329593		26c87cf199.Stroma.ACTTGTTGTGTAACGG	High	2.45832	0.120958	0.203748	0.156334
GCTTGGGTCACTACGA.1	High	1.34803	0.320949	0.44378	0.200562		26c87cf199.Stroma.ACTTGTTTCATGTCCC	High	0	0.11445	0.173641	0.140153
GCTTTCGAGTGATAGT.1	High	0	0.528617	0.424668	0.23396		26c87cf199.Stroma.ACTTGTTTCGACCAGC	High	0	0.096539	0.133614	0.106382
GGAAGTGAGGTCATCT.1	High	2.17295	0.664943	0.632188	0.295462		26c87cf199.Stroma.ACTTGTTTCGCCAGCA	High	0	0.129365	0.215264	0.172166
GGAAGTGGTACGTAGG.1	High	2.57625	0.726982	0.54677	0.378746		26c87cf199.Stroma.ACTTTCAAGCTAAGAT	High	0	0.121593	0.211811	0.17038
GGAATCTTCATAGGCT.1	High	2.24464	0.60822	0.476501	0.310641		26c87cf199.Stroma.ACTTTCACACCCATGG	High	0	0.110145	0.188818	0.152787
GGAATCTTCATTGTGG.1	High	1.32588	0.623285	0.497399	0.387029		26c87cf199.Stroma.ACTTTCACATCGATTG	High	0.697779	0.123165	0.214218	0.141607
GGAGCAATCAGCATTG.1	High	2.612	0.618163	0.556634	0.421813		26c87cf199.Stroma.ACTTTCACATGGATGG	High	1.90414	0.127587	0.235422	0.167106
GGAGGATTCAAGAAAC.1	High	0	0.271348	0.381406	0.181538		26c87cf199.Stroma.ACTTTCAGTACAGACG	High	1.37817	0.111018	0.151283	0.121418
GGAGGTATCCATCTAT.1	High	0	0.133874	0.207003	0.130335		26c87cf199.Stroma.ACTTTCAGTTCGTTGA	High	0.755556	0.125588	0.211618	0.16197
GGATCTATCTGTCGCT.1	High	1.79867	0.585162	0.468811	0.283105		26c87cf199.Stroma.ACTTTCATCATGTAGC	High	1.43667	0.12475	0.213786	0.159672
GGATGTTAGTCTTCCC.1	High	0	0.609251	0.53286	0.326241		26c87cf199.Stroma.ACTTTCATCCAACCAA	High	0	0.116679	0.213324	0.161019
GGATGTTAGTGGACTG.1	High	1.10357	0.641197	0.552647	0.238479		26c87cf199.Stroma.AGAATAGAGCTAACTC	High	1.89227	0.112343	0.198291	0.144814
GGATGTTGTTCTCCCA.1	High	0	0.64351	0.536136	0.24237		26c87cf199.Stroma.AGAATAGAGTCCTCCT	High	0	0.102166	0.151097	0.13692
GGATGTTTCTTTGCGC.1	High	1.07645	0.630312	0.545824	0.314602		26c87cf199.Stroma.AGAATAGAGTGGAGTC	High	0.511306	0.131749	0.237714	0.176978
GGCTTGGGTTATAGAG.1	High	0	0.239391	0.479856	0.201231		26c87cf199.Stroma.AGAATAGCACAACTGT	High	0	0.128455	0.173288	0.146895
GGCTTTCAGCGTGCTC.1	High	1.10654	0.648542	0.620204	0.366111		26c87cf199.Stroma.AGAATAGCATCCCACT	High	0.986806	0.12774	0.220275	0.174138
GGCTTTCCACGTCGTG.1	High	1.10397	0.642002	0.508281	0.325103		26c87cf199.Stroma.AGAATAGCATTATCTC	High	0	0.138969	0.240405	0.173275
GGGAAGTAGAGTCAAT.1	High	1.5122	0.657954	0.493081	0.162828		26c87cf199.Stroma.AGAATAGGTCAAAGAT	High	0	0.136267	0.234654	0.17544
GGGACTCCAGGTTACT.1	High	1.80586	0.633257	0.605335	0.313101		26c87cf199.Stroma.AGAATAGGTCCGAAGA	High	1.58617	0.126858	0.185916	0.137969
GGGAGATTCATGTCTT.1	High	2.57222	0.656629	0.480758	0.38954		26c87cf199.Stroma.AGAATAGTCAGGCAAG	High	2.22594	0.116247	0.155126	0.138988
GGGAGTAAGTGGACTG.1	High	2.10301	0.554771	0.487161	0.214769		26c87cf199.Stroma.AGAATAGTCTGCGGCA	High	1.55495	0.127701	0.179356	0.147159
GGGATGACAAGAGGTC.1	High	1.71878	0.725866	0.50187	0.347748		26c87cf199.Stroma.AGACGTTAGCAAATCA	High	0	0.134749	0.224078	0.173574
GGGATGAGTAATTAGG.1	High	1.88515	0.713309	0.528871	0.322972		26c87cf199.Stroma.AGACGTTCATTTCACT	High	2.52818	0.112398	0.15015	0.10619
GGGATGATCCACAAGT.1	High	0	0.524329	0.459424	0.311262		26c87cf199.Stroma.AGACGTTGTCTAGTGT	High	1.51941	0.126881	0.201939	0.151356
GGGATGATCTCGCAGG.1	High	2.4063	0.685011	0.469577	0.342279		26c87cf199.Stroma.AGACGTTTCCCTCTTT	High	1.69905	0.118793	0.189343	0.145551
GGGCGTTCATCTTTCA.1	High	2.72514	0.655104	0.499258	0.183969		26c87cf199.Stroma.AGAGCGAAGCTCCCAG	High	0.28073	0.120683	0.222932	0.154565
GGGCTACGTTCTCCTG.1	High	0	0.631265	0.510899	0.301351		26c87cf199.Stroma.AGAGCGAAGGGAACGG	High	0	0.102822	0.186046	0.12836
GGGCTCAGTTGTTGAC.1	High	1.66085	0.695999	0.483514	0.265682		26c87cf199.Stroma.AGAGCGAAGGGTGTTG	High	0	0.106772	0.196681	0.136895
GGGCTCATCTACGGGC.1	High	2.88777	0.390436	0.415304	0.143553		26c87cf199.Stroma.AGAGCGAGTCGAAAGC	High	0	0.118627	0.200293	0.149333
GGGTAGAAGACATAAC.1	High	0.890509	0.177182	0.297748	0.0977328		26c87cf199.Stroma.AGAGCGATCGTCGTTC	High	1.04773	0.121069	0.226728	0.151911
GGGTAGAGTCAACGCC.1	High	0	0.395518	0.493734	0.179337		26c87cf199.Stroma.AGAGCGATCTGGCGAC	High	2.90556	0.13711	0.240209	0.167002
GGGTATTCAAGCTACT.1	High	1.27965	0.657379	0.526307	0.288038		26c87cf199.Stroma.AGAGCTTAGACAGGCT	High	2.8286	0.123251	0.193858	0.145939
GGGTCTGGTGCTAGCC.1	High	2.15791	0.653772	0.546548	0.262508		26c87cf199.Stroma.AGAGCTTAGACATAAC	High	0	0.127134	0.200705	0.144589
GGGTCTGTCTAGTCAG.1	High	2.02595	0.568341	0.412173	0.293348		26c87cf199.Stroma.AGAGCTTAGCAGGTCA	High	1.24122	0.121434	0.23559	0.182114
GGGTGAACATTAGGAA.1	High	2.23419	0.616249	0.487546	0.235691		26c87cf199.Stroma.AGAGCTTGTTATGTGC	High	2.79176	0.135841	0.192019	0.144642
GGGTTATTCAGCTTGA.1	High	2.84229	0.729356	0.526468	0.452709		26c87cf199.Stroma.AGAGCTTGTTTAGCTG	High	2.95476	0.119548	0.200034	0.150796
GGGTTTAGTATCAGGG.1	High	0	0.56258	0.429527	0.258365		26c87cf199.Stroma.AGAGCTTTCATCATTC	High	0	0.131611	0.222945	0.161938
GGGTTTAGTTCAACGT.1	High	1.35439	0.541423	0.533547	0.257385		26c87cf199.Stroma.AGAGCTTTCCAGTAGT	High	0.691551	0.120598	0.21787	0.160974
GGTAATCGTCCTATAG.1	High	1.77488	0.534989	0.501177	0.213497		26c87cf199.Stroma.AGAGTGGAGCTTTGGT	High	2.77429	0.119945	0.225267	0.14939
GGTAATCTCGAGTCCG.1	High	2.48037	0.581453	0.469366	0.188091		26c87cf199.Stroma.AGAGTGGGTAAAGTCA	High	1.67881	0.126771	0.215029	0.149386
GGTCACGAGTCATAGA.1	High	3.54334	0.411971	0.370921	0.291668		26c87cf199.Stroma.AGAGTGGGTACCGGCT	High	1.21456	0.138076	0.243553	0.175119
GGTCACGCACCAGGTC.1	High	2.37437	0.324973	0.34845	0.153106		26c87cf199.Stroma.AGAGTGGGTAGCGTAG	High	0.794484	0.116305	0.154923	0.142933
GGTCACGGTCATATGC.1	High	1.06898	0.775664	0.651301	0.349158		26c87cf199.Stroma.AGAGTGGTCTCTAGGA	High	0	0.108897	0.195769	0.15411
GGTCTGGAGATCGACG.1	High	0.807818	0.648589	0.467712	0.316005		26c87cf199.Stroma.AGATCTGAGCCTCGTG	High	0	0.115688	0.21011	0.172659
GGTGAAGGTGCAGATG.1	High	3.00286	0.680312	0.527572	0.394531		26c87cf199.Stroma.AGATCTGAGTAGTGCG	High	1.81684	0.119131	0.194666	0.149911
GGTGGCTAGCGTTCCG.1	High	1.63921	0.700571	0.584103	0.419817		26c87cf199.Stroma.AGATCTGCAAGGTTCT	High	1.2748	0.122153	0.221401	0.169643
GGTGGCTCACAGCGCT.1	High	1.59129	0.720413	0.53237	0.31322		26c87cf199.Stroma.AGATCTGCAGCTGGCT	High	0	0.113807	0.197205	0.152972
GGTGGCTTCGCTTACC.1	High	0	0.663316	0.532766	0.367756		26c87cf199.Stroma.AGATCTGGTCAAAGAT	High	2.36565	0.122366	0.197225	0.148738
GGTGTCGGTGAGTGAC.1	High	0	0.632225	0.540939	0.237593		26c87cf199.Stroma.AGATCTGGTCGCGTGT	High	0	0.113007	0.170637	0.140976
GGTGTCGTCTGAGCAT.1	High	2.23583	0.632227	0.467621	0.33768		26c87cf199.Stroma.AGATCTGGTCTGGAGA	High	0	0.107861	0.168755	0.118331
GGTGTTAAGTGTGTTC.1	High	0	0.718558	0.566735	0.374179		26c87cf199.Stroma.AGATCTGTCCAGGGCT	High	1.72032	0.135551	0.249523	0.175253
GGTGTTAGTGAGACGT.1	High	0	0.601066	0.468133	0.300233		26c87cf199.Stroma.AGATTGCAGACAGACC	High	0	0.12863	0.220022	0.14158
GGTTCTCCAGACCATT.1	High	2.42939	0.484005	0.379978	0.21997		26c87cf199.Stroma.AGATTGCCAGGCTGAA	High	1.81333	0.132386	0.262866	0.180448
GGTTGTAGTGACCTGC.1	High	1.71316	0.648655	0.531847	0.384565		26c87cf199.Stroma.AGATTGCTCAGTTAGC	High	2.16322	0.12463	0.205616	0.153388
GGTTGTAGTTAGCGGA.1	High	1.69587	0.666556	0.591288	0.397987		26c87cf199.Stroma.AGATTGCTCCTCGCAT	High	1.22338	0.110434	0.178414	0.152343
GGTTGTATCTCCTGCA.1	High	1.93489	0.640713	0.560042	0.447172		26c87cf199.Stroma.AGATTGCTCCTTGGTC	High	2.42971	0.115916	0.203967	0.149143
GTAATCGAGCTGTACT.1	High	0	0.595772	0.63039	0.203559		26c87cf199.Stroma.AGCAGCCTCAGAAATG	High	2.07513	0.140637	0.261628	0.173296
GTAATCGGTTGTGTTG.1	High	0	0.535451	0.482493	0.238062		26c87cf199.Stroma.AGCAGCCTCAGCAACT	High	0.759922	0.122278	0.221953	0.168483
GTACAACTCCCGTGAG.1	High	1.90302	0.627476	0.623766	0.280957		26c87cf199.Stroma.AGCATACCATGAACCT	High	1.00819	0.116025	0.174871	0.143087
GTACAGTTCGTTAGAC.1	High	2.81136	0.663384	0.535259	0.379477		26c87cf199.Stroma.AGCATACCATTCCTCG	High	2.19156	0.132586	0.215108	0.164598
GTAGAAAAGGCTTAAA.1	High	1.98028	0.660979	0.630556	0.443539		26c87cf199.Stroma.AGCATACGTAGCTAAA	High	0.996081	0.125864	0.188032	0.151081
GTAGAAAGTTCGTGCG.1	High	2.27109	0.685234	0.508436	0.366686		26c87cf199.Stroma.AGCATACGTGTTTGGT	High	2.78333	0.132737	0.220819	0.176918
GTAGAAATCATTTGGG.1	High	2.10406	0.433573	0.428064	0.237242		26c87cf199.Stroma.AGCATACGTTATGTGC	High	2.63023	0.129971	0.216369	0.158239
GTAGAGGAGACTCATC.1	High	1.10465	0.471603	0.423083	0.186599		26c87cf199.Stroma.AGCATACGTTGAGTTC	High	0.883539	0.12146	0.204544	0.157663
GTAGAGGCATAATCCG.1	High	2.20556	0.244307	0.430131	0.172604		26c87cf199.Stroma.AGCATACTCTAGCACA	High	1.19948	0.131233	0.197307	0.143237
GTAGATCTCTGCTAGA.1	High	3.1071	0.537755	0.503947	0.330271		26c87cf199.Stroma.AGCATACTCTGGGCCA	High	0	0.105935	0.16655	0.13266
GTAGGAGCATCCGAAT.1	High	2.06282	0.547075	0.325382	0.159538		26c87cf199.Stroma.AGCCTAATCAAAGACA	High	0	0.119922	0.202561	0.158957
GTAGGTTAGCCGAACA.1	High	2.58815	0.611965	0.51811	0.481917		26c87cf199.Stroma.AGCCTAATCTTTAGGG	High	0.965468	0.127783	0.202823	0.15547
GTAGTACCAGCAGTGA.1	High	1.88055	0.566194	0.448469	0.347282		26c87cf199.Stroma.AGCGGTCAGAGGTACC	High	0	0.116837	0.237728	0.150412
GTAGTACTCCTTATAC.1	High	2.67706	0.704776	0.573344	0.339567		26c87cf199.Stroma.AGCGGTCCAGTCAGAG	High	0.770525	0.104165	0.121852	0.114623
GTAGTACTCGCTGACG.1	High	1.08741	0.702819	0.531947	0.386726		26c87cf199.Stroma.AGCGGTCTCTTGGGTA	High	0.987123	0.127055	0.213109	0.173645
GTATTTCCAGCTGGTC.1	High	2.38169	0.557885	0.50115	0.330161		26c87cf199.Stroma.AGCGTATAGAGCTGCA	High	0	0.0981337	0.137116	0.104862
GTCAAACAGTACCATC.1	High	0	0.574883	0.40249	0.215935		26c87cf199.Stroma.AGCGTATAGCCCAACC	High	0.774728	0.11737	0.173827	0.143082
GTCAAACGTGTAGGAC.1	High	1.53322	0.655039	0.591614	0.305719		26c87cf199.Stroma.AGCGTATAGGGTGTGT	High	0.361739	0.13905	0.261449	0.206594
GTCAAGTTCAAACCTG.1	High	0	0.693926	0.473921	0.386386		26c87cf199.Stroma.AGCGTATCAAGCCCAC	High	3.31786	0.102438	0.182401	0.128914
GTCAAGTTCACCTCGT.1	High	0	0.61979	0.57374	0.228124		26c87cf199.Stroma.AGCGTATCACGTCAGC	High	1.84113	0.130119	0.241429	0.15456
GTCAAGTTCATCTCTA.1	High	1.60752	0.498799	0.518718	0.373486		26c87cf199.Stroma.AGCGTATCAGTTCCCT	High	2.11514	0.119517	0.188555	0.132395
GTCACGGAGGACACTG.1	High	0.980413	0.592036	0.548804	0.334978		26c87cf199.Stroma.AGCGTATGTGCCTGCA	High	2.31611	0.105165	0.123555	0.107224
GTCACTCAGGCACAAC.1	High	0	0.690366	0.571275	0.2355		26c87cf199.Stroma.AGCGTCGAGAGCTATA	High	0	0.122798	0.207676	0.154416
GTCATCCAGCCGAATG.1	High	1.48402	0.716189	0.514634	0.294806		26c87cf199.Stroma.AGCGTCGAGGAGTACC	High	0.811347	0.110898	0.173937	0.151241
GTCATTTAGGACTGGT.1	High	1.25223	0.620634	0.570727	0.261742		26c87cf199.Stroma.AGCGTCGCAATAGCGG	High	0	0.118319	0.224681	0.165779
GTCATTTAGTGATCGG.1	High	2.13852	0.5663	0.384095	0.288374		26c87cf199.Stroma.AGCGTCGCACTCGACG	High	0	0.110144	0.152977	0.142795
GTCATTTCACTATCGA.1	High	1.50059	0.224696	0.318854	0.108833		26c87cf199.Stroma.AGCGTCGTCCAATGGT	High	0	0.10441	0.177097	0.128899
GTCCACTGTATGCTTG.1	High	2.58942	0.653137	0.640466	0.36936		26c87cf199.Stroma.AGCTCCTAGAAACCAT	High	3.32649	0.123195	0.19066	0.125179
GTCCACTTCATTCACT.1	High	1.81505	0.670989	0.500625	0.418023		26c87cf199.Stroma.AGCTCCTAGTGTACTC	High	1.50154	0.12118	0.186387	0.148489
GTCCCATCATACGCAT.1	High	2.40373	0.530077	0.474701	0.376863		26c87cf199.Stroma.AGCTCCTCATTGTGCA	High	1.12608	0.135688	0.234877	0.160931
GTCCTCATCTACACTT.1	High	0	0.653766	0.510136	0.252521		26c87cf199.Stroma.AGCTCCTGTATCAGTC	High	2.33886	0.145307	0.256226	0.199652
GTCGCGAAGCGTGTCC.1	High	0	0.4087	0.318432	0.185982		26c87cf199.Stroma.AGCTCCTGTCAAGCGA	High	0.911874	0.102714	0.170257	0.143335
GTCGTAACAGGACGAT.1	High	0	0.376242	0.340663	0.258532		26c87cf199.Stroma.AGCTCTCAGACAGGCT	High	1.59812	0.125015	0.238687	0.165975
GTCGTAACATGTTCAG.1	High	1.77732	0.627834	0.527546	0.375994		26c87cf199.Stroma.AGCTCTCAGAGCTGCA	High	0	0.136275	0.254923	0.193187
GTCGTTCTCCCGGTAG.1	High	1.65068	0.532993	0.439663	0.221563		26c87cf199.Stroma.AGCTCTCGTACCGCTG	High	1.15185	0.108547	0.16917	0.121773
GTCGTTCTCCTAAGTG.1	High	2.74649	0.218894	0.202654	0.134361		26c87cf199.Stroma.AGCTCTCGTCTCGTTC	High	2.21221	0.129816	0.232156	0.172131
GTCTACCAGCTGCCTG.1	High	2.12732	0.572242	0.4675	0.439246		26c87cf199.Stroma.AGCTCTCTCAGCTCGG	High	0	0.131614	0.223614	0.152603
GTCTACCCACATTGTG.1	High	2.55079	0.625431	0.525183	0.28418		26c87cf199.Stroma.AGCTCTCTCCGCATCT	High	0.6391	0.113582	0.165355	0.12709
GTCTTTACAAGGCTTT.1	High	2.1854	0.421974	0.44744	0.414298		26c87cf199.Stroma.AGCTCTCTCTAGCACA	High	0	0.114295	0.225235	0.151151
GTGACGCTCTATCGCC.1	High	1.86852	0.665833	0.563816	0.400624		26c87cf199.Stroma.AGCTTGAAGCGATAGC	High	0.834515	0.120731	0.181534	0.139388
GTGAGGAGTATTGAGA.1	High	2.52316	0.60491	0.504038	0.333654		26c87cf199.Stroma.AGCTTGAAGCTCCCAG	High	0.942224	0.116253	0.191332	0.134774
GTGAGGAGTGTCTTAG.1	High	0	0.546159	0.485428	0.265487		26c87cf199.Stroma.AGCTTGAAGTAGTGCG	High	2.14693	0.12349	0.199453	0.167616
GTGATGTAGTTGTACC.1	High	2.44887	0.503482	0.419049	0.164421		26c87cf199.Stroma.AGCTTGAAGTCTTGCA	High	1.53029	0.124549	0.211961	0.165843
GTGCACGCAGAGAGGG.1	High	1.07289	0.809655	0.510081	0.419883		26c87cf199.Stroma.AGCTTGACACCAACCG	High	1.18036	0.11374	0.191524	0.153947
GTGCAGCGTGCCTATA.1	High	2.50515	0.693888	0.589328	0.264661		26c87cf199.Stroma.AGCTTGACAGCTGCAC	High	0.803298	0.137231	0.242358	0.167237
GTGGCGTCATCCGATA.1	High	0	0.5034	0.509016	0.245484		26c87cf199.Stroma.AGCTTGACAGTGACAG	High	0.563674	0.118224	0.167179	0.14703
GTGGCGTTCTCCCAAC.1	High	1.44591	0.50959	0.325768	0.18844		26c87cf199.Stroma.AGCTTGACATATACCG	High	1.38353	0.121749	0.204612	0.143386
GTGGGAAGTCCAGCAC.1	High	0	0.583654	0.514042	0.262819		26c87cf199.Stroma.AGCTTGAGTGAGGCTA	High	0	0.10761	0.151345	0.120037
GTGTAACAGTCAACAA.1	High	3.02009	0.800304	0.489827	0.418089		26c87cf199.Stroma.AGCTTGAGTGGGTCAA	High	0	0.127117	0.224338	0.14556
GTGTAACTCAGCAGAG.1	High	2.38631	0.59258	0.436081	0.43623		26c87cf199.Stroma.AGCTTGAGTTATTCTC	High	1.67018	0.14013	0.212227	0.159686
GTGTAACTCTCATAGG.1	High	2.59669	0.592435	0.444847	0.416542		26c87cf199.Stroma.AGCTTGATCACTTACT	High	1.45971	0.134264	0.226753	0.165571
GTGTGATTCCACGGAC.1	High	2.31863	0.717529	0.506456	0.216058		26c87cf199.Stroma.AGCTTGATCATTCACT	High	2.45445	0.108616	0.160114	0.115238
GTGTGGCCACTCCTGT.1	High	2.82534	0.414169	0.336175	0.153268		26c87cf199.Stroma.AGCTTGATCCGCAAGC	High	2.2425	0.118082	0.19854	0.144753
GTGTGGCTCTGCGGAC.1	High	1.62106	0.365365	0.455042	0.319903		26c87cf199.Stroma.AGCTTGATCGCGGATC	High	0	0.128979	0.248641	0.176858
GTGTTAGTCATTACCT.1	High	1.51565	0.501438	0.41855	0.314087		26c87cf199.Stroma.AGGCCACAGAACAACT	High	0	0.109539	0.152124	0.120661
GTGTTCCAGCAAGTCG.1	High	1.56116	0.745878	0.444802	0.341227		26c87cf199.Stroma.AGGCCACAGTAGATGT	High	1.09028	0.129671	0.232755	0.173048
GTGTTCCGTGTTGAGG.1	High	1.6258	0.51027	0.448611	0.275711		26c87cf199.Stroma.AGGCCACCAAAGAATC	High	1.75456	0.113057	0.158839	0.116626
GTTACAGCAGAGAATT.1	High	2.15972	0.0230538	0.131489	0.121243		26c87cf199.Stroma.AGGCCACCAACTGCTA	High	0	0.11121	0.164149	0.13056
GTTACCCCATTGAAGA.1	High	2.21841	0.721952	0.614697	0.470392		26c87cf199.Stroma.AGGCCACCAAGCTGTT	High	0.544135	0.120704	0.22904	0.175563
GTTATGGAGCGAGTAC.1	High	1.81147	0.441706	0.444297	0.228822		26c87cf199.Stroma.AGGCCACCACACCGCA	High	0	0.108938	0.191863	0.155299
GTTATGGAGCGGTAGT.1	High	1.14232	0.466539	0.480797	0.328141		26c87cf199.Stroma.AGGCCACCATATGCTG	High	0.637036	0.117132	0.198762	0.151155
GTTCATTAGCAGGGAG.1	High	0	0.63815	0.525183	0.338161		26c87cf199.Stroma.AGGCCACCATCGACGC	High	0	0.114695	0.161144	0.12299
GTTCATTAGGCCCAAA.1	High	2.39729	0.661931	0.584589	0.313272		26c87cf199.Stroma.AGGCCACGTAATTGGA	High	1.86402	0.112834	0.177358	0.135676
GTTCATTGTAGAATGT.1	High	3.01492	0.613972	0.420187	0.249114		26c87cf199.Stroma.AGGCCACGTGACAAAT	High	2.26864	0.116328	0.198292	0.145957
GTTCATTTCGGACTGC.1	High	2.30241	0.649765	0.642712	0.413116		26c87cf199.Stroma.AGGCCACGTGAGTGAC	High	0.980361	0.115161	0.196507	0.142138
GTTCCGTAGGTCACTT.1	High	2.39291	0.59288	0.512868	0.414953		26c87cf199.Stroma.AGGCCACGTGCACCAC	High	0.733562	0.118152	0.184401	0.134577
GTTCCGTAGTGAGGTC.1	High	0	0.219337	0.182911	0.103758		26c87cf199.Stroma.AGGCCACTCAGAGACG	High	1.84269	0.114305	0.171271	0.139936
GTTCTATTCGCTGTCT.1	High	1.93148	0.626315	0.631961	0.422463		26c87cf199.Stroma.AGGCCACTCCATGAAC	High	0.789922	0.121826	0.172301	0.133443
GTTGCTCTCTCCAATT.1	High	3.4993	0.257124	0.322761	0.232505		26c87cf199.Stroma.AGGCCGTAGTGTTTGC	High	0.89833	0.110471	0.173004	0.124095
GTTGTAGAGCACTAGG.1	High	2.28796	0.187958	0.275363	0.128651		26c87cf199.Stroma.AGGCCGTCATTGGGCC	High	0.742393	0.0990869	0.127182	0.108645
GTTGTCCCAAGAAATC.1	High	0	0.25306	0.40974	0.191713		26c87cf199.Stroma.AGGCCGTGTCACTTCC	High	2.68502	0.116698	0.209818	0.16903
GTTGTCCCACAGTATC.1	High	2.56732	0.622103	0.521138	0.420298		26c87cf199.Stroma.AGGCCGTGTTGCGCAC	High	1.255	0.116194	0.184947	0.143271
GTTGTCCGTAGCACGA.1	High	1.28398	0.478524	0.352835	0.194158		26c87cf199.Stroma.AGGCCGTTCATGTAGC	High	1.39021	0.12495	0.200815	0.169613
GTTGTCCTCAGTAGGG.1	High	0	0.683521	0.518044	0.283116		26c87cf199.Stroma.AGGCCGTTCTGGAGCC	High	2.82531	0.127407	0.241715	0.165781
GTTGTGAGTCTACGAT.1	High	0.876356	0.630043	0.439271	0.34855		26c87cf199.Stroma.AGGGAGTAGAGGTTGC	High	0	0.108485	0.185682	0.150454
GTTTACTAGGTATTGA.1	High	1.9723	0.469063	0.441075	0.285259		26c87cf199.Stroma.AGGGAGTAGCCACTAT	High	2.02595	0.113246	0.194643	0.150054
GTTTGGACACCATAAC.1	High	1.13453	0.610603	0.498955	0.307751		26c87cf199.Stroma.AGGGAGTGTGCGGTAA	High	1.90472	0.128354	0.217681	0.172811
TAACACGTCAGTGTTG.1	High	1.98684	0.612808	0.511563	0.421131		26c87cf199.Stroma.AGGGAGTTCACGCGGT	High	2.89882	0.109995	0.150085	0.121371
TAACCAGTCCTACACC.1	High	0	0.257033	0.353497	0.150007		26c87cf199.Stroma.AGGGAGTTCGTTTGCC	High	1.24602	0.102635	0.139215	0.12501
TAACTTCCACTTCAAG.1	High	0.852821	0.815081	0.705897	0.427319		26c87cf199.Stroma.AGGGAGTTCTATGTGG	High	3.33065	0.101781	0.156194	0.118033
TAACTTCGTCCCAAAT.1	High	0	0.46892	0.507209	0.238823		26c87cf199.Stroma.AGGGAGTTCTGGTATG	High	1.53794	0.128531	0.224396	0.163246
TAAGCACTCAAATGAG.1	High	1.45289	0.614203	0.494144	0.261795		26c87cf199.Stroma.AGGGATGAGAGCTATA	High	0	0.0976025	0.131423	0.126692
TAAGCGTAGAAACTAC.1	High	1.2949	0.714455	0.516692	0.315721		26c87cf199.Stroma.AGGGATGAGATATGGT	High	1.85414	0.113247	0.210454	0.145921
TAAGTCGGTCGTATTG.1	High	0.96688	0.52099	0.638073	0.306643		26c87cf199.Stroma.AGGGATGAGCACACAG	High	0	0.127014	0.203228	0.158353
TAATTCCCACTACCGG.1	High	1.25491	0.69286	0.521566	0.423071		26c87cf199.Stroma.AGGGATGCATCTACGA	High	0	0.133572	0.21863	0.152808
TACAACGGTCTAGATC.1	High	2.36196	0.608647	0.514788	0.407886		26c87cf199.Stroma.AGGGATGGTCGGCATC	High	0.767296	0.122793	0.229016	0.173583
TACAACGGTTCGTAAC.1	High	2.71246	0.784582	0.554981	0.461676		26c87cf199.Stroma.AGGGATGGTTGATTCG	High	1.76953	0.117362	0.223769	0.162849
TACACCCTCGGTATGT.1	High	1.40523	0.718236	0.565768	0.408556		26c87cf199.Stroma.AGGGATGTCATCGCTC	High	2.36422	0.130792	0.219103	0.152695
TACATTCAGGAGGGTG.1	High	1.09968	0.335705	0.471101	0.211673		26c87cf199.Stroma.AGGGTGAAGCTGATAA	High	0.974211	0.104073	0.141213	0.123259
TACCCGTTCTGAGTCA.1	High	1.77285	0.598132	0.515623	0.275373		26c87cf199.Stroma.AGGGTGAAGGGCTTCC	High	0	0.123396	0.2365	0.182202
TACCGAAAGACATGCG.1	High	2.02366	0.553113	0.5067	0.356144		26c87cf199.Stroma.AGGGTGAAGTTTAGGA	High	1.07112	0.130011	0.230729	0.164872
TACCGAAGTTCCGCAG.1	High	1.30162	0.778949	0.568763	0.379813		26c87cf199.Stroma.AGGGTGACATGAGCGA	High	3.61189	0.125678	0.195294	0.150915
TACCGGGTCTGTGCGG.1	High	1.86471	0.498726	0.344815	0.256659		26c87cf199.Stroma.AGGGTGATCTTGACGA	High	1.09278	0.123335	0.203753	0.153061
TACCTGCAGTCTCTGA.1	High	1.90716	0.491166	0.491722	0.234832		26c87cf199.Stroma.AGGTCATAGAGGACGG	High	0.665492	0.109094	0.208245	0.154892
TACCTGCGTCCCGCAA.1	High	1.51663	0.635173	0.554834	0.428575		26c87cf199.Stroma.AGGTCATCAAGCGTAG	High	0	0.131366	0.229354	0.171199
TACGGGCTCTTGGATG.1	High	1.66223	0.764497	0.4605	0.244184		26c87cf199.Stroma.AGGTCATCACGCTTTC	High	1.7391	0.115879	0.201055	0.144341
TACGGTACACGTAGTT.1	High	2.71179	0.639503	0.538415	0.202507		26c87cf199.Stroma.AGGTCCGAGTCACGCC	High	0	0.137926	0.248861	0.16499
TACGGTATCTACCAGA.1	High	1.70262	0.45206	0.406895	0.211554		26c87cf199.Stroma.AGGTCCGGTTATGTGC	High	0	0.118287	0.220053	0.171749
TACGTCCAGATCACTC.1	High	2.00698	0.705612	0.567841	0.323519		26c87cf199.Stroma.AGGTCCGTCAGGTAAA	High	0.463431	0.127058	0.205755	0.150753
TACTGCCCATCGGAGA.1	High	1.51899	0.404363	0.305937	0.190975		26c87cf199.Stroma.AGGTCCGTCCTTTCTC	High	0	0.0629724	0.0866299	0.0658055
TACTTACTCAGTGGGA.1	High	2.10356	0.562964	0.465293	0.164258		26c87cf199.Stroma.AGTAGTCAGTGTTAGA	High	1.62151	0.138213	0.225175	0.160539
TACTTACTCATGGATC.1	High	0	0.643783	0.488778	0.392986		26c87cf199.Stroma.AGTAGTCCACCCTATC	High	3.36509	0.123767	0.252941	0.180576
TACTTACTCCGACAGC.1	High	1.39157	0.674427	0.497578	0.320094		26c87cf199.Stroma.AGTAGTCCAGAGCCAA	High	1.85033	0.119851	0.197661	0.159358
TACTTGTCACCTTCGT.1	High	1.49573	0.697309	0.598394	0.233677		26c87cf199.Stroma.AGTAGTCTCCCAAGAT	High	0.314881	0.112297	0.203465	0.149353
TACTTGTGTTGGTAGG.1	High	1.48402	0.721329	0.640483	0.303298		26c87cf199.Stroma.AGTAGTCTCTCGTTTA	High	1.46233	0.117392	0.176349	0.119102
TAGACCAGTCTAATCG.1	High	0	0.149601	0.196486	0.122149		26c87cf199.Stroma.AGTCTTTCACTGTTAG	High	2.42398	0.138751	0.20082	0.153982
TAGACTGAGGTTTGAA.1	High	2.30973	0.705811	0.500812	0.361936		26c87cf199.Stroma.AGTCTTTGTATCACCA	High	0.537335	0.133263	0.250593	0.176553
TAGACTGAGTGCCCGT.1	High	2.26052	0.63315	0.485555	0.257257		26c87cf199.Stroma.AGTCTTTTCAGGCGAA	High	0.823924	0.128616	0.232513	0.175046
TAGACTGGTACAGCGA.1	High	1.38998	0.0990825	0.405669	0.181481		26c87cf199.Stroma.AGTCTTTTCCGTACAA	High	0	0.122036	0.218092	0.156561
TAGAGTCCACATAGCT.1	High	1.59833	0.687006	0.490634	0.399369		26c87cf199.Stroma.AGTCTTTTCTGATTCT	High	0	0.118454	0.22843	0.15668
TAGAGTCGTACTGACT.1	High	1.1578	0.64901	0.628537	0.340713		26c87cf199.Stroma.AGTGAGGAGGGCTTCC	High	1.90084	0.129839	0.236712	0.172121
TAGAGTCGTGACCGAA.1	High	2.16227	0.645758	0.513284	0.351262		26c87cf199.Stroma.AGTGAGGCATAGAAAC	High	0	0.105077	0.160601	0.132046
TAGCACAGTCTACATG.1	High	1.50425	0.578752	0.540485	0.410747		26c87cf199.Stroma.AGTGAGGGTCGCATAT	High	2.52406	0.115554	0.168088	0.140496
TAGCACATCGTGGACC.1	High	1.33902	0.780663	0.585375	0.298788		26c87cf199.Stroma.AGTGAGGGTGCGCTTG	High	0.923521	0.12528	0.227786	0.185999
TAGGAGGTCATGACAC.1	High	0.947414	0.706256	0.540474	0.418755		26c87cf199.Stroma.AGTGAGGGTTACGTCA	High	0	0.121323	0.205597	0.132853
TAGGGTTTCGAAATCC.1	High	0	0.566695	0.486304	0.242801		26c87cf199.Stroma.AGTGAGGTCATAGCAC	High	1.27054	0.130322	0.236347	0.176969
TAGGTACCATTGGGAG.1	High	0	0.693166	0.664352	0.293503		26c87cf199.Stroma.AGTGAGGTCTGCTGTC	High	0	0.116769	0.194812	0.145153
TAGTGCAGTCAACCTA.1	High	0	0.750162	0.563654	0.288329		26c87cf199.Stroma.AGTGAGGTCTTGTATC	High	0	0.13603	0.228963	0.16931
TATACCTAGAGTGTGC.1	High	1.10169	0.765938	0.601768	0.32968		26c87cf199.Stroma.AGTGGGAAGAGCTATA	High	0	0.107774	0.187465	0.121433
TATACCTCAGCGGTCT.1	High	2.63641	0.238396	0.410819	0.172175		26c87cf199.Stroma.AGTGGGAAGATGAGAG	High	2.97783	0.131111	0.251908	0.175452
TATATCCGTAGTTACC.1	High	1.66826	0.661053	0.520854	0.4037		26c87cf199.Stroma.AGTGGGAAGCACGCCT	High	1.20002	0.122911	0.215759	0.151735
TATATCCTCCTCTAGC.1	High	1.27369	0.106657	0.377009	0.148386		26c87cf199.Stroma.AGTGGGACAGTTTACG	High	0	0.116278	0.182245	0.136824
TATCAGGTCGCTCCTA.1	High	1.95245	0.567531	0.517474	0.225466		26c87cf199.Stroma.AGTGGGACATTTCAGG	High	0.898977	0.110277	0.186924	0.133782
TATCCTATCATTGAGC.1	High	0	0.367202	0.50427	0.194921		26c87cf199.Stroma.AGTGGGAGTACGAAAT	High	1.29812	0.124713	0.232516	0.153538
TATCGCCCAACCTAAC.1	High	3.06377	0.653378	0.530495	0.414216		26c87cf199.Stroma.AGTGGGAGTCAACATC	High	1.36569	0.134924	0.231647	0.158461
TATCGCCTCGCTCCTA.1	High	2.1085	0.340318	0.462589	0.172765		26c87cf199.Stroma.AGTGGGAGTTTGACTG	High	0	0.129774	0.22832	0.169016
TATCTGTCATGACGGA.1	High	1.69896	0.440732	0.501251	0.223938		26c87cf199.Stroma.AGTGGGATCAGCCTAA	High	0	0.122221	0.226529	0.137613
TATCTTGTCTGCTAGA.1	High	1.86004	0.436799	0.41812	0.32192		26c87cf199.Stroma.AGTGGGATCTCGCTTG	High	0	0.132867	0.204483	0.16434
TATGTTCAGGTTCTAC.1	High	3.23554	0.646199	0.497611	0.410985		26c87cf199.Stroma.AGTGTCAAGAGACTTA	High	1.56287	0.120123	0.164581	0.131496
TATTCCAAGTGAATAC.1	High	2.42504	0.465671	0.363835	0.17862		26c87cf199.Stroma.AGTGTCACAAAGCGGT	High	0.959269	0.125043	0.224702	0.175497
TATTGCTGTGACACAG.1	High	2.29194	0.482386	0.423606	0.198202		26c87cf199.Stroma.AGTGTCACATGCCTTC	High	1.58213	0.13193	0.198393	0.159418
TATTTCGAGCGGATCA.1	High	1.08532	0.595245	0.533905	0.329653		26c87cf199.Stroma.AGTGTCAGTAAATGTG	High	2.16985	0.113758	0.136963	0.115749
TATTTCGGTTTGGAGG.1	High	2.05864	0.649142	0.473302	0.381717		26c87cf199.Stroma.AGTGTCAGTGACGGTA	High	0	0.100973	0.13469	0.112268
TCAAGCACAGCTCATA.1	High	1.59285	0.637452	0.448069	0.406225		26c87cf199.Stroma.AGTGTCATCCTTCAAT	High	0	0.112612	0.172529	0.146372
TCAAGTGAGGACAACC.1	High	2.58437	0.672172	0.541341	0.344029		26c87cf199.Stroma.AGTGTCATCGAACTGT	High	1.36125	0.128418	0.207198	0.148615
TCAAGTGAGGTCGAGT.1	High	0	0.611038	0.519762	0.22923		26c87cf199.Stroma.AGTGTCATCGCATGGC	High	0.620951	0.112739	0.176359	0.138089
TCAATCTAGCCAGTAG.1	High	0	0.541866	0.419798	0.420241		26c87cf199.Stroma.AGTGTCATCTTAACCT	High	2.16059	0.141025	0.21559	0.156132
TCAATCTAGTCTAGCT.1	High	2.38915	0.691667	0.57296	0.415279		26c87cf199.Stroma.AGTTGGTAGCTGAACG	High	0	0.126672	0.227408	0.156516
TCACAAGCAAGAGGTC.1	High	3.00652	0.0698981	0.313963	0.168464		26c87cf199.Stroma.AGTTGGTCAGCGATCC	High	2.49064	0.138524	0.242461	0.171444
TCACACCAGGTACAGC.1	High	2.00564	0.659288	0.48032	0.339654		26c87cf199.Stroma.AGTTGGTGTCCGACGT	High	0	0.135527	0.234782	0.174006
TCACATTAGCGTTAGG.1	High	1.4827	0.701215	0.600583	0.298606		26c87cf199.Stroma.AGTTGGTTCTCTAAGG	High	1.91165	0.132706	0.206981	0.159898
TCACATTCAGGTTCGC.1	High	0	0.144275	0.316071	0.168244		26c87cf199.Stroma.ATAACGCAGATCGATA	High	0	0.12354	0.197376	0.154476
TCACGGGAGATCACTC.1	High	2.24615	0.712681	0.622038	0.267106		26c87cf199.Stroma.ATAACGCCAAACAACA	High	0	0.126322	0.21838	0.148585
TCACTATTCCAGCAAT.1	High	0	0.667625	0.553631	0.34376		26c87cf199.Stroma.ATAACGCCAGCTTCGG	High	1.66706	0.120022	0.187225	0.136398
TCAGCAAAGTGGCAGT.1	High	1.89818	0.578954	0.396804	0.166603		26c87cf199.Stroma.ATAACGCGTACCGTAT	High	1.80122	0.12068	0.222498	0.157871
TCAGGGCGTAACACGG.1	High	0	0.594984	0.463572	0.310571		26c87cf199.Stroma.ATAACGCGTTATGCGT	High	0	0.104057	0.153127	0.134525
TCAGTCCAGCGTATAA.1	High	1.84703	0.49891	0.508024	0.3242		26c87cf199.Stroma.ATAACGCTCGCATGGC	High	2.88854	0.117687	0.203224	0.1451
TCAGTTTCAAGGGTCA.1	High	2.01137	0.553736	0.522406	0.186419		26c87cf199.Stroma.ATAACGCTCGCGTAGC	High	0	0.126316	0.185019	0.147605
TCAGTTTGTCATTCCC.1	High	0	0.601874	0.485582	0.317332		26c87cf199.Stroma.ATAAGAGAGAGTAAGG	High	1.52566	0.144822	0.241511	0.172321
TCATACTAGAAATTCG.1	High	2.13764	0.388462	0.437494	0.202733		26c87cf199.Stroma.ATAAGAGAGCAGACTG	High	0	0.133652	0.202493	0.143981
TCATACTAGGACTATA.1	High	1.97083	0.634377	0.588629	0.253728		26c87cf199.Stroma.ATAAGAGAGTGTACCT	High	1.10973	0.121949	0.23184	0.168191
TCATACTCAGTCTGGC.1	High	2.34571	0.747574	0.521423	0.401899		26c87cf199.Stroma.ATAAGAGAGTTGTCGT	High	0	0.106315	0.148064	0.130795
TCATATCTCTCTGAGA.1	High	1.40604	0.659968	0.508218	0.382725		26c87cf199.Stroma.ATAAGAGCATAAAGGT	High	0.712811	0.130824	0.221127	0.15834
TCATCATGTAGGATAT.1	High	0	0.585127	0.594837	0.218985		26c87cf199.Stroma.ATAAGAGCATAGACTC	High	0	0.0969104	0.124572	0.121099
TCATGCCCAGTCACGC.1	High	1.61797	0.662637	0.616342	0.300151		26c87cf199.Stroma.ATAAGAGCATCACGTA	High	1.31828	0.123893	0.227141	0.165887
TCATGTTCATCCGGTG.1	High	2.13006	0.622494	0.609718	0.282777		26c87cf199.Stroma.ATAGACCCACGTAAGG	High	1.02841	0.120353	0.198376	0.14062
TCATTACCAGTAGTGG.1	High	1.76961	0.669512	0.549413	0.268074		26c87cf199.Stroma.ATAGACCCAGCGTAAG	High	1.70616	0.123135	0.199637	0.156985
TCATTACCATCCGGTG.1	High	0.729645	0.538821	0.466521	0.295977		26c87cf199.Stroma.ATAGACCCAGTTCATG	High	0	0.0981205	0.173223	0.131223
TCATTACTCTCAACGA.1	High	2.93385	0.725867	0.512986	0.38112		26c87cf199.Stroma.ATAGACCCATTTCACT	High	0	0.13618	0.252708	0.182934
TCATTGTAGGCGCTTC.1	High	0	0.224467	0.266399	0.149611		26c87cf199.Stroma.ATAGACCGTAAAGTCA	High	1.0575	0.118242	0.235061	0.161094
TCATTGTCAGGTCAGA.1	High	1.714	0.720174	0.569813	0.294464		26c87cf199.Stroma.ATAGACCGTACTCAAC	High	2.23991	0.150209	0.265527	0.190163
TCATTGTGTGGTATGG.1	High	1.2469	0.599128	0.500618	0.408115		26c87cf199.Stroma.ATAGACCGTGGTACAG	High	0	0.138091	0.235863	0.164902
TCATTTGGTGACTGAG.1	High	0	0.621081	0.492817	0.331519		26c87cf199.Stroma.ATAGACCTCTCTGCTG	High	0	0.0978919	0.124663	0.112076
TCCACGTAGGTCTTTG.1	High	1.44914	0.696849	0.550628	0.427723		26c87cf199.Stroma.ATCACGAAGGGAACGG	High	0.695757	0.124242	0.221357	0.147501
TCCCATGCAGACCATT.1	High	1.0676	0.731861	0.51297	0.381013		26c87cf199.Stroma.ATCACGACAATAAGCA	High	1.70852	0.125404	0.214564	0.160996
TCCGATCAGGTACAAT.1	High	2.61294	0.54604	0.487063	0.162222		26c87cf199.Stroma.ATCACGAGTAGGCTGA	High	0	0.116331	0.176789	0.140108
TCCGATCTCTCGAGTA.1	High	1.87781	0.607051	0.520917	0.369692		26c87cf199.Stroma.ATCACGAGTAGGGACT	High	0	0.123763	0.230542	0.163773
TCCGTGTTCCATTGCC.1	High	1.41294	0.522169	0.636461	0.350615		26c87cf199.Stroma.ATCACGAGTCGAGATG	High	1.81602	0.11414	0.178022	0.146892
TCCGTGTTCGGTTGTA.1	High	2.49497	0.604633	0.535924	0.381097		26c87cf199.Stroma.ATCACGATCACTCTTA	High	0.460434	0.141556	0.238308	0.172441
TCCTAATGTCAGACGA.1	High	0	0.601599	0.503467	0.363195		26c87cf199.Stroma.ATCACGATCAGTTAGC	High	0.928029	0.105635	0.128129	0.0986534
TCCTCCCCATCTCATT.1	High	3.15652	0.689332	0.487826	0.263962		26c87cf199.Stroma.ATCACGATCGATCCCT	High	2.42187	0.128443	0.182996	0.147592
TCCTCTTAGCAAGTGC.1	High	2.68885	0.52492	0.508566	0.33692		26c87cf199.Stroma.ATCATCTGTATGCTTG	High	0	0.11712	0.190941	0.127085
TCCTCTTGTCTGCGCA.1	High	1.09304	0.731365	0.49528	0.357688		26c87cf199.Stroma.ATCATCTGTCGAATCT	High	0.748503	0.134797	0.227623	0.185172
TCCTGCAAGTTACGTC.1	High	1.18863	0.612484	0.574577	0.362375		26c87cf199.Stroma.ATCATCTGTGTTGAGG	High	1.11309	0.127505	0.238114	0.179413
TCCTGCATCACCGGTG.1	High	2.22471	0.614093	0.520185	0.256058		26c87cf199.Stroma.ATCATCTTCGAACTGT	High	3.22362	0.137694	0.246867	0.187534
TCCTTCTAGTCTGCAT.1	High	0.726047	0.673345	0.582409	0.370916		26c87cf199.Stroma.ATCATCTTCTTAACCT	High	2.01498	0.135625	0.221492	0.167833
TCCTTTCGTGCATACT.1	High	2.78344	0.471306	0.372493	0.162672		26c87cf199.Stroma.ATCATCTTCTTTCCTC	High	0	0.127101	0.240913	0.175217
TCCTTTCTCACTCCGT.1	High	3.413	0.66439	0.483373	0.364082		26c87cf199.Stroma.ATCATGGAGACACTAA	High	0	0.122198	0.22041	0.151528
TCGAACAAGCCACTCG.1	High	1.43253	0.706448	0.580656	0.354098		26c87cf199.Stroma.ATCATGGAGATGGGTC	High	0	0.127653	0.209846	0.178165
TCGACGGAGCCTGAGA.1	High	2.20179	0.72236	0.529552	0.359591		26c87cf199.Stroma.ATCATGGAGCAGGTCA	High	0.685584	0.118627	0.200557	0.150844
TCGACGGCAAGTCCAT.1	High	0	0.687629	0.423915	0.290546		26c87cf199.Stroma.ATCATGGAGCGATTCT	High	0	0.112197	0.159795	0.136885
TCGACGGGTCTTTATC.1	High	1.79496	0.711475	0.633999	0.320553		26c87cf199.Stroma.ATCATGGAGCGTGAGT	High	1.11008	0.110522	0.164727	0.13761
TCGACGGTCAGACCTA.1	High	3.01299	0.646698	0.521227	0.294452		26c87cf199.Stroma.ATCATGGGTACGCTGC	High	2.60076	0.10517	0.133674	0.117138
TCGATTTAGCCTCAGC.1	High	1.1294	0.624705	0.528807	0.433078		26c87cf199.Stroma.ATCATGGGTGTGCGTC	High	0	0.116656	0.186075	0.139412
TCGATTTGTAACTGCT.1	High	1.32781	0.555021	0.534798	0.266173		26c87cf199.Stroma.ATCATGGTCCCTAACC	High	0	0.105267	0.187803	0.144661
TCGCAGGCAACATCGT.1	High	2.98517	0.135889	0.28743	0.112998		26c87cf199.Stroma.ATCATGGTCTACTATC	High	0	0.109691	0.17635	0.116896
TCGCAGGCATTCGATG.1	High	2.83171	0.596123	0.448733	0.296753		26c87cf199.Stroma.ATCATGGTCTGTCTCG	High	0	0.123121	0.193613	0.15278
TCGCTCAAGCCGCTTG.1	High	0	0.616473	0.388152	0.247376		26c87cf199.Stroma.ATCCACCAGCTAAACA	High	1.14159	0.116858	0.183897	0.143065
TCGCTCAAGGTCGCCT.1	High	3.23364	0.690888	0.561312	0.360949		26c87cf199.Stroma.ATCCACCAGTGAAGAG	High	2.67613	0.124207	0.208636	0.163399
TCGCTTGAGCCTAACT.1	High	0	0.760632	0.623923	0.349195		26c87cf199.Stroma.ATCCACCCACGAAATA	High	0	0.130438	0.231463	0.183824
TCGCTTGCAAGTGGCA.1	High	2.61258	0.308722	0.428211	0.17556		26c87cf199.Stroma.ATCCACCCATCCAACA	High	0	0.12286	0.250469	0.167755
TCGCTTGCAGGCTATT.1	High	2.5587	0.351511	0.363221	0.176864		26c87cf199.Stroma.ATCCACCGTAATCACC	High	0	0.114483	0.169182	0.126269
TCGCTTGTCGCAGTTA.1	High	1.25134	0.356295	0.429768	0.188553		26c87cf199.Stroma.ATCCACCTCAACACGT	High	1.09146	0.145443	0.246411	0.172018
TCGGATACATACTGTG.1	High	2.44104	0.665461	0.576397	0.307075		26c87cf199.Stroma.ATCCACCTCGCATGGC	High	1.83907	0.106678	0.198144	0.157371
TCGGGACGTCCAATCA.1	High	0	0.696412	0.58999	0.330519		26c87cf199.Stroma.ATCCACCTCTGGAGCC	High	0	0.0854923	0.106256	0.0971282
TCGGTCTCAACGATCT.1	High	1.57742	0.67175	0.520952	0.420538		26c87cf199.Stroma.ATCCGAAAGTAGTGCG	High	1.38829	0.124874	0.211756	0.172606
TCGGTCTGTGGTAACG.1	High	2.39911	0.223435	0.409291	0.160253		26c87cf199.Stroma.ATCCGAAAGTCCCACG	High	1.3717	0.127573	0.230414	0.162745
TCGTCCAAGACTGGGT.1	High	0.903931	0.691577	0.493037	0.440676		26c87cf199.Stroma.ATCCGAACAAATACAG	High	1.24608	0.134985	0.184266	0.146549
TCGTGGGCAAACTAAG.1	High	2.38571	0.4497	0.384124	0.346111		26c87cf199.Stroma.ATCCGAAGTAGCGTAG	High	2.94904	0.0955785	0.132354	0.123201
TCTATACGTGGGCTCT.1	High	2.08117	0.633609	0.570929	0.354405		26c87cf199.Stroma.ATCCGAAGTCGGCACT	High	0	0.108383	0.181945	0.129216
TCTCACGCAAGGTACG.1	High	1.81534	0.651267	0.560836	0.33939		26c87cf199.Stroma.ATCCGAAGTGACTACT	High	1.56526	0.123636	0.212198	0.163501
TCTCACGCAGAGTCTT.1	High	0	0.548968	0.479433	0.284211		26c87cf199.Stroma.ATCGAGTAGCGTAATA	High	1.35513	0.115389	0.194854	0.154
TCTCCGAGTCACTAGT.1	High	1.54996	0.708763	0.464182	0.35251		26c87cf199.Stroma.ATCGAGTAGGGAACGG	High	0.729034	0.107623	0.211986	0.161283
TCTCTGGCACCCTTGT.1	High	1.61232	0.61905	0.545871	0.405892		26c87cf199.Stroma.ATCGAGTAGTGTTGAA	High	1.21925	0.130483	0.239367	0.186471
TCTCTGGCATTCCTAT.1	High	2.70842	0.554682	0.468618	0.299368		26c87cf199.Stroma.ATCGAGTCAGACACTT	High	0.900882	0.121073	0.204835	0.160461
TCTGCCATCCAAACCA.1	High	0	0.601046	0.43004	0.263738		26c87cf199.Stroma.ATCGAGTCATATGAGA	High	1.73186	0.126014	0.231511	0.158062
TCTGGCTCATGGGATG.1	High	2.15931	0.643658	0.539382	0.309456		26c87cf199.Stroma.ATCGAGTGTCGTGGCT	High	1.44603	0.104275	0.182741	0.144449
TCTGTCGAGGGTTAGC.1	High	0	0.616355	0.516209	0.42821		26c87cf199.Stroma.ATCGAGTGTGCCTTGG	High	1.08773	0.122463	0.221326	0.157691
TCTTAGTCAGGAGACT.1	High	3.04368	0.452543	0.41602	0.314362		26c87cf199.Stroma.ATCGAGTGTTATCCGA	High	2.2215	0.141702	0.236735	0.166828
TCTTCCTTCCTTTGAT.1	High	1.56669	0.452322	0.385227	0.127218		26c87cf199.Stroma.ATCTACTAGAATTGTG	High	0	0.121642	0.217692	0.151081
TCTTGCGGTGAGGCAT.1	High	0	0.611398	0.478973	0.188477		26c87cf199.Stroma.ATCTACTAGTCGATAA	High	0	0.128846	0.213679	0.148775
TCTTGCGGTTGAATCC.1	High	2.39699	0.704999	0.487813	0.355993		26c87cf199.Stroma.ATCTACTCACCTCGTT	High	0	0.124261	0.234834	0.1727
TCTTGCGGTTGAGGAC.1	High	1.61061	0.648686	0.542652	0.34624		26c87cf199.Stroma.ATCTACTCATCAGTCA	High	2.18359	0.111	0.137048	0.112296
TCTTTGATCGACACTA.1	High	0	0.472995	0.224137	0.15767		26c87cf199.Stroma.ATCTACTGTCCTGCTT	High	2.47469	0.139092	0.216231	0.16468
TGACAGTCAGTCAGAG.1	High	1.04057	0.618907	0.533286	0.356923		26c87cf199.Stroma.ATCTACTTCGACAGCC	High	0	0.110204	0.145995	0.115331
TGACAGTGTGGAGGTT.1	High	1.13182	0.701053	0.513503	0.430746		26c87cf199.Stroma.ATCTACTTCGTGGACC	High	0	0.126871	0.229895	0.178272
TGACAGTGTGTAGTGG.1	High	3.31926	0.471521	0.432896	0.331984		26c87cf199.Stroma.ATCTACTTCTATCGCC	High	0.727703	0.134196	0.217938	0.156322
TGACGCGGTGGTCCCA.1	High	1.32466	0.664745	0.546845	0.38097		26c87cf199.Stroma.ATCTACTTCTTGACGA	High	1.10323	0.100595	0.174899	0.139981
TGACGCGTCTACACAG.1	High	2.14427	0.720723	0.49015	0.382169		26c87cf199.Stroma.ATCTGCCAGACATAAC	High	0.710277	0.129651	0.248875	0.179037
TGACTCCTCGCCAGAC.1	High	2.30653	0.619684	0.536678	0.366005		26c87cf199.Stroma.ATCTGCCAGTTGAGAT	High	0.873827	0.128143	0.224494	0.179934
TGAGCATGTAGGAAAG.1	High	2.53015	0.642076	0.549097	0.36521		26c87cf199.Stroma.ATCTGCCCAGCCTTTC	High	1.47434	0.115442	0.197979	0.135729
TGAGCGCTCGCGGACT.1	High	2.18579	0.540705	0.416435	0.323682		26c87cf199.Stroma.ATCTGCCCATCACGTA	High	0	0.114019	0.194899	0.135408
TGAGGAGCAGCGTTGC.1	High	1.92171	0.678423	0.510062	0.220868		26c87cf199.Stroma.ATCTGCCCATGTCCTC	High	0	0.120381	0.211084	0.163963
TGAGGGACAGAGTCTT.1	High	2.54622	0.648541	0.62503	0.302244		26c87cf199.Stroma.ATCTGCCGTTGATTCG	High	0.834306	0.11345	0.200423	0.169503
TGAGTCAAGATTGTGA.1	High	0	0.525668	0.478929	0.19892		26c87cf199.Stroma.ATCTGCCTCGGCTACG	High	1.26057	0.131484	0.215262	0.17204
TGAGTCACAATCTCGA.1	High	2.61478	0.591044	0.46353	0.31577		26c87cf199.Stroma.ATGAGGGCAGCTCCGA	High	0	0.119852	0.180354	0.131844
TGAGTCACATAACTCG.1	High	0	0.726932	0.53164	0.408499		26c87cf199.Stroma.ATGAGGGGTACATGTC	High	1.74179	0.118609	0.17342	0.144774
TGATCAGTCTACGGTA.1	High	0	0.575673	0.504809	0.321491		26c87cf199.Stroma.ATGAGGGGTCCAGTTA	High	1.48376	0.12212	0.233713	0.174335
TGATCTTTCGCATAGT.1	High	2.81164	0.587567	0.51446	0.359521		26c87cf199.Stroma.ATGAGGGGTTTCCACC	High	1.5806	0.140521	0.227988	0.171247
TGATGCAAGGTCCAGA.1	High	2.01325	0.75125	0.573836	0.405926		26c87cf199.Stroma.ATGAGGGTCGGTCCGA	High	2.54155	0.137165	0.239236	0.187818
TGATGGTCAGGACGAT.1	High	1.72576	0.601754	0.504636	0.338742		26c87cf199.Stroma.ATGCGATAGATCACGG	High	1.5116	0.135546	0.211289	0.138906
TGATGGTCATCACGGC.1	High	1.75632	0.698637	0.586409	0.406707		26c87cf199.Stroma.ATGCGATAGGAACTGC	High	2.08533	0.114895	0.215289	0.153485
TGATGGTTCATGCCAA.1	High	3.11829	0.633693	0.480744	0.349458		26c87cf199.Stroma.ATGCGATCACCGGAAA	High	1.51843	0.127804	0.23563	0.161809
TGCACGGTCGGTATGT.1	High	0	0.45791	0.497982	0.257526		26c87cf199.Stroma.ATGCGATCAGTATCTG	High	1.13489	0.130756	0.221199	0.186468
TGCAGATTCATGAGAA.1	High	0.983755	0.603404	0.476519	0.205724		26c87cf199.Stroma.ATGCGATTCACGGTTA	High	1.5236	0.114468	0.19348	0.162234
TGCAGTAAGAGAGGTA.1	High	0	0.565297	0.472552	0.208793		26c87cf199.Stroma.ATGGGAGAGGAGCGAG	High	0.871394	0.1224	0.198695	0.165886
TGCAGTACAGGACATG.1	High	0	0.713804	0.53483	0.371409		26c87cf199.Stroma.ATGGGAGCAGCGAACA	High	0	0.106489	0.178588	0.12971
TGCAGTATCCCGATCT.1	High	2.56172	0.663696	0.482711	0.392647		26c87cf199.Stroma.ATGGGAGTCAAACCAC	High	1.62537	0.13816	0.227701	0.184021
TGCAGTATCGAGAAGC.1	High	0	0.405189	0.308168	0.190631		26c87cf199.Stroma.ATGTGTGAGGTCGGAT	High	0.673729	0.0967923	0.126923	0.110238
TGCATCCAGTTAGAAC.1	High	2.7093	0.691277	0.512132	0.390995		26c87cf199.Stroma.ATGTGTGAGTATCTCG	High	0	0.121978	0.223528	0.144667
TGCATCCTCCCAATAG.1	High	2.15381	0.613003	0.497483	0.365373		26c87cf199.Stroma.ATGTGTGCATAAAGGT	High	1.13769	0.115958	0.190806	0.149339
TGCATGAAGACTAAGT.1	High	0	0.425818	0.379159	0.174418		26c87cf199.Stroma.ATGTGTGTCTGACCTC	High	0.898545	0.147017	0.253656	0.175638
TGCATGACACTCCTGT.1	High	1.46238	0.634858	0.598431	0.270718		26c87cf199.Stroma.ATGTGTGTCTTGCCGT	High	1.90794	0.148661	0.252438	0.178153
TGCATGACATGTGTCA.1	High	2.6142	0.448244	0.528948	0.214644		26c87cf199.Stroma.ATTACTCAGCCGATTT	High	1.03399	0.136721	0.226229	0.17839
TGCATGAGTAAGGCTG.1	High	1.93527	0.583671	0.483178	0.257247		26c87cf199.Stroma.ATTACTCAGCGTGAGT	High	0	0.0861691	0.118881	0.09766
TGCCGAGCACCGCTAG.1	High	0	0.522954	0.482364	0.23338		26c87cf199.Stroma.ATTACTCAGGTGCTTT	High	0.731374	0.133714	0.201987	0.154712
TGCCGAGCAGTTCCAA.1	High	1.42986	0.757605	0.554756	0.404586		26c87cf199.Stroma.ATTACTCCAGACGCTC	High	2.59545	0.122517	0.217633	0.153053
TGCCGAGGTAGATTAG.1	High	1.60038	0.655874	0.509052	0.358303		26c87cf199.Stroma.ATTACTCCAGCTATTG	High	1.86088	0.137869	0.26518	0.178141
TGCGATACAGTTGAAA.1	High	2.26379	0.536457	0.434634	0.222852		26c87cf199.Stroma.ATTACTCGTCCTGCTT	High	2.64974	0.12125	0.213692	0.158714
TGCGGCAAGTATGAAC.1	High	1.70612	0.569281	0.404281	0.312317		26c87cf199.Stroma.ATTACTCGTTTACTCT	High	1.30641	0.112538	0.191003	0.132941
TGCGGGTTCTGTCCGT.1	High	2.44784	0.463538	0.497939	0.28909		26c87cf199.Stroma.ATTACTCTCATTTGGG	High	0	0.122722	0.183307	0.136968
TGCTGAACAGCCGTTG.1	High	2.97488	0.129639	0.290975	0.134331		26c87cf199.Stroma.ATTACTCTCGGAGGTA	High	2.65477	0.117135	0.233172	0.180382
TGCTGAAGTTGGACTT.1	High	1.48772	0.29066	0.438936	0.171327		26c87cf199.Stroma.ATTATCCCAACAACCT	High	2.61894	0.13414	0.222146	0.165313
TGCTTCGAGGTTAAAC.1	High	1.9262	0.624948	0.496331	0.387834		26c87cf199.Stroma.ATTATCCCAATCGAAA	High	0	0.130534	0.21922	0.177752
TGGATCACACTTGGCG.1	High	2.40796	0.381257	0.316094	0.165659		26c87cf199.Stroma.ATTATCCCACGGCCAT	High	2.93289	0.129249	0.180625	0.150085
TGGATCATCCGTCCTA.1	High	2.61865	0.721963	0.532764	0.292598		26c87cf199.Stroma.ATTATCCCAGTGACAG	High	0	0.115085	0.19673	0.132642
TGGATGTAGAGGATCC.1	High	1.36276	0.0901909	0.28725	0.102465		26c87cf199.Stroma.ATTATCCGTCCGTGAC	High	0	0.127952	0.220079	0.159512
TGGCGTGAGTCGCCCA.1	High	2.28552	0.799469	0.533904	0.420074		26c87cf199.Stroma.ATTATCCGTGTGGTTT	High	2.756	0.13584	0.241545	0.185067
TGGGAAGAGAGTAACT.1	High	1.8608	0.667933	0.554665	0.372535		26c87cf199.Stroma.ATTATCCTCCTAGAAC	High	0.509204	0.127535	0.240631	0.17738
TGGGAGATCCATAGAC.1	High	0	0.620496	0.441096	0.340089		26c87cf199.Stroma.ATTATCCTCGTTGCCT	High	2.39259	0.128396	0.222309	0.166416
TGGGATTAGTCTCCTC.1	High	1.54966	0.640651	0.48894	0.349399		26c87cf199.Stroma.ATTCTACCAATTGCTG	High	0.734802	0.123549	0.205303	0.143926
TGGGATTCAAGGCGTA.1	High	1.94745	0.652908	0.512901	0.408051		26c87cf199.Stroma.ATTCTACTCAGCACAT	High	0.81526	0.122988	0.23002	0.153584
TGGGCGTCATTACGGT.1	High	2.61217	0.611002	0.527269	0.394969		26c87cf199.Stroma.ATTCTACTCTGATACG	High	2.76425	0.12588	0.236186	0.17213
TGGGCTGGTACCATAC.1	High	0	0.371079	0.416509	0.277731		26c87cf199.Stroma.ATTGGACAGAAACGCC	High	0	0.101466	0.142485	0.109308
TGGGTTAAGCTGAGCA.1	High	0	0.680027	0.53199	0.277406		26c87cf199.Stroma.ATTGGACAGCAGCCTC	High	0.760316	0.12354	0.238235	0.162019
TGGGTTACAACAGCTT.1	High	2.06658	0.547248	0.579066	0.258192		26c87cf199.Stroma.ATTGGACAGCCAGTAG	High	0.633946	0.124823	0.178643	0.145654
TGGGTTATCCGCTTAC.1	High	2.11617	0.668288	0.4667	0.394463		26c87cf199.Stroma.ATTGGACCAGTAAGCG	High	0.980101	0.123714	0.195096	0.143425
TGGGTTATCGCCAGTG.1	High	2.31033	0.713627	0.508451	0.346296		26c87cf199.Stroma.ATTGGACCATGGGACA	High	0	0.102286	0.16074	0.126879
TGTAAGCTCATCCTGC.1	High	0	0.556095	0.501699	0.259124		26c87cf199.Stroma.ATTGGACCATGTAAGA	High	1.41082	0.129556	0.190601	0.155346
TGTACAGGTTGTAAAG.1	High	1.24849	0.642615	0.61587	0.323448		26c87cf199.Stroma.ATTGGACGTGATGTGG	High	0.657148	0.119439	0.207111	0.163154
TGTAGACGTGAACTAA.1	High	2.96045	0.684119	0.460513	0.426374		26c87cf199.Stroma.ATTGGACTCTCTGCTG	High	0	0.0905114	0.162051	0.150658
TGTGAGTGTTACGATC.1	High	1.40814	0.530361	0.510844	0.200191		26c87cf199.Stroma.ATTGGTGAGCTAACAA	High	0.750445	0.112233	0.217009	0.156969
TGTGATGAGATGGTAT.1	High	2.73034	0.669613	0.572784	0.395935		26c87cf199.Stroma.ATTGGTGCATACGCTA	High	0.765652	0.133958	0.218045	0.165209
TGTGGCGTCAGTAGGG.1	High	1.68326	0.433457	0.481321	0.23034		26c87cf199.Stroma.ATTGGTGGTAATAGCA	High	0	0.125769	0.224335	0.153307
TGTGTGAAGGTAAACT.1	High	1.22678	0.458235	0.493832	0.231881		26c87cf199.Stroma.ATTGGTGGTATATGAG	High	0	0.117593	0.190621	0.13821
TGTGTGAGTACGATCT.1	High	0	0.581943	0.502428	0.234488		26c87cf199.Stroma.ATTGGTGTCGTCTGCT	High	2.70094	0.126698	0.197965	0.139435
TGTTACTCATGGGCAA.1	High	0	0.378389	0.445615	0.197042		26c87cf199.Stroma.ATTTCTGAGATCACGG	High	1.27165	0.112254	0.183925	0.131158
TGTTCATTCACCCTGT.1	High	1.1464	0.578681	0.469551	0.282038		26c87cf199.Stroma.ATTTCTGAGCCCGAAA	High	0	0.118413	0.186562	0.13357
TGTTCATTCCTGATAG.1	High	2.61622	0.456892	0.449303	0.189804		26c87cf199.Stroma.ATTTCTGCACATCTTT	High	0	0.128727	0.218084	0.145959
TGTTCCGAGTCACTCA.1	High	2.37077	0.596047	0.473925	0.401081		26c87cf199.Stroma.ATTTCTGGTCACACGC	High	3.59532	0.113459	0.156908	0.126267
TGTTCCGTCGTGCGAC.1	High	1.6096	0.643805	0.56252	0.37553		26c87cf199.Stroma.ATTTCTGGTGATGCCC	High	2.30662	0.125853	0.211793	0.159276
TGTTCTAGTGATTAGA.1	High	1.15037	0.759649	0.532247	0.291898		26c87cf199.Stroma.ATTTCTGTCACTTACT	High	2.65655	0.109149	0.139497	0.103457
TGTTCTATCCATCCGT.1	High	1.65666	0.371577	0.439049	0.179223		26c87cf199.Stroma.CAACCAACAACCGCCA	High	0	0.118597	0.202025	0.169458
TGTTGAGGTATTTCCT.1	High	1.61943	0.362367	0.443068	0.161274		26c87cf199.Stroma.CAACCAACAAGCCATT	High	1.61676	0.127109	0.231862	0.1848
TGTTGGAGTTCCGCAG.1	High	1.40372	0.634526	0.523533	0.460188		26c87cf199.Stroma.CAACCAACACCAGGTC	High	1.00819	0.121586	0.182147	0.143303
TTACAGGCACGGCACT.1	High	0	0.592229	0.596178	0.23709		26c87cf199.Stroma.CAACCAAGTAAACGCG	High	2.40901	0.102642	0.154392	0.126413
TTACAGGCAGCTTCCT.1	High	1.77042	0.286023	0.456544	0.211469		26c87cf199.Stroma.CAACCAATCCAGTATG	High	1.89855	0.136525	0.193067	0.15474
TTACAGGGTGAACCGA.1	High	2.14927	0.629883	0.490005	0.465218		26c87cf199.Stroma.CAACCAATCTCGAGTA	High	2.04253	0.125205	0.178058	0.146293
TTACAGGTCAGCAATC.1	High	0	0.737199	0.616396	0.317017		26c87cf199.Stroma.CAACCAATCTCTGCTG	High	0.278378	0.137516	0.246551	0.190612
TTACGTTCACAACGTT.1	High	1.93274	0.680375	0.60308	0.405789		26c87cf199.Stroma.CAACCTCAGATCTGCT	High	1.48967	0.115253	0.209623	0.154872
TTAGGCAAGTCCGTCG.1	High	0.883206	0.685026	0.520044	0.393451		26c87cf199.Stroma.CAACCTCAGCTTTGGT	High	0	0.130945	0.205022	0.15027
TTAGGCACATGTACGT.1	High	0	0.674777	0.557229	0.203892		26c87cf199.Stroma.CAACCTCAGTACGCCC	High	2.53347	0.0988175	0.131342	0.099827
TTAGTCTGTAATGCGG.1	High	2.32457	0.707925	0.582912	0.323228		26c87cf199.Stroma.CAACCTCCAAGCCCAC	High	0	0.13947	0.224811	0.18098
TTATTGCAGTGCCCGT.1	High	2.29493	0.0707135	0.235388	0.0765441		26c87cf199.Stroma.CAACCTCCAAGTCTGT	High	1.14625	0.119297	0.196913	0.14346
TTCAATCTCGGCGATC.1	High	2.66721	0.622918	0.488652	0.281615		26c87cf199.Stroma.CAACCTCCAGTCCTTC	High	0	0.102338	0.118818	0.119126
TTCACGCTCAACCTTT.1	High	1.63156	0.590703	0.48819	0.335982		26c87cf199.Stroma.CAACCTCCATTCGACA	High	0.864697	0.121639	0.187433	0.143219
TTCACGCTCTCCTGCA.1	High	0	0.326938	0.27224	0.105237		26c87cf199.Stroma.CAACCTCGTCCGAACC	High	2.58259	0.104997	0.141191	0.106133
TTCAGGAGTACATTGC.1	High	0	0.581712	0.500092	0.298725		26c87cf199.Stroma.CAACCTCTCATATCGG	High	2.02338	0.116872	0.184433	0.130514
TTCATGTGTCTCACAA.1	High	2.71932	0.615784	0.462687	0.353789		26c87cf199.Stroma.CAACCTCTCGGTGTCG	High	1.01904	0.118995	0.169725	0.130224
TTCCAATCAGACCATT.1	High	0	0.672521	0.583312	0.327471		26c87cf199.Stroma.CAACCTCTCTACTTAC	High	0.685486	0.137972	0.238053	0.16453
TTCCAATTCCGTGTCT.1	High	1.31431	0.741175	0.506016	0.388877		26c87cf199.Stroma.CAACCTCTCTCCAACC	High	0	0.132482	0.245197	0.182243
TTCCACGCATATCTGG.1	High	2.51288	0.680022	0.515454	0.373675		26c87cf199.Stroma.CAACTAGAGAAACCAT	High	0.895278	0.123999	0.188716	0.138385
TTCCACGGTATGTCTG.1	High	1.77203	0.562112	0.577431	0.361311		26c87cf199.Stroma.CAACTAGAGGGAACGG	High	0.722595	0.111903	0.170732	0.13905
TTCCGGTTCATAGCAC.1	High	0	0.490148	0.495957	0.245169		26c87cf199.Stroma.CAACTAGAGTGGAGAA	High	2.1924	0.133695	0.224688	0.157455
TTCCGTGAGAACGCGT.1	High	1.09094	0.718472	0.583898	0.247881		26c87cf199.Stroma.CAACTAGCACTAAGTC	High	0	0.127867	0.234716	0.170343
TTCCGTGAGGATACCG.1	High	2.05122	0.43055	0.384705	0.178374		26c87cf199.Stroma.CAACTAGGTCGTCTTC	High	0.851741	0.11396	0.16566	0.118972
TTCCTCTCAGCAGGAT.1	High	2.27814	0.641778	0.514342	0.37802		26c87cf199.Stroma.CAACTAGGTTACGCGC	High	0	0.118168	0.200727	0.152519
TTCGCTGCAAGTTCCA.1	High	1.34845	0.0371874	0.164623	0.039323		26c87cf199.Stroma.CAACTAGGTTCCACTC	High	1.46749	0.102877	0.148048	0.126568
TTCGCTGGTCTGATCA.1	High	1.66652	0.470172	0.464931	0.230363		26c87cf199.Stroma.CAAGAAACAGTCACTA	High	1.39104	0.140754	0.220453	0.160431
TTCGGTCAGAAGAACG.1	High	2.09698	0.687848	0.595648	0.327109		26c87cf199.Stroma.CAAGAAAGTCAGGACA	High	1.24303	0.12707	0.188274	0.158051
TTCGGTCAGTTGTAGA.1	High	0	0.771613	0.599841	0.41248		26c87cf199.Stroma.CAAGAAAGTCTTGTCC	High	0.641305	0.125081	0.209657	0.161665
TTCGGTCGTATACCTG.1	High	0	0.344286	0.417224	0.143183		26c87cf199.Stroma.CAAGAAAGTGCGGTAA	High	1.53545	0.125632	0.231282	0.153889
TTCGGTCGTTCTGACA.1	High	1.46386	0.512605	0.468675	0.2031		26c87cf199.Stroma.CAAGAAATCCAGAGGA	High	3.20173	0.128005	0.251982	0.176943
TTCGGTCTCGATTGGT.1	High	1.85396	0.692043	0.383595	0.329591		26c87cf199.Stroma.CAAGATCAGCAAATCA	High	3.15916	0.127418	0.200516	0.151502
TTCTAACGTAATACCC.1	High	0	0.664552	0.560996	0.384933		26c87cf199.Stroma.CAAGATCAGTATCGAA	High	0.930953	0.136145	0.236387	0.180297
TTCTAGTGTAGGAAAG.1	High	2.88503	0.739901	0.470219	0.443553		26c87cf199.Stroma.CAAGATCCAAAGGTGC	High	1.11791	0.106344	0.142886	0.108034
TTCTCTCCAACCCTCT.1	High	1.71038	0.535208	0.56672	0.277585		26c87cf199.Stroma.CAAGATCGTAGCAAAT	High	0	0.135149	0.274189	0.175877
TTGAACGCAAGAAACT.1	High	3.48329	0.755826	0.630237	0.527743		26c87cf199.Stroma.CAAGGCCCACAACGCC	High	2.11408	0.121566	0.208433	0.166215
TTGAACGGTTGCATGT.1	High	1.77069	0.643654	0.470467	0.245743		26c87cf199.Stroma.CAAGGCCCATATGAGA	High	0	0.115059	0.227287	0.169705
TTGACCCAGCCTATCA.1	High	2.7517	0.678136	0.595232	0.424208		26c87cf199.Stroma.CAAGGCCTCGATCCCT	High	1.94543	0.135726	0.230486	0.150401
TTGATGGGTATCGTAC.1	High	0	0.402661	0.335414	0.146379		26c87cf199.Stroma.CAAGGCCTCTGGTGTA	High	0.860385	0.095407	0.180308	0.127733
TTGCATTGTAGAGATT.1	High	1.84763	0.202451	0.292472	0.135959		26c87cf199.Stroma.CAAGGCCTCTGTCCGT	High	0.704668	0.13898	0.256279	0.183484
TTGCCTGCAGAACTCT.1	High	1.29628	0.664442	0.548361	0.246469		26c87cf199.Stroma.CAAGTTGAGAATGTTG	High	1.91466	0.13389	0.210324	0.164121
TTGCCTGGTCGGTGTC.1	High	2.31987	0.674356	0.494523	0.279164		26c87cf199.Stroma.CAAGTTGAGATGCGAC	High	0.644427	0.128759	0.231859	0.16947
TTGCGTCCAGAATCGG.1	High	2.16407	0.466578	0.476234	0.220968		26c87cf199.Stroma.CAAGTTGAGTCAAGGC	High	1.04788	0.135531	0.242535	0.199359
TTGCGTCTCCGTGGCA.1	High	1.35247	0.575216	0.490751	0.315295		26c87cf199.Stroma.CAAGTTGAGTGGTCCC	High	3.53811	0.11196	0.204396	0.135043
TTGCTGCTCAAGCCCG.1	High	2.13698	0.495046	0.44715	0.299296		26c87cf199.Stroma.CAAGTTGCATCCAACA	High	0	0.113722	0.217932	0.158797
TTGCTGCTCTGTCCCA.1	High	2.53235	0.681211	0.607234	0.438867		26c87cf199.Stroma.CAAGTTGGTCAGATAA	High	0	0.117771	0.170365	0.123546
TTGGGCGAGGCCCACT.1	High	1.43023	0.669595	0.51091	0.223311		26c87cf199.Stroma.CACAAACAGAAGGTTT	High	0.477612	0.143752	0.243864	0.184032
TTGGGCGTCCGAGCTG.1	High	2.15515	0.609736	0.529298	0.222024		26c87cf199.Stroma.CACAAACAGCTAAGAT	High	1.79447	0.124782	0.212097	0.143454
TTGGGCGTCGGATACT.1	High	0	0.186939	0.345567	0.200839		26c87cf199.Stroma.CACAAACCACCCATGG	High	1.42693	0.1226	0.212243	0.152265
TTGGTTTCACATTCGA.1	High	1.00423	0.680867	0.563504	0.324661		26c87cf199.Stroma.CACAAACCACGTAAGG	High	0	0.127985	0.202388	0.152502
TTGGTTTGTTCGTAAC.1	High	0	0.493816	0.516445	0.304851		26c87cf199.Stroma.CACAAACGTTCCTCCA	High	0	0.134994	0.235715	0.176604
TTGTGGATCACCTTAT.1	High	2.4929	0.669725	0.559178	0.413583		26c87cf199.Stroma.CACAAACGTTGTCTTT	High	1.57317	0.144571	0.246219	0.193394
TTGTGTTCAAGCGAGT.1	High	1.88884	0.801299	0.611248	0.378972		26c87cf199.Stroma.CACAAACTCTACTCAT	High	0.915122	0.133064	0.230936	0.17249
TTGTGTTGTGTTAGCT.1	High	2.54251	0.620401	0.54449	0.292448		26c87cf199.Stroma.CACACAAAGGTACTCT	High	0	0.121667	0.230163	0.159457
TTGTTGTTCTACGCGG.1	High	2.07938	0.796483	0.635334	0.431542		26c87cf199.Stroma.CACACAACAACTGCTA	High	1.61846	0.116021	0.204243	0.137972
TTTACCAGTCACGTGC.1	High	0	0.63787	0.516714	0.411773		26c87cf199.Stroma.CACACAACAGTTCCCT	High	1.92463	0.122959	0.223552	0.156929
TTTACGTTCCCGTTGT.1	High	2.66114	0.728402	0.58279	0.342335		26c87cf199.Stroma.CACACAAGTTCCACTC	High	1.31961	0.117448	0.184248	0.140249
TTTACTGAGCAAATGT.1	High	1.80246	0.610101	0.47712	0.404739		26c87cf199.Stroma.CACACAATCACGGTTA	High	2.57113	0.142188	0.24936	0.170205
TTTAGTCAGTAAGACT.1	High	0	0.544736	0.572679	0.287229		26c87cf199.Stroma.CACACAATCATAACCG	High	1.20425	0.129919	0.207991	0.15829
TTTAGTCCATCTCAAG.1	High	1.99991	0.700215	0.454414	0.342461		26c87cf199.Stroma.CACACAATCCTCTAGC	High	2.25241	0.121774	0.270192	0.173006
TTTATGCAGCATCGAG.1	High	1.99734	0.618588	0.475003	0.222054		26c87cf199.Stroma.CACACCTAGGTAGCTG	High	2.74991	0.112303	0.172536	0.146548
TTTCATGTCGAGTGAG.1	High	0	0.625675	0.478737	0.274545		26c87cf199.Stroma.CACACCTAGGTGACCA	High	2.86014	0.128891	0.189385	0.151317
TTTCCTCAGAATTGTG.1	High	2.93183	0.537594	0.453843	0.178131		26c87cf199.Stroma.CACACCTAGTCCTCCT	High	1.12855	0.122847	0.19887	0.14838
TTTCCTCTCACGATCA.1	High	0	0.585274	0.539334	0.304559		26c87cf199.Stroma.CACACCTCACTCAGGC	High	1.72934	0.113711	0.15464	0.115731
TTTCGATAGCCTGACC.1	High	0.954724	0.710331	0.437251	0.301024		26c87cf199.Stroma.CACACCTGTCAGCTAT	High	1.90116	0.144892	0.260283	0.197677
TTTCGATGTGAGCTCC.1	High	0	0.341566	0.426207	0.267298		26c87cf199.Stroma.CACACCTGTTGAGGTG	High	0.595535	0.133473	0.229114	0.156267
GTGAGTTCATGCCGAC.3	Low	2.13192	0.765374	0.48602	0.295307		26c87cf199.Stroma.CACACTCAGCCGCCTA	High	0	0.109504	0.182654	0.135079
b15339dae6.StromaCD45.AACTGGTGTGAACCTT	Low	0.699439	0.234818	0.177254	0.194212		26c87cf199.Stroma.CACACTCCAATCACAC	High	2.07288	0.148235	0.260422	0.179728
b15339dae6.StromaCD45.AAGTCTGCATTAGGCT	Low	0.652482	0.0758745	0.175552	0.134852		26c87cf199.Stroma.CACACTCCACCGAATT	High	0	0.0981228	0.174751	0.14183
b15339dae6.StromaCD45.ACATCAGCAGGGATTG	Low	2.80403	0.580527	0.423503	0.320427		26c87cf199.Stroma.CACACTCCACGAGGTA	High	1.30162	0.121315	0.208327	0.144819
b15339dae6.StromaCD45.ACGAGCCCAAGAAGAG	Low	1.65292	0.34667	0.256074	0.241766		26c87cf199.Stroma.CACACTCTCCTTCAAT	High	2.15828	0.149095	0.273741	0.181373
b15339dae6.StromaCD45.ACGCCGACACATTAGC	Low	2.26424	0.425257	0.281595	0.265771		26c87cf199.Stroma.CACACTCTCGCCTGAG	High	0	0.108315	0.170478	0.139623
b15339dae6.StromaCD45.CATATTCTCATCATTC	Low	1.22991	0.404283	0.221178	0.243916		26c87cf199.Stroma.CACAGGCAGACCCACC	High	0	0.11121	0.149107	0.124314
b15339dae6.StromaCD45.CCACCTAAGATGTTAG	Low	0	0.20297	0.21702	0.192312		26c87cf199.Stroma.CACAGGCAGATACACA	High	1.00858	0.119398	0.182684	0.142526
b15339dae6.StromaCD45.CCCAATCTCTTTAGGG	Low	0	0.322442	0.230724	0.178914		26c87cf199.Stroma.CACAGGCGTAAACACA	High	2.36866	0.112646	0.170123	0.124221
b15339dae6.StromaCD45.CCGTTCAGTTGCGTTA	Low	1.17865	0.582914	0.294517	0.272395		26c87cf199.Stroma.CACAGGCGTAGAGGAA	High	0	0.129864	0.226883	0.166535
b15339dae6.StromaCD45.CCTACCAGTACATCCA	Low	2.49205	0.551323	0.260197	0.31637		26c87cf199.Stroma.CACAGGCGTAGAGTGC	High	1.99131	0.122035	0.175706	0.148421
b15339dae6.StromaCD45.CCTAGCTAGACTTGAA	Low	2.02235	0.365405	0.25004	0.225927		26c87cf199.Stroma.CACAGGCGTAGCTCCG	High	0.524187	0.132819	0.235693	0.174602
b15339dae6.StromaCD45.CGAGCCATCCCTTGTG	Low	0	0.401528	0.257233	0.220367		26c87cf199.Stroma.CACAGGCGTCAATGTC	High	1.10926	0.119618	0.14529	0.120469
b15339dae6.StromaCD45.CGCCAAGCAGTTCCCT	Low	0	0.266775	0.246534	0.17994		26c87cf199.Stroma.CACAGGCGTGCACGAA	High	1.8399	0.128671	0.218074	0.176009
b15339dae6.StromaCD45.CGCTTCATCATGCATG	Low	0	0.40208	0.264275	0.27878		26c87cf199.Stroma.CACAGGCTCCATTCTA	High	0	0.127109	0.203112	0.156273
b15339dae6.StromaCD45.CTAAGACGTACTCGCG	Low	0.666366	0.531861	0.266012	0.270888		26c87cf199.Stroma.CACAGTAAGTTAGGTA	High	0	0.106079	0.143815	0.124548
b15339dae6.StromaCD45.CTTGGCTAGCGCCTTG	Low	1.1937	0.33382	0.256406	0.247796		26c87cf199.Stroma.CACAGTACACCACGTG	High	0	0.102744	0.181623	0.116942
b15339dae6.StromaCD45.GAACGGATCTGTACGA	Low	3.02329	0.499145	0.308053	0.230531		26c87cf199.Stroma.CACAGTACAGTATAAG	High	0	0.131911	0.212537	0.158171
b15339dae6.StromaCD45.GCTGCTTAGTAGGCCA	Low	1.80862	0.433238	0.406983	0.259479		26c87cf199.Stroma.CACAGTAGTGCGAAAC	High	0.822312	0.115536	0.171341	0.138714
b15339dae6.StromaCD45.GGTGTTATCCGCGTTT	Low	0.699024	0.0845006	0.211716	0.193849		26c87cf199.Stroma.CACAGTATCAAACCGT	High	1.90853	0.123072	0.224942	0.155991
b15339dae6.StromaCD45.GTATCTTGTATGAATG	Low	1.70016	0.667972	0.399575	0.324033		26c87cf199.Stroma.CACAGTATCATCATTC	High	1.55716	0.122689	0.174158	0.134351
b15339dae6.StromaCD45.TACACGATCGCACTCT	Low	0	0.291925	0.286498	0.159302		26c87cf199.Stroma.CACAGTATCTGGCGTG	High	2.53683	0.115145	0.180843	0.134939
b15339dae6.StromaCD45.TACGGGCGTCACCTAA	Low	0	0.366231	0.256648	0.175698		26c87cf199.Stroma.CACATAGAGAACTGTA	High	0.639523	0.142036	0.233894	0.164678
b15339dae6.StromaCD45.TACGGTAAGGCATGTG	Low	2.10217	0.622283	0.484502	0.32998		26c87cf199.Stroma.CACATAGAGAGCTGCA	High	2.20532	0.116636	0.177083	0.136774
b15339dae6.StromaCD45.TACTCGCAGAGTAAGG	Low	0.259491	0.402048	0.397732	0.25304		26c87cf199.Stroma.CACATAGAGCGATATA	High	1.33792	0.122665	0.223453	0.172541
b15339dae6.StromaCD45.TAGAGCTAGGGATACC	Low	0	0.212734	0.198653	0.171747		26c87cf199.Stroma.CACATAGGTCCAACTA	High	0	0.108565	0.168789	0.140198
b15339dae6.StromaCD45.TCAGCTCTCTGGTTCC	Low	0	0.443188	0.399301	0.333644		26c87cf199.Stroma.CACATAGGTCGGCATC	High	1.70594	0.111577	0.152411	0.10965
b15339dae6.StromaCD45.TCGAGGCCATTTGCTT	Low	0	0.35288	0.278551	0.218646		26c87cf199.Stroma.CACATAGGTTACAGAA	High	0	0.128395	0.241387	0.157697
b15339dae6.StromaCD45.TGAGCATTCGCGATCG	Low	0	0.206654	0.233184	0.20664		26c87cf199.Stroma.CACATAGTCAGTCAGT	High	2.93619	0.139832	0.22803	0.170608
b15339dae6.StromaCD45.TGATTTCTCCCTAACC	Low	0.62804	0.490257	0.26482	0.264987		26c87cf199.Stroma.CACATAGTCATCTGCC	High	1.77001	0.106574	0.185137	0.139893
b15339dae6.StromaCD45.TGGTTAGCAAAGTCAA	Low	1.3397	0.727035	0.467398	0.348855		26c87cf199.Stroma.CACATTTAGATGGGTC	High	0.92646	0.135724	0.210957	0.156475
b15339dae6.StromaCD45.TTGCGTCAGTCAATAG	Low	1.61596	0.535052	0.292185	0.26505		26c87cf199.Stroma.CACATTTAGCTCCCAG	High	3.26199	0.129425	0.209252	0.149788
5beb60a390.CD45.AGAGCGAAGAGACGAA	Low	2.16649	0.658326	0.475827	0.338029		26c87cf199.Stroma.CACATTTCAAGTTAAG	High	0.64819	0.109138	0.185101	0.144077
5beb60a390.Stroma.AAACGGGTCAAACCGT	Low	0	0.392536	0.263246	0.236094		26c87cf199.Stroma.CACATTTCAGAAGCAC	High	2.47597	0.121854	0.186169	0.146802
5beb60a390.Stroma.AAAGATGAGCTAGCCC	Low	2.14487	0.528426	0.288849	0.231254		26c87cf199.Stroma.CACATTTCAGGGTATG	High	2.09955	0.107174	0.154564	0.13752
5beb60a390.Stroma.AAAGCAAAGATGGCGT	Low	1.09329	0.359122	0.255644	0.166927		26c87cf199.Stroma.CACATTTGTCGCGAAA	High	0.755796	0.119482	0.224541	0.163285
5beb60a390.Stroma.AAAGTAGGTTGAACTC	Low	1.25251	0.33842	0.19085	0.186149		26c87cf199.Stroma.CACATTTGTGAGTATA	High	0.867611	0.121936	0.177679	0.144873
5beb60a390.Stroma.AAATGCCTCTAGCACA	Low	1.76197	0.227851	0.332116	0.292189		26c87cf199.Stroma.CACATTTGTTAAGGGC	High	1.85471	0.116138	0.193913	0.136185
5beb60a390.Stroma.AACCATGCAACAACCT	Low	0.815799	0.457573	0.224916	0.270968		26c87cf199.Stroma.CACATTTTCCCATTAT	High	1.82669	0.136285	0.249662	0.194672
5beb60a390.Stroma.AACTGGTAGCGCCTTG	Low	0	0.23607	0.155061	0.150529		26c87cf199.Stroma.CACATTTTCCCTTGCA	High	0	0.115401	0.156236	0.137087
5beb60a390.Stroma.AACTGGTTCATCGCTC	Low	0.652644	0.291215	0.162813	0.201448		26c87cf199.Stroma.CACATTTTCCTTTACA	High	2.12116	0.139048	0.273132	0.191215
5beb60a390.Stroma.AAGACCTCAAGCCATT	Low	0.835586	0.548559	0.335761	0.227019		26c87cf199.Stroma.CACATTTTCCTTTCGG	High	1.89084	0.131651	0.203442	0.139056
5beb60a390.Stroma.AAGCCGCTCATATCGG	Low	3.28772	0.642387	0.341198	0.27878		26c87cf199.Stroma.CACATTTTCTTTACGT	High	1.24128	0.127245	0.247262	0.175181
5beb60a390.Stroma.AAGGTTCAGAGTCTGG	Low	3.06453	0.572974	0.364532	0.360838		26c87cf199.Stroma.CACCACTCAGCCTTGG	High	1.54579	0.112013	0.184512	0.138471
5beb60a390.Stroma.AATCGGTAGTTGTCGT	Low	1.7759	0.276229	0.234292	0.206468		26c87cf199.Stroma.CACCACTGTCTCAACA	High	1.77664	0.0832819	0.107601	0.0920425
5beb60a390.Stroma.ACACCAAAGTGGTAGC	Low	0.871378	0.366142	0.270353	0.201252		26c87cf199.Stroma.CACCACTGTGATGCCC	High	0	0.127035	0.236762	0.185024
5beb60a390.Stroma.ACACCAACAGCTGGCT	Low	2.53034	0.239867	0.284666	0.255209		26c87cf199.Stroma.CACCACTTCAACACTG	High	0	0.100056	0.13198	0.106073
5beb60a390.Stroma.ACACCGGGTCTGATTG	Low	0.319528	0.246938	0.21036	0.212505		26c87cf199.Stroma.CACCACTTCAACGCTA	High	0.939082	0.131923	0.212831	0.171085
5beb60a390.Stroma.ACATACGAGTCAAGCG	Low	1.57307	0.353982	0.234828	0.226523		26c87cf199.Stroma.CACCACTTCACCTTAT	High	2.64297	0.130639	0.199343	0.154805
5beb60a390.Stroma.ACATCAGAGTGTCTCA	Low	1.04799	0.573466	0.299729	0.299969		26c87cf199.Stroma.CACCACTTCATTTGGG	High	1.07645	0.121829	0.179959	0.137607
5beb60a390.Stroma.ACCGTAAAGCTTTGGT	Low	1.22488	0.294172	0.374919	0.246833		26c87cf199.Stroma.CACCACTTCGGAATCT	High	0	0.128207	0.210103	0.171669
5beb60a390.Stroma.ACCTTTATCTAACTGG	Low	0.749429	0.291525	0.203787	0.17149		26c87cf199.Stroma.CACCAGGAGTGAATTG	High	1.1767	0.129591	0.207157	0.172008
5beb60a390.Stroma.ACGAGCCGTCCGTCAG	Low	2.68344	0.571157	0.394514	0.300404		26c87cf199.Stroma.CACCAGGCAATGGTCT	High	1.57332	0.0912187	0.130463	0.109845
5beb60a390.Stroma.ACGAGGAGTCAAAGAT	Low	0.394035	0.383903	0.329783	0.278		26c87cf199.Stroma.CACCAGGCACGTGAGA	High	1.34466	0.150401	0.270543	0.184943
5beb60a390.Stroma.ACGATACTCATCGATG	Low	0.294333	0.584285	0.334313	0.238736		26c87cf199.Stroma.CACCAGGCACTGTGTA	High	0	0.127704	0.192688	0.153919
5beb60a390.Stroma.ACGCAGCAGGATGGTC	Low	2.06813	0.374941	0.283758	0.249488		26c87cf199.Stroma.CACCAGGCAGTATAAG	High	1.75938	0.116327	0.192398	0.146434
5beb60a390.Stroma.ACGCAGCAGGGTATCG	Low	1.86801	0.332416	0.225536	0.244367		26c87cf199.Stroma.CACCAGGCATCCTAGA	High	1.88777	0.138926	0.225447	0.167975
5beb60a390.Stroma.ACGCAGCTCAAGATCC	Low	0.488094	0.453238	0.331986	0.228315		26c87cf199.Stroma.CACCAGGCATTCTCAT	High	2.08559	0.124353	0.201089	0.157744
5beb60a390.Stroma.ACGCCAGAGTTGTAGA	Low	0.658224	0.338976	0.27594	0.191824		26c87cf199.Stroma.CACCTTGAGATGTGGC	High	1.8978	0.120925	0.195643	0.164988
5beb60a390.Stroma.ACGCCGAAGGGCTTCC	Low	1.94364	0.549772	0.373263	0.337834		26c87cf199.Stroma.CACCTTGAGCCACGCT	High	0.734915	0.12599	0.208285	0.155194
5beb60a390.Stroma.ACGCCGAGTCGTTGTA	Low	0	0.205463	0.20782	0.209516		26c87cf199.Stroma.CACCTTGAGTTACCCA	High	2.55431	0.0959367	0.167566	0.130906
5beb60a390.Stroma.ACGGCCATCTCGTTTA	Low	1.3807	0.26559	0.196268	0.152943		26c87cf199.Stroma.CACCTTGCATCGTCGG	High	1.60487	0.123951	0.188987	0.143768
5beb60a390.Stroma.ACGGGCTGTCTTTCAT	Low	0.585855	0.233573	0.265538	0.192081		26c87cf199.Stroma.CACCTTGCATTACGAC	High	0	0.126945	0.21108	0.169174
5beb60a390.Stroma.ACTATCTAGTGGGCTA	Low	1.51535	0.54751	0.347883	0.324316		26c87cf199.Stroma.CACCTTGGTTACAGAA	High	1.14684	0.102961	0.153709	0.113358
5beb60a390.Stroma.ACTGAACGTTGTGGCC	Low	0	0.167921	0.130346	0.150397		26c87cf199.Stroma.CACCTTGGTTCAGGCC	High	1.53061	0.133146	0.220617	0.172028
5beb60a390.Stroma.ACTGCTCTCAGTCCCT	Low	0	0.364586	0.269575	0.229768		26c87cf199.Stroma.CACCTTGGTTTGGGCC	High	0.835438	0.1079	0.1702	0.125392
5beb60a390.Stroma.ACTTACTCAGGTCCAC	Low	0	0.266506	0.197296	0.135448		26c87cf199.Stroma.CACCTTGTCAGTCAGT	High	2.1878	0.123316	0.184989	0.134869
5beb60a390.Stroma.ACTTACTGTCGCATAT	Low	1.09728	0.491323	0.435043	0.304891		26c87cf199.Stroma.CACCTTGTCCCATTAT	High	0.860385	0.119396	0.168124	0.12923
5beb60a390.Stroma.ACTTACTTCTTCATGT	Low	0	0.444407	0.216948	0.251597		26c87cf199.Stroma.CACCTTGTCGGTTAAC	High	1.57221	0.129215	0.177168	0.167707
5beb60a390.Stroma.ACTTGTTAGCAGCCTC	Low	0.337608	0.640661	0.427734	0.239635		26c87cf199.Stroma.CACTCCAAGAGGGATA	High	1.8509	0.12206	0.190872	0.151109
5beb60a390.Stroma.AGAGCTTAGACTTGAA	Low	1.16773	0.250953	0.163232	0.185333		26c87cf199.Stroma.CACTCCAAGTACGCCC	High	1.9531	0.121009	0.16913	0.136976
5beb60a390.Stroma.AGATCTGTCTGGTTCC	Low	0.901273	0.358772	0.236852	0.198032		26c87cf199.Stroma.CACTCCACACTTAACG	High	0.615057	0.126257	0.225105	0.189701
5beb60a390.Stroma.AGCTCTCCATCCCACT	Low	0.373589	0.36419	0.264278	0.259751		26c87cf199.Stroma.CACTCCACACTTGGAT	High	2.77025	0.117721	0.208674	0.144638
5beb60a390.Stroma.AGGCCACAGTCCGTAT	Low	0	0.436081	0.278863	0.212129		26c87cf199.Stroma.CACTCCACATTAACCG	High	1.58063	0.118883	0.18638	0.13593
5beb60a390.Stroma.AGGCCGTAGGCTAGCA	Low	0.256943	0.20598	0.158343	0.153385		26c87cf199.Stroma.CACTCCAGTCGTGGCT	High	1.10129	0.107826	0.165687	0.116677
5beb60a390.Stroma.AGGGATGTCGTTACGA	Low	0	0.427469	0.292559	0.283949		26c87cf199.Stroma.CACTCCAGTTCGCGAC	High	1.36458	0.120824	0.22399	0.170022
5beb60a390.Stroma.AGGGATGTCTAACTGG	Low	0.725365	0.167725	0.125442	0.147735		26c87cf199.Stroma.CACTCCAGTTTGTGTG	High	0	0.124746	0.212146	0.1613
5beb60a390.Stroma.AGGGTGAGTTTGACTG	Low	0.292349	0.256776	0.131773	0.13481		26c87cf199.Stroma.CACTCCATCGCCTGAG	High	2.3979	0.123451	0.204404	0.154514
5beb60a390.Stroma.AGGTCATGTCGACTAT	Low	0.559787	0.31973	0.1867	0.17749		26c87cf199.Stroma.CACTCCATCTGAGTGT	High	1.82067	0.116458	0.170117	0.117027
5beb60a390.Stroma.AGTGAGGAGAGGGCTT	Low	1.16231	0.282414	0.132371	0.160847		26c87cf199.Stroma.CAGAATCAGCAGGCTA	High	1.9947	0.120391	0.203476	0.163401
5beb60a390.Stroma.AGTGTCAAGTGGAGTC	Low	2.59395	0.492676	0.327259	0.262795		26c87cf199.Stroma.CAGAATCAGCCCGAAA	High	3.52558	0.123886	0.20957	0.135985
5beb60a390.Stroma.AGTTGGTCACACTGCG	Low	2.12289	0.616308	0.411806	0.297994		26c87cf199.Stroma.CAGAATCCAGTTTACG	High	0	0.109954	0.134547	0.117773
5beb60a390.Stroma.ATAGACCCAAGTCATC	Low	0	0.200663	0.226402	0.21489		26c87cf199.Stroma.CAGAATCGTCGTGGCT	High	1.51123	0.117964	0.182885	0.14595
5beb60a390.Stroma.ATCACGAGTCTTCGTC	Low	0.969285	0.263288	0.172125	0.168715		26c87cf199.Stroma.CAGAATCGTCTTCAAG	High	2.48546	0.115525	0.206332	0.143918
5beb60a390.Stroma.ATCATCTCAAGCGCTC	Low	3.15479	0.384996	0.296035	0.276365		26c87cf199.Stroma.CAGAATCGTCTTTCAT	High	1.34466	0.112875	0.205627	0.154758
5beb60a390.Stroma.ATCCACCCATCGGGTC	Low	3.22443	0.604402	0.454456	0.270967		26c87cf199.Stroma.CAGAATCGTTCATGGT	High	0	0.0895643	0.124199	0.119154
5beb60a390.Stroma.ATCCGAAAGGGCTTGA	Low	3.13291	0.57957	0.416234	0.372687		26c87cf199.Stroma.CAGAATCTCGCAGGCT	High	2.67776	0.121777	0.201808	0.160934
5beb60a390.Stroma.ATCTACTAGCTTATCG	Low	0	0	0.0394679	0.0265356		26c87cf199.Stroma.CAGAGAGAGAAGAAGC	High	1.74852	0.121439	0.175512	0.129585
5beb60a390.Stroma.ATGAGGGAGTCATCCA	Low	1.04742	0.337071	0.248183	0.233507		26c87cf199.Stroma.CAGAGAGCAAGTCTAC	High	1.29445	0.132827	0.228274	0.146217
5beb60a390.Stroma.ATGCGATAGTCGTTTG	Low	1.78558	0.176438	0.227397	0.195399		26c87cf199.Stroma.CAGAGAGGTACTTGAC	High	1.19781	0.133183	0.220462	0.17437
5beb60a390.Stroma.ATGCGATTCCCAGGTG	Low	0.699813	0.192023	0.137776	0.160216		26c87cf199.Stroma.CAGAGAGGTCACCCAG	High	0	0.0980048	0.137142	0.115616
5beb60a390.Stroma.ATTATCCTCGTAGGTT	Low	0.60796	0.153508	0.171542	0.196547		26c87cf199.Stroma.CAGAGAGTCCATGAGT	High	1.7076	0.103494	0.230734	0.166656
5beb60a390.Stroma.ATTGGACGTTTGCATG	Low	1.58305	0.481778	0.307442	0.242756		26c87cf199.Stroma.CAGAGAGTCCCACTTG	High	0	0.121551	0.208045	0.161622
5beb60a390.Stroma.ATTGGTGGTGTTTGTG	Low	1.1319	0.42653	0.270973	0.234808		26c87cf199.Stroma.CAGATCAAGAAGGGTA	High	1.80225	0.124873	0.227299	0.145025
5beb60a390.Stroma.CAACCAAGTAGCCTAT	Low	1.5146	0.612607	0.301497	0.245577		26c87cf199.Stroma.CAGATCAAGCCAGTTT	High	0.897855	0.13265	0.225863	0.163062
5beb60a390.Stroma.CAACCAATCGTCCAGG	Low	0	0.141849	0.16678	0.154653		26c87cf199.Stroma.CAGATCACAAGCTGGA	High	0	0.116755	0.194904	0.154021
5beb60a390.Stroma.CAAGTTGCATGCAACT	Low	0.797985	0.286126	0.284469	0.269675		26c87cf199.Stroma.CAGATCACATATGCTG	High	1.33571	0.136407	0.233928	0.171373
5beb60a390.Stroma.CAAGTTGTCTACCAGA	Low	0.179212	0.352866	0.328551	0.215856		26c87cf199.Stroma.CAGATCAGTCCGCTGA	High	0.752932	0.127605	0.210712	0.137744
5beb60a390.Stroma.CACAAACTCTTCTGGC	Low	0	0.568551	0.320668	0.265103		26c87cf199.Stroma.CAGATCATCGAGGTAG	High	0	0.118355	0.182556	0.152569
5beb60a390.Stroma.CACACAAAGCGACGTA	Low	0.728673	0.601549	0.386317	0.266715		26c87cf199.Stroma.CAGATCATCTTACCGC	High	0	0.103133	0.130181	0.118763
5beb60a390.Stroma.CACACTCCATAGTAAG	Low	0	0.211587	0.33075	0.192316		26c87cf199.Stroma.CAGCAGCAGGATGTAT	High	1.05426	0.114863	0.208461	0.146965
5beb60a390.Stroma.CACACTCTCGGCGCTA	Low	2.13842	0.445346	0.401522	0.308195		26c87cf199.Stroma.CAGCAGCAGTCTCAAC	High	1.86709	0.0987409	0.154964	0.108514
5beb60a390.Stroma.CACAGGCCAATCAGAA	Low	1.40641	0.578825	0.498666	0.342296		26c87cf199.Stroma.CAGCAGCGTGTTTGTG	High	1.31501	0.133236	0.246547	0.18142
5beb60a390.Stroma.CACAGTAAGCATCATC	Low	0.980859	0.340749	0.294635	0.210396		26c87cf199.Stroma.CAGCATAAGATGTCGG	High	1.0165	0.110884	0.16694	0.13462
5beb60a390.Stroma.CACCACTAGCGACGTA	Low	2.49197	0.47577	0.272127	0.312488		26c87cf199.Stroma.CAGCATACAAGCTGGA	High	2.41674	0.129324	0.19856	0.13913
5beb60a390.Stroma.CACTCCAGTGTGCGTC	Low	0.982944	0.192422	0.204681	0.197421		26c87cf199.Stroma.CAGCATACACAGAGGT	High	0	0.103084	0.143943	0.125886
5beb60a390.Stroma.CAGCAGCAGCGTCTAT	Low	0.912914	0.488911	0.309138	0.225414		26c87cf199.Stroma.CAGCATACAGTCGATT	High	0	0.103685	0.165261	0.109389
5beb60a390.Stroma.CAGCCGAAGGCAGTCA	Low	1.73362	0.0300528	0.248694	0.172423		26c87cf199.Stroma.CAGCATACATTAACCG	High	0	0.121329	0.213199	0.147803
5beb60a390.Stroma.CAGCGACGTTGCGTTA	Low	0.300199	0.356452	0.212428	0.186241		26c87cf199.Stroma.CAGCATAGTAGGGTAC	High	0	0.114815	0.204138	0.150639
5beb60a390.Stroma.CAGCTGGTCGAGAACG	Low	0.636673	0.502753	0.425455	0.288321		26c87cf199.Stroma.CAGCATATCTGCAGTA	High	0	0.112101	0.197386	0.141407
5beb60a390.Stroma.CAGTAACCAAAGGAAG	Low	1.2388	0.451925	0.423094	0.268993		26c87cf199.Stroma.CAGCCGAAGACGCACA	High	0	0.131472	0.211226	0.161477
5beb60a390.Stroma.CATGACAAGCCCAACC	Low	0.711687	0.219015	0.206171	0.178809		26c87cf199.Stroma.CAGCCGAAGACTTTCG	High	0	0.0812863	0.123953	0.115786
5beb60a390.Stroma.CATGACATCTCACATT	Low	0.664498	0.341827	0.262563	0.259988		26c87cf199.Stroma.CAGCCGACATAGACTC	High	0.756036	0.131846	0.216444	0.179215
5beb60a390.Stroma.CATGCCTTCAGAGCTT	Low	1.20232	0.460246	0.272498	0.271682		26c87cf199.Stroma.CAGCCGATCGCGCCAA	High	0	0.130003	0.2075	0.155736
5beb60a390.Stroma.CATGGCGAGCTACCGC	Low	1.99043	0.508185	0.339867	0.304676		26c87cf199.Stroma.CAGCGACAGACTAAGT	High	0.737523	0.128097	0.211563	0.154551
5beb60a390.Stroma.CATGGCGCAGCCAATT	Low	1.30768	0.58276	0.383702	0.27772		26c87cf199.Stroma.CAGCGACAGTGGCACA	High	1.43704	0.129508	0.224901	0.162751
5beb60a390.Stroma.CATTATCGTCTGCGGT	Low	0.77284	0.29064	0.150357	0.166041		26c87cf199.Stroma.CAGCGACCACGGATAG	High	1.8316	0.12755	0.203409	0.161271
5beb60a390.Stroma.CATTCGCTCCTAAGTG	Low	0	0.70371	0.404932	0.249652		26c87cf199.Stroma.CAGCGACCATTAACCG	High	2.37698	0.115209	0.182296	0.13005
5beb60a390.Stroma.CCACCTATCGAGGTAG	Low	0.227966	0.0978442	0.0937527	0.110232		26c87cf199.Stroma.CAGCGACTCAAAGACA	High	2.23285	0.136984	0.249586	0.162057
5beb60a390.Stroma.CCACGGAAGATGTAAC	Low	2.2638	0.435116	0.379554	0.285463		26c87cf199.Stroma.CAGCGACTCTGCCCTA	High	0.855068	0.125034	0.184514	0.159113
5beb60a390.Stroma.CCAGCGAGTGCCTGGT	Low	0.990156	0.398889	0.243729	0.235675		26c87cf199.Stroma.CAGCTAAAGAAACGCC	High	1.50316	0.113489	0.204462	0.133203
5beb60a390.Stroma.CCATTCGAGAGCTATA	Low	2.27227	0.525749	0.385684	0.333023		26c87cf199.Stroma.CAGCTAACACTAAGTC	High	0.528439	0.111146	0.178543	0.128102
5beb60a390.Stroma.CCCAGTTAGCGCTTAT	Low	0.161184	0.218449	0.303545	0.193801		26c87cf199.Stroma.CAGCTAAGTCAATACC	High	1.29896	0.120888	0.161013	0.124753
5beb60a390.Stroma.CCGTACTTCGAATGCT	Low	0.877613	0.283423	0.246209	0.219999		26c87cf199.Stroma.CAGCTAATCTCTTATG	High	2.17513	0.13294	0.219184	0.168058
5beb60a390.Stroma.CCGTGGACAGATCTGT	Low	0.286835	0.53849	0.325081	0.228626		26c87cf199.Stroma.CAGCTAATCTGCCCTA	High	1.98519	0.116888	0.203312	0.156138
5beb60a390.Stroma.CCGTGGAGTCTAGCGC	Low	0.900579	0.467426	0.301759	0.256609		26c87cf199.Stroma.CAGCTGGAGGGAAACA	High	0	0.105436	0.126615	0.101331
5beb60a390.Stroma.CCGTTCAGTCACTTCC	Low	1.32922	0.394068	0.267014	0.256408		26c87cf199.Stroma.CAGCTGGAGGGATACC	High	0	0.114555	0.218086	0.171769
5beb60a390.Stroma.CCTAAAGTCTCTTGAT	Low	1.62447	0.275255	0.318174	0.222264		26c87cf199.Stroma.CAGCTGGAGGGTGTGT	High	1.32254	0.104623	0.171875	0.129665
5beb60a390.Stroma.CCTACACAGAGTGAGA	Low	0	0.208935	0.193386	0.180116		26c87cf199.Stroma.CAGCTGGCATCTATGG	High	2.62997	0.14725	0.257919	0.188245
5beb60a390.Stroma.CCTACACGTGGTCTCG	Low	1.66617	0.49962	0.33631	0.263394		26c87cf199.Stroma.CAGCTGGGTCGCGGTT	High	2.63616	0.13633	0.212136	0.156816
5beb60a390.Stroma.CCTAGCTTCACATAGC	Low	0	0.419297	0.217824	0.150772		26c87cf199.Stroma.CAGGTGCAGCAATATG	High	0.887639	0.125038	0.218883	0.148956
5beb60a390.Stroma.CCTCTGATCGTGTAGT	Low	0	0.0224847	0.161455	0.117438		26c87cf199.Stroma.CAGGTGCGTTGATTCG	High	0	0.138818	0.238885	0.168335
5beb60a390.Stroma.CCTTCGAAGATGTCGG	Low	2.01806	0.510662	0.307397	0.269817		26c87cf199.Stroma.CAGGTGCGTTGCGCAC	High	2.07612	0.125788	0.203928	0.168634
5beb60a390.Stroma.CCTTCGATCATCTGTT	Low	1.54113	0.369172	0.278123	0.25077		26c87cf199.Stroma.CAGGTGCTCAAGATCC	High	2.55938	0.0955823	0.158586	0.12562
5beb60a390.Stroma.CCTTTCTTCCACTGGG	Low	0.285606	0.415062	0.276054	0.260404		26c87cf199.Stroma.CAGTAACAGATATGGT	High	2.68762	0.131972	0.203935	0.149682
5beb60a390.Stroma.CGAATGTAGGCGATAC	Low	0.721307	0.548554	0.357173	0.250717		26c87cf199.Stroma.CAGTAACAGCCTATGT	High	1.69721	0.123456	0.200864	0.144833
5beb60a390.Stroma.CGAGAAGAGGGAACGG	Low	1.07099	0.590498	0.415558	0.299169		26c87cf199.Stroma.CAGTAACAGGCACATG	High	0.52861	0.130067	0.246062	0.177541
5beb60a390.Stroma.CGAGAAGGTGCAGACA	Low	0	0.594186	0.353906	0.244998		26c87cf199.Stroma.CAGTAACCACGTTGGC	High	2.0427	0.127222	0.180752	0.167177
5beb60a390.Stroma.CGAGAAGTCCCTGACT	Low	0	0.391536	0.200801	0.158376		26c87cf199.Stroma.CAGTAACGTCTTCAAG	High	1.34389	0.125632	0.200238	0.147918
5beb60a390.Stroma.CGAGCACAGCGATAGC	Low	0.999269	0.433635	0.371449	0.313165		26c87cf199.Stroma.CAGTAACTCTAACTTC	High	0.697526	0.120024	0.241898	0.171627
5beb60a390.Stroma.CGAGCACTCAGGCAAG	Low	0	0.292954	0.139815	0.135479		26c87cf199.Stroma.CAGTCCTAGTCTTGCA	High	1.54923	0.115798	0.125966	0.113104
5beb60a390.Stroma.CGCGTTTGTCTAAACC	Low	0.762475	0.643264	0.489886	0.354821		26c87cf199.Stroma.CAGTCCTCACACGCTG	High	1.28209	0.117785	0.191384	0.150668
5beb60a390.Stroma.CGCTGGATCGGCATCG	Low	1.66075	0.162574	0.162438	0.167558		26c87cf199.Stroma.CAGTCCTCACGGTAAG	High	0.736926	0.13426	0.210764	0.166783
5beb60a390.Stroma.CGGACGTAGCCAACAG	Low	0.549841	0.444513	0.30793	0.272709		26c87cf199.Stroma.CAGTCCTGTTTCGCTC	High	0	0.110916	0.177639	0.143704
5beb60a390.Stroma.CGGACGTTCGTTTATC	Low	2.80086	0.5183	0.365675	0.348497		26c87cf199.Stroma.CAGTCCTTCTTCAACT	High	2.0363	0.139648	0.22685	0.161097
5beb60a390.Stroma.CGGAGCTGTCGTTGTA	Low	2.3955	0.650461	0.340083	0.337267		26c87cf199.Stroma.CATATGGAGATGCGAC	High	0	0.119702	0.200398	0.14328
5beb60a390.Stroma.CGGTTAACATTTCACT	Low	0	0.117452	0.159772	0.156149		26c87cf199.Stroma.CATATGGAGTTAACGA	High	0.858265	0.120683	0.173924	0.130641
5beb60a390.Stroma.CGTAGGCCATATGCTG	Low	0	0.459786	0.386666	0.346459		26c87cf199.Stroma.CATATGGCAGTCGATT	High	0.683101	0.0786061	0.133636	0.10938
5beb60a390.Stroma.CGTGAGCCAGCATACT	Low	0	0.17559	0.183374	0.130237		26c87cf199.Stroma.CATATGGGTCCCTTGT	High	0	0.12194	0.231592	0.168938
5beb60a390.Stroma.CGTGTAAAGATAGTCA	Low	0.865493	0.498242	0.385493	0.289167		26c87cf199.Stroma.CATATGGTCTGGGCCA	High	1.17253	0.128651	0.210703	0.159949
5beb60a390.Stroma.CGTTCTGAGGCCCTCA	Low	0.262249	0.569833	0.364082	0.227851		26c87cf199.Stroma.CATATTCAGCAGATCG	High	0	0.101458	0.128514	0.0945258
5beb60a390.Stroma.CGTTGGGGTTGCCTCT	Low	1.60848	0.550747	0.379841	0.292892		26c87cf199.Stroma.CATATTCAGGACTGGT	High	2.63152	0.128738	0.219216	0.157323
5beb60a390.Stroma.CTAACTTCAAACGCGA	Low	2.41818	0.411848	0.368044	0.221498		26c87cf199.Stroma.CATATTCAGTCAATAG	High	1.62243	0.139277	0.211362	0.155838
5beb60a390.Stroma.CTAAGACTCAGTCAGT	Low	1.29332	0.402825	0.277118	0.251206		26c87cf199.Stroma.CATATTCCAAGGACTG	High	1.3798	0.135357	0.235205	0.179309
5beb60a390.Stroma.CTAGCCTAGTGAAGTT	Low	1.47354	0.427269	0.230778	0.241145		26c87cf199.Stroma.CATATTCTCACATGCA	High	1.19719	0.13627	0.242205	0.168272
5beb60a390.Stroma.CTAGCCTTCCGTAGTA	Low	1.24834	0.478624	0.248524	0.290119		26c87cf199.Stroma.CATATTCTCGTTACGA	High	0.674295	0.127895	0.233041	0.17666
5beb60a390.Stroma.CTAGTGAAGGCCATAG	Low	0	0.329724	0.246555	0.224248		26c87cf199.Stroma.CATCAAGAGAGTGACC	High	0.592519	0.130218	0.234041	0.16606
5beb60a390.Stroma.CTCACACCAAGAGGCT	Low	2.02941	0.52325	0.338596	0.273377		26c87cf199.Stroma.CATCAAGAGATCCTGT	High	0.666551	0.127133	0.223339	0.152544
5beb60a390.Stroma.CTCGGGACAGTCTTCC	Low	0	0.307199	0.333315	0.191974		26c87cf199.Stroma.CATCAAGAGCATCATC	High	2.64131	0.106495	0.171508	0.135953
5beb60a390.Stroma.CTCTAATTCCCTTGTG	Low	1.50571	0.285431	0.161612	0.151226		26c87cf199.Stroma.CATCAAGAGCTGCCCA	High	2.59635	0.12985	0.185642	0.14572
5beb60a390.Stroma.CTGATAGTCGTACGGC	Low	0.856105	0.523621	0.298498	0.343061		26c87cf199.Stroma.CATCAAGAGTTCGCGC	High	0.42687	0.122528	0.223223	0.166925
5beb60a390.Stroma.CTGATCCCATGAAGTA	Low	0	0.489617	0.330109	0.249789		26c87cf199.Stroma.CATCAAGCAAGCCTAT	High	1.76705	0.121141	0.200392	0.159448
5beb60a390.Stroma.CTGCCTAAGCTAGGCA	Low	1.09928	0.140798	0.0928533	0.122679		26c87cf199.Stroma.CATCAAGCAATGACCT	High	0	0.135047	0.236299	0.17455
5beb60a390.Stroma.CTGCGGAAGATATACG	Low	0.946351	0.214554	0.251834	0.195353		26c87cf199.Stroma.CATCAAGCACTTCTGC	High	1.63729	0.13307	0.231674	0.182345
5beb60a390.Stroma.CTGCGGAGTGACTCAT	Low	1.3711	0.440235	0.305452	0.200635		26c87cf199.Stroma.CATCAAGCAGTAACGG	High	1.15089	0.108113	0.129487	0.106521
5beb60a390.Stroma.CTGTGCTCACATGGGA	Low	2.6133	0.38783	0.337962	0.301101		26c87cf199.Stroma.CATCAAGCAGTGAGTG	High	1.05628	0.127706	0.193904	0.167518
5beb60a390.Stroma.CTTACCGTCTTGCATT	Low	0.436299	0.266343	0.174073	0.155981		26c87cf199.Stroma.CATCAAGCATGCGCAC	High	1.67185	0.133842	0.199686	0.169359
5beb60a390.Stroma.CTTAGGACAGTATAAG	Low	1.20225	0.24554	0.187875	0.232002		26c87cf199.Stroma.CATCAAGGTAAGAGGA	High	0	0.102786	0.159525	0.115527
5beb60a390.Stroma.CTTGGCTGTCGCATCG	Low	0	0.493374	0.384414	0.264874		26c87cf199.Stroma.CATCAAGGTCTCTCTG	High	1.75271	0.120374	0.21147	0.158265
5beb60a390.Stroma.GAACGGACATCCCACT	Low	0.595425	0.484655	0.35379	0.243554		26c87cf199.Stroma.CATCAAGTCGAGAACG	High	0	0.13106	0.21749	0.170854
5beb60a390.Stroma.GAACGGACATTTCAGG	Low	2.22713	0.251626	0.230607	0.158411		26c87cf199.Stroma.CATCAGAAGCTGCAAG	High	0	0.130225	0.238056	0.179384
5beb60a390.Stroma.GAACGGAGTGACAAAT	Low	1.79013	0.383697	0.241064	0.224508		26c87cf199.Stroma.CATCAGAAGGGTTCCC	High	0	0.090056	0.131084	0.100567
5beb60a390.Stroma.GAAGCAGTCAAACGGG	Low	0	0.252972	0.0883625	0.112785		26c87cf199.Stroma.CATCAGAAGTCGCCGT	High	0	0.118375	0.198518	0.130482
5beb60a390.Stroma.GAAGCAGTCAACCATG	Low	1.94061	0.701218	0.642521	0.436286		26c87cf199.Stroma.CATCAGAGTACCAGTT	High	0	0.137298	0.251835	0.178158
5beb60a390.Stroma.GAATGAATCCGCGGTA	Low	1.19231	0.441199	0.250507	0.210741		26c87cf199.Stroma.CATCAGAGTGTTGGGA	High	1.21877	0.13299	0.236366	0.182132
5beb60a390.Stroma.GACCAATAGCCACGCT	Low	0	0.445353	0.280446	0.247613		26c87cf199.Stroma.CATCAGAGTTGGAGGT	High	1.18248	0.122593	0.208697	0.167732
5beb60a390.Stroma.GACCTGGCAACACCTA	Low	1.37091	0.268928	0.277232	0.220111		26c87cf199.Stroma.CATCAGATCCATTCTA	High	0	0.126213	0.183653	0.141084
5beb60a390.Stroma.GACCTGGGTGTAAGTA	Low	1.11646	0.403379	0.265392	0.257272		26c87cf199.Stroma.CATCAGATCCCTCAGT	High	0.677141	0.11926	0.193313	0.145238
5beb60a390.Stroma.GACGGCTCACGCTTTC	Low	2.06274	0.509051	0.292977	0.245868		26c87cf199.Stroma.CATCAGATCTGGAGCC	High	0	0.0899268	0.136709	0.11441
5beb60a390.Stroma.GACTGCGGTCAGAAGC	Low	0.208305	0.397844	0.296875	0.246813		26c87cf199.Stroma.CATCCACCAGACACTT	High	1.77298	0.121449	0.187861	0.159262
5beb60a390.Stroma.GAGGTGAAGTGTGAAT	Low	0.541088	0.373833	0.278049	0.28728		26c87cf199.Stroma.CATCCACCAGCCTATA	High	0.86426	0.113874	0.207849	0.142006
5beb60a390.Stroma.GATCGCGTCTAAGCCA	Low	2.45336	0.358887	0.277906	0.311611		26c87cf199.Stroma.CATCCACCAGTAACGG	High	1.42741	0.12459	0.186603	0.149885
5beb60a390.Stroma.GATGAAAGTGTTCTTT	Low	0.329107	0.166098	0.171067	0.111924		26c87cf199.Stroma.CATCCACCATCGGGTC	High	0.650504	0.125706	0.206197	0.154342
5beb60a390.Stroma.GATGAGGCACAGTCGC	Low	2.66408	0.424659	0.203267	0.270093		26c87cf199.Stroma.CATCCACTCTCGCTTG	High	2.16289	0.119368	0.207901	0.145082
5beb60a390.Stroma.GATGAGGGTATATCCG	Low	2.87732	0.489056	0.456184	0.333743		26c87cf199.Stroma.CATCCACTCTCTGAGA	High	0.751036	0.127829	0.195949	0.147864
5beb60a390.Stroma.GCACTCTGTTCGGGCT	Low	0.987575	0.220119	0.169563	0.180742		26c87cf199.Stroma.CATCGAAAGGACATTA	High	0	0.129756	0.223819	0.169712
5beb60a390.Stroma.GCAGCCAAGTATCGAA	Low	2.18439	0.5286	0.370637	0.322598		26c87cf199.Stroma.CATCGAAGTGAAGGCT	High	0	0.115608	0.159561	0.125838
5beb60a390.Stroma.GCAGCCACACGCTTTC	Low	0.168453	0.30556	0.190252	0.180793		26c87cf199.Stroma.CATCGAATCAGAAATG	High	0	0.126056	0.227073	0.152436
5beb60a390.Stroma.GCAGCCATCTCGAGTA	Low	0	0.508754	0.388307	0.270817		26c87cf199.Stroma.CATCGAATCTAGAGTC	High	0.736217	0.130521	0.209331	0.136007
5beb60a390.Stroma.GCATACACACTTAAGC	Low	2.23436	0.387117	0.329251	0.246915		26c87cf199.Stroma.CATCGAATCTCAAACG	High	1.98343	0.11885	0.164099	0.130338
5beb60a390.Stroma.GCCAAATAGTCCCACG	Low	0.774113	0.172984	0.203101	0.224108		26c87cf199.Stroma.CATCGAATCTTCGGTC	High	2.81434	0.127076	0.183621	0.133019
5beb60a390.Stroma.GCCAAATCAGGCGATA	Low	1.04817	0.34907	0.295046	0.227602		26c87cf199.Stroma.CATCGGGAGCTGGAAC	High	1.3987	0.126671	0.211705	0.171695
5beb60a390.Stroma.GCCTCTAAGGTGATAT	Low	0	0.244241	0.214608	0.163385		26c87cf199.Stroma.CATCGGGCAAGAGTCG	High	3.70344	0.106567	0.181287	0.150322
5beb60a390.Stroma.GCGAGAAGTAGCGCTC	Low	1.5689	0.40436	0.398993	0.312367		26c87cf199.Stroma.CATCGGGCACTATCTT	High	1.47097	0.125319	0.226173	0.171334
5beb60a390.Stroma.GCGCAGTAGCAGGTCA	Low	0.957386	0.428542	0.272642	0.2434		26c87cf199.Stroma.CATCGGGCAGTCGTGC	High	0.712917	0.140391	0.213205	0.179608
5beb60a390.Stroma.GCGCAGTGTATCACCA	Low	0.140426	0.153093	0.151259	0.14799		26c87cf199.Stroma.CATCGGGCATCCAACA	High	0.773028	0.126017	0.222998	0.186887
5beb60a390.Stroma.GCGCGATCAGGACCCT	Low	0.854425	0.376199	0.305163	0.251669		26c87cf199.Stroma.CATCGGGCATCCCATC	High	1.03253	0.133647	0.248195	0.19311
5beb60a390.Stroma.GCTCCTAGTCGGCATC	Low	1.49186	0.454136	0.230189	0.200727		26c87cf199.Stroma.CATCGGGGTAAGGATT	High	0.763361	0.146704	0.242046	0.18123
5beb60a390.Stroma.GCTCCTATCTAACTCT	Low	1.64695	0.493104	0.266736	0.241878		26c87cf199.Stroma.CATCGGGGTCATGCCG	High	2.51011	0.138937	0.236712	0.175465
5beb60a390.Stroma.GCTCTGTAGGTGACCA	Low	0.299574	0.215967	0.207731	0.212813		26c87cf199.Stroma.CATCGGGGTGATAAGT	High	2.74105	0.116078	0.199131	0.15558
5beb60a390.Stroma.GCTGCAGGTAGCGTCC	Low	2.05854	0.433229	0.302578	0.295838		26c87cf199.Stroma.CATGACAAGCGATATA	High	1.20132	0.124023	0.22804	0.152145
5beb60a390.Stroma.GGAAAGCGTCGAGATG	Low	2.45074	0.463119	0.300102	0.308998		26c87cf199.Stroma.CATGACACATGTAAGA	High	1.58163	0.133277	0.237547	0.157504
5beb60a390.Stroma.GGACATTCAGCTGTTA	Low	2.33073	0.459234	0.234164	0.237098		26c87cf199.Stroma.CATGACAGTCTAAACC	High	0.935069	0.102655	0.148047	0.121699
5beb60a390.Stroma.GGACGTCAGAAGGGTA	Low	0.335004	0.614665	0.362364	0.222809		26c87cf199.Stroma.CATGACAGTGCAACGA	High	2.04435	0.138749	0.247401	0.173279
5beb60a390.Stroma.GGCAATTTCGCAAACT	Low	1.61273	0.632803	0.33877	0.269051		26c87cf199.Stroma.CATGACAGTTGTACAC	High	0	0.128279	0.215343	0.172391
5beb60a390.Stroma.GGCGACTCATCCTAGA	Low	0.367335	0.1542	0.18623	0.182411		26c87cf199.Stroma.CATGACATCTTGACGA	High	1.29619	0.115771	0.194069	0.140907
5beb60a390.Stroma.GGCGACTGTCTTCTCG	Low	2.643	0.358012	0.304904	0.232673		26c87cf199.Stroma.CATGCCTAGGATGCGT	High	0	0.112423	0.169496	0.127968
5beb60a390.Stroma.GGCTGGTGTATCGCAT	Low	0.298754	0.48676	0.299825	0.257033		26c87cf199.Stroma.CATGCCTAGTGTCCCG	High	2.73607	0.138119	0.224838	0.158866
5beb60a390.Stroma.GGGAGATAGTACTTGC	Low	1.39602	0.133512	0.187445	0.190814		26c87cf199.Stroma.CATGCCTCATGGTCTA	High	0.910762	0.13385	0.2103	0.157327
5beb60a390.Stroma.GGGAGATAGTTGCAGG	Low	0	0.536343	0.255646	0.232664		26c87cf199.Stroma.CATGCCTGTATAAACG	High	2.85501	0.115769	0.212914	0.136802
5beb60a390.Stroma.GGGATGAGTAATAGCA	Low	0.363695	0.176758	0.208233	0.148087		26c87cf199.Stroma.CATGCCTGTGAGGGTT	High	1.23571	0.12304	0.207121	0.151735
5beb60a390.Stroma.GGGTCTGTCAACACGT	Low	0	0.427588	0.466365	0.190209		26c87cf199.Stroma.CATGCCTTCGGAGCAA	High	1.71158	0.125321	0.192751	0.145612
5beb60a390.Stroma.GGGTTGCAGGCTCTTA	Low	0	0.575278	0.2211	0.148114		26c87cf199.Stroma.CATGCCTTCTTACCTA	High	0	0.112527	0.176719	0.141649
5beb60a390.Stroma.GGTGTTAGTAAACCTC	Low	0	0.235288	0.240349	0.15033		26c87cf199.Stroma.CATGGCGAGATCCTGT	High	0	0.12009	0.203571	0.157244
5beb60a390.Stroma.GTAACGTGTACCAGTT	Low	1.77303	0.592723	0.376258	0.307589		26c87cf199.Stroma.CATGGCGAGCTACCGC	High	2.6497	0.124567	0.206232	0.167237
5beb60a390.Stroma.GTAACTGCACAAGACG	Low	1.90448	0.256509	0.273825	0.22961		26c87cf199.Stroma.CATGGCGCAAACCTAC	High	0.687791	0.139361	0.243956	0.186344
5beb60a390.Stroma.GTACGTATCAGGCCCA	Low	2.83359	0.662034	0.442606	0.409042		26c87cf199.Stroma.CATGGCGCAATTGCTG	High	0.99222	0.110674	0.196008	0.134682
5beb60a390.Stroma.GTAGGCCTCGGAAACG	Low	1.25879	0.314057	0.274546	0.239856		26c87cf199.Stroma.CATGGCGCATCCCATC	High	1.71947	0.121956	0.188939	0.125546
5beb60a390.Stroma.GTATCTTCAGCCTTTC	Low	1.82586	0.562951	0.324884	0.321066		26c87cf199.Stroma.CATGGCGGTAGTAGTA	High	0.533082	0.0991187	0.174695	0.122387
5beb60a390.Stroma.GTATTCTCATCCCACT	Low	2.0089	0.47705	0.356287	0.297848		26c87cf199.Stroma.CATTATCAGATGCGAC	High	0	0.131399	0.232671	0.165042
5beb60a390.Stroma.GTCACAAGTTAGAACA	Low	2.51493	0.698107	0.546381	0.412351		26c87cf199.Stroma.CATTATCAGCCGTCGT	High	0	0.123197	0.226374	0.164981
5beb60a390.Stroma.GTCATTTTCATGCTCC	Low	1.92621	0.672625	0.299778	0.299294		26c87cf199.Stroma.CATTATCCATGAACCT	High	0.741241	0.129645	0.196254	0.145945
5beb60a390.Stroma.GTCCTCACAGGGAGAG	Low	2.50362	0.252546	0.296306	0.263703		26c87cf199.Stroma.CATTATCCATTTCAGG	High	0.830368	0.136068	0.240759	0.177184
5beb60a390.Stroma.GTCCTCATCATACGGT	Low	0.131069	0.290831	0.226853	0.167975		26c87cf199.Stroma.CATTATCGTCTAAAGA	High	2.57423	0.114808	0.181178	0.114105
5beb60a390.Stroma.GTCGTAAAGGGAGTAA	Low	0	0.237515	0.258556	0.21929		26c87cf199.Stroma.CATTATCGTTCCAACA	High	0	0.102037	0.156317	0.133529
5beb60a390.Stroma.GTGGGTCGTTCCGTCT	Low	1.43924	0.33645	0.170356	0.198368		26c87cf199.Stroma.CATTATCGTTGGTTTG	High	0.741011	0.126541	0.221503	0.167546
5beb60a390.Stroma.GTGTGCGCAAAGCGGT	Low	0.773783	0.525757	0.287344	0.225676		26c87cf199.Stroma.CATTCGCCAAGCGAGT	High	0	0.0895536	0.131636	0.121672
5beb60a390.Stroma.GTGTTAGTCACGGTTA	Low	0.751051	0.397672	0.276857	0.268506		26c87cf199.Stroma.CATTCGCGTAAGTGTA	High	0	0.128794	0.218509	0.18795
5beb60a390.Stroma.GTTACAGAGATCCTGT	Low	0	0.129206	0.0694426	0.112217		26c87cf199.Stroma.CATTCGCGTCAGTGGA	High	0.897253	0.118645	0.200291	0.144181
5beb60a390.Stroma.GTTCGGGAGTGGGCTA	Low	2.93146	0.511085	0.445966	0.26181		26c87cf199.Stroma.CATTCGCGTGCAGTAG	High	0	0.130629	0.26029	0.191211
5beb60a390.Stroma.TACACGAAGTCCGGTC	Low	0.816932	0.493047	0.286777	0.331827		26c87cf199.Stroma.CATTCGCGTTTGTGTG	High	0	0.116548	0.216798	0.136836
5beb60a390.Stroma.TACGGATAGGCATGGT	Low	0	0.236073	0.244231	0.206139		26c87cf199.Stroma.CCAATCCAGAAGGCCT	High	2.11408	0.132996	0.206215	0.15971
5beb60a390.Stroma.TACGGATCAATGGATA	Low	0.252648	0.423314	0.353214	0.214558		26c87cf199.Stroma.CCAATCCAGCGCCTCA	High	1.69086	0.114127	0.207848	0.154132
5beb60a390.Stroma.TACGGGCAGTGAACGC	Low	1.3069	0.604328	0.423728	0.301069		26c87cf199.Stroma.CCAATCCCAAACGTGG	High	1.02228	0.126321	0.229412	0.18672
5beb60a390.Stroma.TACTCATGTCATGCAT	Low	0.866531	0.32574	0.334953	0.281296		26c87cf199.Stroma.CCAATCCCAAGTACCT	High	2.99159	0.129488	0.212696	0.161683
5beb60a390.Stroma.TACTCGCCAAGCGATG	Low	1.40795	0.391425	0.355708	0.239636		26c87cf199.Stroma.CCAATCCCAGGGAGAG	High	0	0.133756	0.218989	0.161637
5beb60a390.Stroma.TAGACCAAGTCACGCC	Low	1.61726	0.377077	0.195866	0.21978		26c87cf199.Stroma.CCAATCCCATCAGTAC	High	0	0.11572	0.215936	0.174924
5beb60a390.Stroma.TAGAGCTCATAACCTG	Low	2.88834	0.395419	0.30277	0.270383		26c87cf199.Stroma.CCAATCCGTCATGCAT	High	2.00509	0.101078	0.15367	0.117334
5beb60a390.Stroma.TAGGCATAGCGGATCA	Low	1.45829	0.605566	0.397731	0.233697		26c87cf199.Stroma.CCAATCCTCGGAATCT	High	2.09662	0.12642	0.216239	0.161801
5beb60a390.Stroma.TAGGCATAGCTGGAAC	Low	0	0.333739	0.244255	0.208027		26c87cf199.Stroma.CCACCTAAGAATTGTG	High	0	0.118626	0.227799	0.159095
5beb60a390.Stroma.TAGTTGGGTCTTGTCC	Low	0.485788	0.210607	0.173316	0.16103		26c87cf199.Stroma.CCACCTAAGACACGAC	High	1.9478	0.12428	0.237272	0.188632
5beb60a390.Stroma.TATCTCATCACGACTA	Low	1.47608	0.517775	0.412999	0.277101		26c87cf199.Stroma.CCACCTAAGAGTTGGC	High	0.896651	0.13274	0.236236	0.18415
5beb60a390.Stroma.TATGCCCGTCCTGCTT	Low	0	0.317036	0.226716	0.155701		26c87cf199.Stroma.CCACCTACACACAGAG	High	0	0.105474	0.204439	0.133235
5beb60a390.Stroma.TATTACCTCAAAGACA	Low	1.71194	0.375045	0.347243	0.274945		26c87cf199.Stroma.CCACCTAGTTACCAGT	High	0	0.132541	0.212172	0.172403
5beb60a390.Stroma.TCAATCTGTCACAAGG	Low	1.99634	0.265802	0.27796	0.249449		26c87cf199.Stroma.CCACCTATCGGGAGTA	High	0	0.13032	0.219094	0.171389
5beb60a390.Stroma.TCACAAGCAAGCCGTC	Low	0.410511	0.142182	0.134406	0.146443		26c87cf199.Stroma.CCACGGAAGTAAGTAC	High	0.450411	0.124196	0.215378	0.141877
5beb60a390.Stroma.TCACAAGTCAAGGCTT	Low	0	0.385796	0.223869	0.213406		26c87cf199.Stroma.CCACGGAAGTCCCACG	High	0	0.0937843	0.140057	0.109344
5beb60a390.Stroma.TCACGAAAGATGTTAG	Low	1.52358	0.347765	0.216678	0.196188		26c87cf199.Stroma.CCACGGAGTAAGAGAG	High	1.00434	0.130126	0.212408	0.164421
5beb60a390.Stroma.TCAGATGCATTCTCAT	Low	0	0.283374	0.222481	0.201095		26c87cf199.Stroma.CCACGGAGTCTAAAGA	High	1.4691	0.128436	0.21136	0.155037
5beb60a390.Stroma.TCAGCAACAGTCACTA	Low	1.01163	0.48444	0.337255	0.237109		26c87cf199.Stroma.CCACGGAGTCTAACGT	High	0.750977	0.118291	0.223421	0.173321
5beb60a390.Stroma.TCAGGATCAGATCTGT	Low	0	0.288445	0.183864	0.175471		26c87cf199.Stroma.CCACGGAGTGCTCTTC	High	0	0.125466	0.19655	0.156594
5beb60a390.Stroma.TCATTACGTGTCAATC	Low	2.67477	0.438513	0.397472	0.282601		26c87cf199.Stroma.CCACGGATCCTAAGTG	High	1.36591	0.112265	0.205562	0.145798
5beb60a390.Stroma.TCCCGATGTTAGAACA	Low	2.70648	0.504719	0.349796	0.306877		26c87cf199.Stroma.CCACGGATCGGAAATA	High	0	0.105235	0.141703	0.116142
5beb60a390.Stroma.TCGCGAGGTTCGAATC	Low	2.4984	0.540372	0.319118	0.285467		26c87cf199.Stroma.CCACTACCAAACAACA	High	1.25806	0.134171	0.230306	0.183271
5beb60a390.Stroma.TCGCGTTAGTGGGCTA	Low	1.93299	0.0304608	0.267533	0.219224		26c87cf199.Stroma.CCACTACCAGCCTTGG	High	0.893057	0.111646	0.202444	0.158694
5beb60a390.Stroma.TCGCGTTCATCGTCGG	Low	1.68883	0.415868	0.325792	0.283699		26c87cf199.Stroma.CCACTACGTCAGATAA	High	0.963258	0.138289	0.247789	0.169764
5beb60a390.Stroma.TCGGGACAGGCAGTCA	Low	1.54366	0.406582	0.308827	0.254291		26c87cf199.Stroma.CCACTACGTGCGATAG	High	1.79447	0.100363	0.12518	0.112295
5beb60a390.Stroma.TCGTAGAAGCCGGTAA	Low	2.34595	0.497003	0.339492	0.307589		26c87cf199.Stroma.CCACTACTCCCATTAT	High	0	0.120213	0.20532	0.167179
5beb60a390.Stroma.TCTCTAACACTGTCGG	Low	0	0.271545	0.232286	0.177434		26c87cf199.Stroma.CCAGCGAAGACTCGGA	High	0	0.128172	0.207256	0.15419
5beb60a390.Stroma.TGAAAGAGTACATCCA	Low	0	0.0945876	0.0559245	0.0463228		26c87cf199.Stroma.CCAGCGACACTTAACG	High	2.56698	0.108693	0.183635	0.132439
5beb60a390.Stroma.TGACAACCAGTCGTGC	Low	2.42833	0.477567	0.359471	0.278705		26c87cf199.Stroma.CCAGCGACAGAAGCAC	High	0	0.116852	0.206052	0.175071
5beb60a390.Stroma.TGACTTTCAAAGGCGT	Low	0	0.605729	0.281079	0.207894		26c87cf199.Stroma.CCAGCGAGTCAGAAGC	High	2.01081	0.128578	0.223683	0.171739
5beb60a390.Stroma.TGACTTTGTTGTTTGG	Low	1.84698	0.427356	0.356276	0.294374		26c87cf199.Stroma.CCAGCGATCATGTCTT	High	0	0.117063	0.223814	0.176618
5beb60a390.Stroma.TGAGCCGTCGCCATAA	Low	1.34403	0.521578	0.353413	0.260145		26c87cf199.Stroma.CCATGTCAGATGGGTC	High	0	0.12633	0.20606	0.165772
5beb60a390.Stroma.TGAGGGAAGTCGCCGT	Low	0	0.457058	0.319153	0.297118		26c87cf199.Stroma.CCATGTCCAAAGTGCG	High	0	0.109614	0.182192	0.152114
5beb60a390.Stroma.TGCCAAAGTCTGCGGT	Low	2.03194	0.379808	0.272277	0.270637		26c87cf199.Stroma.CCATGTCCACGGTGTC	High	1.99022	0.100265	0.171675	0.109897
5beb60a390.Stroma.TGCGCAGAGATGTGGC	Low	1.63648	0.543772	0.332724	0.286401		26c87cf199.Stroma.CCATGTCCATTACGAC	High	0	0.113829	0.16472	0.12632
5beb60a390.Stroma.TGCGCAGTCCTCAACC	Low	2.8896	0.454481	0.379937	0.304532		26c87cf199.Stroma.CCATTCGGTACCGTAT	High	2.4983	0.107006	0.172147	0.129955
5beb60a390.Stroma.TGCGGGTCATAGTAAG	Low	0	0.46963	0.271223	0.262099		26c87cf199.Stroma.CCATTCGGTTCATGGT	High	1.69206	0.106916	0.152645	0.121484
5beb60a390.Stroma.TGCTACCGTCCATGAT	Low	0.65403	0.29039	0.193814	0.175711		26c87cf199.Stroma.CCATTCGGTTGGGACA	High	1.96889	0.136332	0.237453	0.173583
5beb60a390.Stroma.TGGACGCGTTGGACCC	Low	2.32646	0.426523	0.388263	0.28231		26c87cf199.Stroma.CCATTCGTCGCCTGTT	High	0	0.0926052	0.160898	0.15008
5beb60a390.Stroma.TGGGAAGGTATATGGA	Low	0	0.439898	0.269617	0.207882		26c87cf199.Stroma.CCATTCGTCGGAGCAA	High	0	0.125401	0.208594	0.154037
5beb60a390.Stroma.TGGTTCCCAATGGAAT	Low	1.48974	0.569948	0.367374	0.293782		26c87cf199.Stroma.CCATTCGTCGGTTAAC	High	1.69908	0.125501	0.202068	0.143705
5beb60a390.Stroma.TGTCCCACACCGTTGG	Low	0	0.431367	0.22934	0.209697		26c87cf199.Stroma.CCATTCGTCTGTACGA	High	1.69741	0.13162	0.230674	0.159083
5beb60a390.Stroma.TGTGGTAGTATAGGTA	Low	2.87302	0.202707	0.279791	0.25084		26c87cf199.Stroma.CCCAATCGTATCACCA	High	2.40367	0.127621	0.220642	0.179445
5beb60a390.Stroma.TTAGGCAAGACATAAC	Low	0	0.563168	0.272557	0.235245		26c87cf199.Stroma.CCCAATCGTGTGAAAT	High	0	0.115609	0.203953	0.150074
5beb60a390.Stroma.TTAGGCACAGCGTTCG	Low	1.46447	0.398671	0.268483	0.257472		26c87cf199.Stroma.CCCAATCTCAGAGCTT	High	0.87693	0.122975	0.222398	0.164304
5beb60a390.Stroma.TTATGCTAGACGCACA	Low	0.321726	0.508018	0.221328	0.244685		26c87cf199.Stroma.CCCAATCTCTGCAAGT	High	1.56741	0.113066	0.190089	0.149342
5beb60a390.Stroma.TTCCCAGTCTGTGCAA	Low	2.68743	0.372344	0.266333	0.205384		26c87cf199.Stroma.CCCAGTTAGCGTGAAC	High	1.60093	0.109699	0.152257	0.122688
5beb60a390.Stroma.TTCGGTCCACTGAAGG	Low	1.79681	0.417095	0.331892	0.302102		26c87cf199.Stroma.CCCAGTTAGGCGACAT	High	0.970022	0.129863	0.206997	0.150326
5beb60a390.Stroma.TTCGGTCTCACCAGGC	Low	1.15906	0.500229	0.426149	0.277623		26c87cf199.Stroma.CCCAGTTCACATCCAA	High	0	0.121659	0.183715	0.14788
5beb60a390.Stroma.TTCTCAATCACAGGCC	Low	1.91862	0.530245	0.385284	0.246591		26c87cf199.Stroma.CCCAGTTCAGTATCTG	High	0.906826	0.135345	0.221236	0.145626
5beb60a390.Stroma.TTCTCCTAGAGAACAG	Low	1.99927	0.605899	0.471423	0.323711		26c87cf199.Stroma.CCCAGTTTCAACACCA	High	2.01221	0.121505	0.180727	0.158648
5beb60a390.Stroma.TTCTCCTCATGTTGAC	Low	1.6027	0.474978	0.34465	0.195522		26c87cf199.Stroma.CCCAGTTTCTGGTATG	High	1.65252	0.122905	0.190729	0.15289
5beb60a390.Stroma.TTCTTAGTCAGAAATG	Low	0	0.177345	0.191038	0.218755		26c87cf199.Stroma.CCCATACAGAGGTACC	High	2.49333	0.118153	0.186611	0.131108
5beb60a390.Stroma.TTCTTAGTCCTTTCGG	Low	1.58393	0.44956	0.343069	0.261367		26c87cf199.Stroma.CCCATACAGATATGGT	High	2.37942	0.131487	0.246082	0.190651
5beb60a390.Stroma.TTGAACGAGGATGGTC	Low	0.601327	0.199465	0.248957	0.177309		26c87cf199.Stroma.CCCATACCATGACATC	High	0.866012	0.113625	0.198005	0.151174
5beb60a390.Stroma.TTGAACGTCCGGGTGT	Low	2.21732	0.636756	0.418714	0.33757		26c87cf199.Stroma.CCCATACCATTGGGCC	High	0.902012	0.13048	0.209842	0.156725
5beb60a390.Stroma.TTGCGTCGTCGCATAT	Low	2.58317	0.402505	0.287183	0.256709		26c87cf199.Stroma.CCCTCCTCAAAGCGGT	High	2.65003	0.108611	0.17312	0.130317
5beb60a390.Stroma.TTGGAACGTCGAGTTT	Low	0	0.312392	0.304724	0.203306		26c87cf199.Stroma.CCCTCCTCAATCGAAA	High	1.53308	0.121969	0.20915	0.158531
5beb60a390.Stroma.TTGGCAATCGAGAACG	Low	0.408285	0.343045	0.192764	0.15204		26c87cf199.Stroma.CCCTCCTCACGTCAGC	High	0.608188	0.136929	0.22113	0.156422
5beb60a390.Stroma.TTGGCAATCTGGCGTG	Low	1.94008	0.430847	0.387486	0.265392		26c87cf199.Stroma.CCCTCCTTCAACACAC	High	0.762567	0.135792	0.220042	0.151338
5beb60a390.Stroma.TTTACTGCAAAGGAAG	Low	0.86163	0.396877	0.13613	0.145809		26c87cf199.Stroma.CCCTCCTTCGGAAATA	High	0	0.115972	0.214473	0.150741
5beb60a390.Stroma.TTTGGTTTCCGTAGTA	Low	2.26949	0.370247	0.329226	0.311901		26c87cf199.Stroma.CCCTCCTTCTTGTACT	High	0	0.132294	0.216911	0.167305
5beb60a390.Stroma.TTTGTCACAAACTGTC	Low	0.490009	0.531652	0.296514	0.210946		26c87cf199.Stroma.CCGGGATAGCTAGTCT	High	0	0.110724	0.173199	0.122671
5beb60a390.Stroma.TTTGTCACACGAGAGT	Low	1.24499	0.514486	0.306034	0.269376		26c87cf199.Stroma.CCGGGATAGGCGACAT	High	0	0.111721	0.235117	0.159745
26c87cf199.Stroma.GACGTGCAGACGCACA	High	1.14264	0.70049	0.424171	0.243107		26c87cf199.Stroma.CCGGGATAGTACGCGA	High	2.06486	0.133541	0.22961	0.1569
26c87cf199.Stroma.GGACAGATCGTTGACA	High	2.03157	0.139906	0.165426	0.124192		26c87cf199.Stroma.CCGGGATCACAGACTT	High	0	0.110596	0.162238	0.131594
26c87cf199.Stroma.GGGTTGCAGGAATTAC	High	0.957683	0.208446	0.261028	0.142651		26c87cf199.Stroma.CCGGGATCAGATAATG	High	0	0.122441	0.186798	0.161703
26c87cf199.Stroma.TATCTCATCTATCGCC	High	0	0.540373	0.342521	0.230727		26c87cf199.Stroma.CCGGGATCATACGCTA	High	3.0006	0.116294	0.197906	0.138575
26c87cf199.Stroma.TTTACTGGTACAGCAG	High	0.506647	0.505383	0.351093	0.229531		26c87cf199.Stroma.CCGGGATCATGGTCAT	High	0	0.14816	0.252818	0.181046
5e57cbf4e3.Stroma.ATAAGAGAGTGTACCT	Low	1.5236	0.515008	0.523402	0.319325		26c87cf199.Stroma.CCGGGATTCACCTTAT	High	1.12362	0.144701	0.245993	0.17505
5e57cbf4e3.Stroma.CAACCAATCTGCGGCA	Low	2.01776	0.0586068	0.234938	0.0996956		26c87cf199.Stroma.CCGGGATTCGCAAGCC	High	0	0.116762	0.200824	0.150514
5e57cbf4e3.Stroma.CATCAAGTCCCGGATG	Low	2.28249	0.658352	0.53775	0.310317		26c87cf199.Stroma.CCGGGATTCTACCTGC	High	1.65136	0.117379	0.17506	0.130701
5e57cbf4e3.Stroma.CCAATCCAGTAGTGCG	Low	1.69508	0.713201	0.551038	0.393759		26c87cf199.Stroma.CCGGGATTCTGCTTGC	High	0	0.0984664	0.159484	0.120014
5e57cbf4e3.Stroma.CGGACGTTCTTGGGTA	Low	2.00199	0.431398	0.398665	0.195179		26c87cf199.Stroma.CCGGGATTCTTTACGT	High	0	0.149127	0.260517	0.183011
5e57cbf4e3.Stroma.CGTAGGCAGCGTAATA	Low	0	0.387527	0.382665	0.217201		26c87cf199.Stroma.CCGGTAGAGGAGTTGC	High	3.05543	0.137598	0.23692	0.153112
5e57cbf4e3.Stroma.CGTGTAAAGCGTGAGT	Low	2.4827	0.800544	0.588734	0.352886		26c87cf199.Stroma.CCGGTAGGTGGTACAG	High	2.47908	0.119351	0.184433	0.149862
5e57cbf4e3.Stroma.CTGCTGTGTATATCCG	Low	0	0.505547	0.356047	0.176547		26c87cf199.Stroma.CCGGTAGGTTGAGGTG	High	0.692847	0.127766	0.213463	0.162588
5e57cbf4e3.Stroma.GTTCTCGTCGTACGGC	Low	2.26259	0.529204	0.522961	0.345515		26c87cf199.Stroma.CCGGTAGTCGCCAAAT	High	0	0.130179	0.22388	0.160031
5e57cbf4e3.Stroma.TGGGCGTGTATCACCA	Low	2.63535	0.86456	0.517381	0.287071		26c87cf199.Stroma.CCGGTAGTCGTATCAG	High	0	0.117489	0.192954	0.137461
5e57cbf4e3.Stroma.TTGGCAAAGACAAAGG	Low	2.03959	0.681671	0.500426	0.276915		26c87cf199.Stroma.CCGGTAGTCTTCGGTC	High	2.74095	0.130185	0.239821	0.176105
75bb7b7378.Stroma.AAACGGGGTGCAGTAG	Low	1.50972	0.661272	0.503201	0.206056		26c87cf199.Stroma.CCGTACTCACAGTCGC	High	0.805278	0.125363	0.207394	0.169152
75bb7b7378.Stroma.AAAGCAACAAACGCGA	Low	0.552238	0.512055	0.418098	0.195286		26c87cf199.Stroma.CCGTACTGTCTAGTGT	High	0	0.131599	0.222965	0.174491
75bb7b7378.Stroma.AATCCAGAGCATGGCA	Low	0	0.537936	0.404604	0.223864		26c87cf199.Stroma.CCGTACTTCAGCTGGC	High	1.77102	0.132515	0.204246	0.160765
75bb7b7378.Stroma.ACTGAACTCTTGTATC	Low	1.14159	0.543109	0.513523	0.228966		26c87cf199.Stroma.CCGTACTTCCAGTATG	High	0.832271	0.13002	0.222266	0.15744
75bb7b7378.Stroma.ATCTACTAGTCACGCC	Low	1.12573	0.512932	0.350901	0.166163		26c87cf199.Stroma.CCGTACTTCCTCATTA	High	0	0.0496098	0.0744179	0.0588472
75bb7b7378.Stroma.CACATAGCAATACGCT	Low	0	0.15559	0.268147	0.100586		26c87cf199.Stroma.CCGTACTTCGAACGGA	High	0	0.122757	0.233875	0.182618
75bb7b7378.Stroma.CAGAGAGGTAGGGACT	Low	0	0.480276	0.406298	0.2382		26c87cf199.Stroma.CCGTGGAAGTGCTGCC	High	2.02139	0.118233	0.177291	0.13837
75bb7b7378.Stroma.CCCTCCTAGCTGGAAC	Low	2.33386	0.650585	0.39114	0.239164		26c87cf199.Stroma.CCGTGGACACAGCCCA	High	2.34834	0.12103	0.20376	0.150889
75bb7b7378.Stroma.CCTAGCTGTGTGGCTC	Low	0	0.439349	0.416131	0.273224		26c87cf199.Stroma.CCGTGGAGTTGACGTT	High	0	0.108751	0.155237	0.142324
75bb7b7378.Stroma.CGTAGCGAGTCAATAG	Low	1.86093	0.744079	0.497809	0.279685		26c87cf199.Stroma.CCGTGGATCAATCTCT	High	0.733	0.118176	0.2095	0.147326
75bb7b7378.Stroma.CTAAGACCAATGTAAG	Low	1.50282	0.687812	0.383512	0.176346		26c87cf199.Stroma.CCGTGGATCACAGGCC	High	2.42672	0.110879	0.181086	0.141096
75bb7b7378.Stroma.CTCGAGGCACCACGTG	Low	0	0.576225	0.558365	0.33605		26c87cf199.Stroma.CCGTTCAAGAAGGTTT	High	1.87247	0.136551	0.231683	0.181991
75bb7b7378.Stroma.GATTCAGCAGAAGCAC	Low	2.64626	0.77307	0.572328	0.304035		26c87cf199.Stroma.CCGTTCAAGAGGTTAT	High	1.0914	0.107924	0.188153	0.142798
75bb7b7378.Stroma.GATTCAGTCAATAAGG	Low	1.36973	0.549028	0.474951	0.298677		26c87cf199.Stroma.CCGTTCAAGGAATTAC	High	0.764004	0.0943757	0.111655	0.104906
75bb7b7378.Stroma.GTAACTGTCACCCTCA	Low	1.06243	0.247699	0.264401	0.153376		26c87cf199.Stroma.CCGTTCAAGTTAGCGG	High	0	0.132963	0.209811	0.157751
75bb7b7378.Stroma.GTGCGGTTCCAAACAC	Low	1.35099	0.580788	0.548348	0.31843		26c87cf199.Stroma.CCGTTCACACCAGGTC	High	0.988215	0.119088	0.253581	0.166505
75bb7b7378.Stroma.TCGCGAGAGCACGCCT	Low	0	0.270516	0.270838	0.1338		26c87cf199.Stroma.CCGTTCAGTACTCGCG	High	0.695455	0.124587	0.24296	0.160612
75bb7b7378.Stroma.TCTCTAAGTTCCATGA	Low	1.05683	0.643265	0.493214	0.275607		26c87cf199.Stroma.CCGTTCATCGGATGGA	High	0.709016	0.112588	0.182251	0.130661
75bb7b7378.Stroma.TCTCTAATCGTGACAT	Low	2.45678	0.649419	0.526548	0.318117		26c87cf199.Stroma.CCGTTCATCTACCAGA	High	0.705005	0.113807	0.178031	0.133242
75bb7b7378.Stroma.TCTGGAATCGTAGGTT	Low	0.786293	0.748573	0.429301	0.241622		26c87cf199.Stroma.CCGTTCATCTTACCTA	High	1.99789	0.118346	0.183947	0.127067
75bb7b7378.Stroma.TGAGCATGTACCGAGA	Low	0	0.186958	0.256046	0.105426		26c87cf199.Stroma.CCTAAAGAGGGCTTCC	High	2.48278	0.097736	0.160921	0.12104
75bb7b7378.Stroma.TGGCTGGGTCCAACTA	Low	0	0.538817	0.523493	0.242583		26c87cf199.Stroma.CCTAAAGCACTAGTAC	High	0	0.135757	0.228354	0.173345
75bb7b7378.Stroma.TTGCGTCTCAGCCTAA	Low	0.898862	0.682031	0.460551	0.233073		26c87cf199.Stroma.CCTAAAGCAGGTGGAT	High	0	0.110887	0.180794	0.147145
fbd6bc90f1.Stroma.TACACGAAGATGGGTC	Low	0	0.597633	0.536639	0.344275		26c87cf199.Stroma.CCTAAAGCATCTATGG	High	1.63908	0.107988	0.168722	0.145482
a732a72e79.CD45.AGTTGGTAGGCTAGCA	High	1.90619	0.6077	0.339331	0.318056		26c87cf199.Stroma.CCTAAAGGTCACACGC	High	0.887219	0.100395	0.149892	0.118075
a732a72e79.Stroma.AAACCTGTCAACACCA	High	1.97216	0.740249	0.642636	0.358541		26c87cf199.Stroma.CCTAAAGGTGTTTGGT	High	0	0.128844	0.218462	0.185062
a732a72e79.Stroma.AAACCTGTCTTCATGT	High	0	0.608506	0.527294	0.307428		26c87cf199.Stroma.CCTAAAGTCAACCAAC	High	0	0.121223	0.181601	0.147786
a732a72e79.Stroma.AAACGGGGTAGGAGTC	High	2.01502	0.662135	0.659093	0.501007		26c87cf199.Stroma.CCTAAAGTCATGTCTT	High	1.82874	0.115293	0.213776	0.165754
a732a72e79.Stroma.AAAGATGAGGTGTGGT	High	2.20473	0.581139	0.564963	0.399398		26c87cf199.Stroma.CCTAAAGTCCACGTGG	High	1.21365	0.119772	0.247842	0.177987
a732a72e79.Stroma.AAATGCCGTTCTCATT	High	3.3846	0.507722	0.626715	0.441295		26c87cf199.Stroma.CCTAAAGTCCGCAAGC	High	0	0.128183	0.191691	0.142256
a732a72e79.Stroma.AACACGTAGAGTACCG	High	1.80798	0.627833	0.458009	0.332978		26c87cf199.Stroma.CCTACACAGAAGAAGC	High	0.464813	0.107721	0.162549	0.137687
a732a72e79.Stroma.AACACGTAGCTCTCGG	High	2.71977	0.535672	0.574056	0.543754		26c87cf199.Stroma.CCTACACCAGTAAGCG	High	3.02542	0.121525	0.227641	0.146468
a732a72e79.Stroma.AACACGTCATGCAATC	High	3.98843	0.533545	0.602042	0.464651		26c87cf199.Stroma.CCTACACGTGTTTGTG	High	0.625746	0.119744	0.21387	0.158951
a732a72e79.Stroma.AACACGTCATGGTCTA	High	0	0.635178	0.441383	0.390121		26c87cf199.Stroma.CCTACACTCATAAAGG	High	2.323	0.114995	0.185602	0.149311
a732a72e79.Stroma.AACCATGCACAACTGT	High	0	0.762199	0.6109	0.428835		26c87cf199.Stroma.CCTACACTCGTTGACA	High	0.895578	0.128118	0.20809	0.174585
a732a72e79.Stroma.AACCATGGTGTGACCC	High	1.02393	0.621548	0.527183	0.454699		26c87cf199.Stroma.CCTACACTCTAACTTC	High	1.3455	0.152695	0.273463	0.185631
a732a72e79.Stroma.AACCATGTCCTAGTGA	High	0.986595	0.711886	0.487788	0.445983		26c87cf199.Stroma.CCTACCAGTGTAATGA	High	0	0.129298	0.191409	0.140951
a732a72e79.Stroma.AACCATGTCGATCCCT	High	0	0.74654	0.439656	0.33341		26c87cf199.Stroma.CCTACCAGTTTCCACC	High	1.02963	0.139171	0.23908	0.17677
a732a72e79.Stroma.AACCATGTCTTCCTTC	High	2.06282	0.640564	0.672063	0.474448		26c87cf199.Stroma.CCTACCATCAGCACAT	High	2.12465	0.132308	0.238368	0.173785
a732a72e79.Stroma.AACCGCGCATCGATTG	High	0	0.518123	0.441114	0.314482		26c87cf199.Stroma.CCTAGCTCAATTCCTT	High	1.46736	0.126884	0.215552	0.178016
a732a72e79.Stroma.AACCGCGTCTCCGGTT	High	2.82075	0.687353	0.530361	0.547003		26c87cf199.Stroma.CCTAGCTCACCATCCT	High	0	0.142593	0.266096	0.181814
a732a72e79.Stroma.AACGTTGAGTCGAGTG	High	2.33349	0.520085	0.628467	0.480548		26c87cf199.Stroma.CCTAGCTGTGCGAAAC	High	0.919921	0.133765	0.220959	0.17187
a732a72e79.Stroma.AACGTTGGTAGCGATG	High	1.22652	0.784458	0.719707	0.550385		26c87cf199.Stroma.CCTAGCTGTTTCCACC	High	1.16382	0.130586	0.21665	0.171792
a732a72e79.Stroma.AACGTTGTCCAAAGTC	High	2.37353	0.673188	0.528188	0.407874		26c87cf199.Stroma.CCTAGCTTCTGGCGTG	High	2.0692	0.105178	0.150148	0.105805
a732a72e79.Stroma.AACTCAGCAGATCTGT	High	3.50586	0.693035	0.604443	0.525518		26c87cf199.Stroma.CCTATTACACTGCCAG	High	2.19509	0.126493	0.20743	0.156495
a732a72e79.Stroma.AACTCAGCATGGTTGT	High	1.45869	0.721203	0.661387	0.466964		26c87cf199.Stroma.CCTATTACAGCGTCCA	High	1.2364	0.142492	0.248735	0.174825
a732a72e79.Stroma.AACTCAGGTGGTTTCA	High	0	0.463469	0.361778	0.309629		26c87cf199.Stroma.CCTATTAGTGACCAAG	High	2.11041	0.128546	0.228075	0.181973
a732a72e79.Stroma.AACTCAGGTTGCTCCT	High	2.57928	0.76174	0.644645	0.569361		26c87cf199.Stroma.CCTATTATCAACGCTA	High	1.72022	0.116031	0.140233	0.118801
a732a72e79.Stroma.AACTCTTAGGCTCTTA	High	2.39065	0.565839	0.456439	0.502449		26c87cf199.Stroma.CCTATTATCACCCTCA	High	0	0.129743	0.186407	0.175316
a732a72e79.Stroma.AACTCTTAGGTGCTAG	High	0	0.719936	0.53966	0.545606		26c87cf199.Stroma.CCTATTATCTCCGGTT	High	0	0.107648	0.167309	0.116345
a732a72e79.Stroma.AACTCTTCAGCTATTG	High	1.66097	0.65159	0.462848	0.36573		26c87cf199.Stroma.CCTCAGTAGTACGATA	High	0.590179	0.105239	0.169099	0.142645
a732a72e79.Stroma.AACTGGTCAACACCTA	High	1.30152	0.552245	0.467525	0.375595		26c87cf199.Stroma.CCTCAGTAGTGACATA	High	0.873746	0.129379	0.219829	0.153238
a732a72e79.Stroma.AACTTTCGTCCGTTAA	High	1.38727	0.768523	0.658039	0.469315		26c87cf199.Stroma.CCTCAGTAGTGGCACA	High	3.18707	0.12252	0.203631	0.160072
a732a72e79.Stroma.AACTTTCGTGTGAAAT	High	1.97804	0.696735	0.497425	0.35808		26c87cf199.Stroma.CCTCAGTAGTGTTGAA	High	0.428541	0.127645	0.19684	0.147628
a732a72e79.Stroma.AAGACCTAGAGTAAGG	High	3.6458	0.519604	0.5634	0.323792		26c87cf199.Stroma.CCTCAGTAGTTAGGTA	High	0	0.110449	0.159735	0.131201
a732a72e79.Stroma.AAGACCTAGATGTCGG	High	3.43554	0.624272	0.565604	0.457321		26c87cf199.Stroma.CCTCAGTCAAATACAG	High	0	0.127378	0.250557	0.165704
a732a72e79.Stroma.AAGACCTGTGTCGCTG	High	0.98407	0.650867	0.602587	0.412046		26c87cf199.Stroma.CCTCAGTCAGCAGTTT	High	1.59943	0.110456	0.190477	0.125484
a732a72e79.Stroma.AAGCCGCGTCCTCCAT	High	2.36143	0.585607	0.552875	0.545073		26c87cf199.Stroma.CCTCAGTCAGTGGAGT	High	0	0.124047	0.192324	0.144504
a732a72e79.Stroma.AAGGAGCAGACTCGGA	High	3.14724	0.660614	0.373999	0.453728		26c87cf199.Stroma.CCTCAGTGTCCAAGTT	High	1.94728	0.13335	0.226704	0.157576
a732a72e79.Stroma.AAGGAGCAGGTGATAT	High	3.7451	0.669098	0.650806	0.481773		26c87cf199.Stroma.CCTCTGAAGAAGCCCA	High	2.49777	0.121818	0.240719	0.163538
a732a72e79.Stroma.AAGGAGCAGTCATGCT	High	2.32842	0.718068	0.396995	0.28652		26c87cf199.Stroma.CCTCTGAAGGTGACCA	High	1.89554	0.120195	0.191457	0.145186
a732a72e79.Stroma.AAGGAGCGTCCAGTTA	High	2.50438	0.691645	0.525547	0.32778		26c87cf199.Stroma.CCTCTGACATCGGAAG	High	0	0.118904	0.205995	0.152658
a732a72e79.Stroma.AAGGAGCGTTGAGTTC	High	2.25645	0.841394	0.555146	0.518856		26c87cf199.Stroma.CCTCTGACATGCCTAA	High	1.87224	0.125579	0.216114	0.156673
a732a72e79.Stroma.AAGGCAGGTAATCACC	High	1.55274	0.771188	0.527377	0.335538		26c87cf199.Stroma.CCTCTGACATGCTGGC	High	2.66798	0.11547	0.182626	0.138783
a732a72e79.Stroma.AAGGCAGTCGATAGAA	High	3.3198	0.67162	0.678814	0.447361		26c87cf199.Stroma.CCTCTGAGTAATCACC	High	2.40113	0.109523	0.146458	0.126811
a732a72e79.Stroma.AAGGTTCAGAGTAAGG	High	2.70679	0.736618	0.452171	0.475337		26c87cf199.Stroma.CCTCTGAGTGCTCTTC	High	2.57944	0.113989	0.205038	0.147803
a732a72e79.Stroma.AAGGTTCAGCGATATA	High	1.87142	0.737724	0.494285	0.311484		26c87cf199.Stroma.CCTTACGAGATGCCAG	High	0.773028	0.133081	0.262834	0.176472
a732a72e79.Stroma.AAGGTTCGTGCTCTTC	High	2.35407	0.769026	0.586989	0.389592		26c87cf199.Stroma.CCTTACGAGCGCCTCA	High	1.70471	0.10557	0.136765	0.114094
a732a72e79.Stroma.AAGGTTCTCGCGTTTC	High	0	0.76075	0.534934	0.44219		26c87cf199.Stroma.CCTTACGAGTCCGTAT	High	0	0.108757	0.165372	0.123872
a732a72e79.Stroma.AAGTCTGAGGACAGCT	High	3.28567	0.63666	0.64904	0.391868		26c87cf199.Stroma.CCTTACGAGTCTCGGC	High	0.867291	0.140043	0.241303	0.167182
a732a72e79.Stroma.AAGTCTGGTAGCGTCC	High	0	0.758427	0.654501	0.480283		26c87cf199.Stroma.CCTTACGCAAACGCGA	High	2.32318	0.120796	0.192607	0.127918
a732a72e79.Stroma.AAGTCTGGTTAGAACA	High	3.77648	0.490734	0.377238	0.365409		26c87cf199.Stroma.CCTTACGCACTTAAGC	High	0	0.124899	0.207018	0.151332
a732a72e79.Stroma.AATCCAGAGCCATCGC	High	2.87588	0.800545	0.588474	0.448557		26c87cf199.Stroma.CCTTACGCATACAGCT	High	1.78661	0.123395	0.199387	0.144544
a732a72e79.Stroma.AATCCAGAGGTGTGGT	High	1.42793	0.616235	0.464522	0.36591		26c87cf199.Stroma.CCTTACGGTATAGTAG	High	3.35451	0.138869	0.216012	0.158335
a732a72e79.Stroma.AATCCAGGTTCACGGC	High	0	0.556	0.379157	0.318824		26c87cf199.Stroma.CCTTACGGTCTTCTCG	High	1.09192	0.139758	0.227299	0.188436
a732a72e79.Stroma.AATCGGTAGTTCGATC	High	0	0.612825	0.436337	0.232122		26c87cf199.Stroma.CCTTCCCAGCGTAATA	High	1.82291	0.140904	0.210705	0.177592
a732a72e79.Stroma.AATCGGTCAAAGAATC	High	1.5709	0.693088	0.542381	0.576058		26c87cf199.Stroma.CCTTCCCCACGTAAGG	High	0	0.118939	0.172719	0.141632
a732a72e79.Stroma.ACACCAACACTCAGGC	High	1.49163	0.813666	0.512812	0.421834		26c87cf199.Stroma.CCTTCCCGTAATAGCA	High	1.59747	0.132713	0.199156	0.162464
a732a72e79.Stroma.ACACCAAGTACGCACC	High	2.66104	0.722975	0.569509	0.54286		26c87cf199.Stroma.CCTTCCCGTACCTACA	High	0	0.131888	0.251622	0.163435
a732a72e79.Stroma.ACACCAAGTTCAACCA	High	3.07503	0.665904	0.624276	0.550669		26c87cf199.Stroma.CCTTCCCGTCGCGGTT	High	0	0.117977	0.211097	0.165797
a732a72e79.Stroma.ACACCCTCAGGCGATA	High	0	0.744106	0.465444	0.432314		26c87cf199.Stroma.CCTTCCCTCAGTTAGC	High	2.87987	0.124733	0.209647	0.152347
a732a72e79.Stroma.ACACCCTCAGGGAGAG	High	0	0.760389	0.617817	0.395635		26c87cf199.Stroma.CCTTCCCTCCGTCATC	High	2.74718	0.110456	0.157699	0.135419
a732a72e79.Stroma.ACACTGACAATCCGAT	High	0.715578	0.506103	0.292341	0.302297		26c87cf199.Stroma.CCTTCCCTCCTACAGA	High	0	0.127412	0.244899	0.197183
a732a72e79.Stroma.ACACTGAGTCGACTAT	High	3.21247	0.712995	0.673535	0.436701		26c87cf199.Stroma.CCTTCGAAGCTGCGAA	High	0	0.130883	0.205219	0.168032
a732a72e79.Stroma.ACACTGAGTTCTCATT	High	2.68712	0.63122	0.570988	0.531305		26c87cf199.Stroma.CCTTCGAGTATTCGTG	High	2.10352	0.1236	0.214754	0.152187
a732a72e79.Stroma.ACACTGATCCTTTACA	High	1.88294	0.710107	0.463028	0.340922		26c87cf199.Stroma.CCTTCGAGTTCCACAA	High	2.9438	0.11109	0.214452	0.156335
a732a72e79.Stroma.ACAGCCGGTTATCGGT	High	2.71137	0.677009	0.443691	0.469789		26c87cf199.Stroma.CCTTCGATCAGTGTTG	High	0	0.117203	0.227475	0.165048
a732a72e79.Stroma.ACAGCTAGTCAAGCGA	High	1.55127	0.6294	0.506464	0.378381		26c87cf199.Stroma.CCTTCGATCCGCGGTA	High	1.71112	0.1189	0.201276	0.15836
a732a72e79.Stroma.ACAGCTAGTCCAGTTA	High	1.85646	0.718881	0.465977	0.479238		26c87cf199.Stroma.CCTTTCTCACCCAGTG	High	0	0.110549	0.193137	0.159061
a732a72e79.Stroma.ACAGCTATCTCTGCTG	High	2.94368	0.685197	0.478578	0.550942		26c87cf199.Stroma.CCTTTCTGTCGACTAT	High	1.70963	0.140652	0.238066	0.185169
a732a72e79.Stroma.ACATACGGTCACAAGG	High	0	0.700377	0.676296	0.443484		26c87cf199.Stroma.CGAACATAGCTAGCCC	High	0	0.126821	0.223733	0.163306
a732a72e79.Stroma.ACATACGTCAAGGTAA	High	2.64236	0.617809	0.527556	0.399633		26c87cf199.Stroma.CGAACATCAATGGAGC	High	0	0.110385	0.197461	0.148714
a732a72e79.Stroma.ACATACGTCGGCTACG	High	2.29568	0.62456	0.371584	0.371407		26c87cf199.Stroma.CGAACATCAGGTTTCA	High	1.11165	0.104072	0.158491	0.149465
a732a72e79.Stroma.ACATCAGAGTTTGCGT	High	1.53995	0.667988	0.605475	0.429661		26c87cf199.Stroma.CGAACATCATAGTAAG	High	0	0.132276	0.217259	0.173829
a732a72e79.Stroma.ACATCAGCAGCGATCC	High	2.4855	0.719152	0.567323	0.40215		26c87cf199.Stroma.CGAACATCATCACCCT	High	1.24876	0.114771	0.210933	0.156323
a732a72e79.Stroma.ACATCAGGTCAATACC	High	0	0.671625	0.508208	0.330191		26c87cf199.Stroma.CGAACATGTAGCGCTC	High	0	0.124588	0.193013	0.156659
a732a72e79.Stroma.ACATCAGTCAATCACG	High	3.38787	0.704164	0.625672	0.567652		26c87cf199.Stroma.CGAACATGTCCGTCAG	High	0	0.129037	0.245599	0.172543
a732a72e79.Stroma.ACATGGTAGAGGTTAT	High	1.8338	0.656813	0.602388	0.486985		26c87cf199.Stroma.CGAACATGTCTCTTTA	High	2.04287	0.0966885	0.122608	0.114054
a732a72e79.Stroma.ACCAGTACAACTTGAC	High	1.97141	0.783463	0.512965	0.44569		26c87cf199.Stroma.CGAACATGTCTGCGGT	High	1.49614	0.119902	0.174458	0.144819
a732a72e79.Stroma.ACCAGTACATGTCGAT	High	0	0.687642	0.45496	0.421592		26c87cf199.Stroma.CGAACATGTGCTGTAT	High	1.49466	0.12559	0.203928	0.142277
a732a72e79.Stroma.ACCAGTAGTAAATACG	High	2.70062	0.593434	0.543135	0.544686		26c87cf199.Stroma.CGAACATGTTGCTCCT	High	0.862872	0.116816	0.257627	0.172147
a732a72e79.Stroma.ACCAGTATCAGCTGGC	High	2.83296	0.674141	0.627049	0.563525		26c87cf199.Stroma.CGAACATGTTTCGCTC	High	2.51506	0.111489	0.182668	0.137457
a732a72e79.Stroma.ACCCACTGTCGTGGCT	High	2.49046	0.693917	0.541747	0.508894		26c87cf199.Stroma.CGAACATTCAAACGGG	High	0.563316	0.126711	0.213063	0.153905
a732a72e79.Stroma.ACCCACTTCTCCCTGA	High	2.5108	0.71879	0.579953	0.547962		26c87cf199.Stroma.CGAACATTCCAGAAGG	High	0	0.107297	0.157835	0.124632
a732a72e79.Stroma.ACCGTAATCCTCAACC	High	1.93148	0.540237	0.391137	0.262629		26c87cf199.Stroma.CGAACATTCCCAAGAT	High	0	0.128736	0.231462	0.152369
a732a72e79.Stroma.ACCGTAATCTGAGGGA	High	3.40916	0.719169	0.539592	0.553288		26c87cf199.Stroma.CGAACATTCCGATATG	High	2.19191	0.132613	0.241795	0.183801
a732a72e79.Stroma.ACCGTAATCTGGAGCC	High	2.39246	0.723425	0.467229	0.533712		26c87cf199.Stroma.CGAACATTCGAATGGG	High	0.749326	0.131988	0.206042	0.146195
a732a72e79.Stroma.ACCTTTAAGATATACG	High	0.583237	0.589028	0.406854	0.332241		26c87cf199.Stroma.CGAACATTCTGAGGGA	High	1.44154	0.10378	0.124504	0.101259
a732a72e79.Stroma.ACCTTTAGTAACGTTC	High	3.99324	0.763443	0.55901	0.523435		26c87cf199.Stroma.CGAATGTAGGCAATTA	High	1.08016	0.110809	0.185978	0.144611
a732a72e79.Stroma.ACCTTTAGTCGCATAT	High	2.40888	0.575067	0.434735	0.362602		26c87cf199.Stroma.CGAATGTAGTACGATA	High	0.742393	0.109826	0.138165	0.124927
a732a72e79.Stroma.ACGAGCCAGTAACCCT	High	0	0.61414	0.372954	0.333569		26c87cf199.Stroma.CGAATGTCACGCATCG	High	1.84358	0.121466	0.186882	0.133906
a732a72e79.Stroma.ACGATACCAGGGCATA	High	1.10357	0.660597	0.631896	0.405048		26c87cf199.Stroma.CGAATGTCAGCTGTTA	High	0.528239	0.126431	0.215742	0.173056
a732a72e79.Stroma.ACGATACTCCCTCTTT	High	2.05191	0.758917	0.359649	0.396185		26c87cf199.Stroma.CGAATGTCAGGGTATG	High	2.32055	0.132543	0.228027	0.157469
a732a72e79.Stroma.ACGATGTAGATGAGAG	High	0	0.575373	0.455369	0.339155		26c87cf199.Stroma.CGAATGTGTACCGTTA	High	1.30513	0.100624	0.137515	0.107491
a732a72e79.Stroma.ACGATGTAGTGCGTGA	High	1.86248	0.760053	0.456493	0.345523		26c87cf199.Stroma.CGAATGTGTCCATGAT	High	0.967992	0.105319	0.141393	0.10826
a732a72e79.Stroma.ACGATGTAGTGTACGG	High	0	0.782929	0.525629	0.394338		26c87cf199.Stroma.CGAATGTGTTATCGGT	High	0	0.116684	0.173942	0.142732
a732a72e79.Stroma.ACGATGTCAAGAAGAG	High	3.59624	0.657471	0.627459	0.609225		26c87cf199.Stroma.CGAATGTTCGGGAGTA	High	1.04467	0.0998855	0.128705	0.113317
a732a72e79.Stroma.ACGATGTTCTGCGGCA	High	3.48204	0.65481	0.599411	0.490725		26c87cf199.Stroma.CGAATGTTCTGGCGTG	High	0	0.108568	0.182674	0.128853
a732a72e79.Stroma.ACGCAGCAGCTAACAA	High	0	0.536586	0.386932	0.367397		26c87cf199.Stroma.CGACCTTAGGGTGTGT	High	0.776023	0.113263	0.158799	0.129272
a732a72e79.Stroma.ACGCAGCAGTGTACTC	High	2.14916	0.737619	0.593674	0.444508		26c87cf199.Stroma.CGACCTTAGGTGACCA	High	0	0.130725	0.22759	0.177409
a732a72e79.Stroma.ACGCAGCGTAGGAGTC	High	3.73249	0.590708	0.558896	0.514076		26c87cf199.Stroma.CGACCTTCAAGACGTG	High	1.07517	0.12454	0.221022	0.161008
a732a72e79.Stroma.ACGCCAGCACCTCGTT	High	2.49944	0.702742	0.525101	0.503324		26c87cf199.Stroma.CGACCTTGTAACGCGA	High	0.859992	0.13048	0.215418	0.162706
a732a72e79.Stroma.ACGCCAGCATTGGCGC	High	4.04269	0.65467	0.529062	0.464958		26c87cf199.Stroma.CGACCTTGTACCGCTG	High	0.761775	0.124136	0.185531	0.145042
a732a72e79.Stroma.ACGCCAGGTCCGTCAG	High	0	0.683517	0.57023	0.42613		26c87cf199.Stroma.CGACCTTTCAACGGGA	High	1.98652	0.149089	0.243629	0.182933
a732a72e79.Stroma.ACGCCAGTCTGGTGTA	High	4.08803	0.832582	0.619593	0.575324		26c87cf199.Stroma.CGACTTCAGCACACAG	High	2.20383	0.12236	0.187583	0.14461
a732a72e79.Stroma.ACGCCGAGTGTGGTTT	High	1.31144	0.676791	0.556584	0.411149		26c87cf199.Stroma.CGACTTCAGCTAGCCC	High	0.883039	0.115018	0.200301	0.127724
a732a72e79.Stroma.ACGCCGATCAGTTCGA	High	3.4199	0.685801	0.584204	0.485254		26c87cf199.Stroma.CGAGAAGCATGAGCGA	High	1.73309	0.112705	0.227475	0.152814
a732a72e79.Stroma.ACGCCGATCGTCACGG	High	3.795	0.747658	0.532302	0.472944		26c87cf199.Stroma.CGAGAAGGTTCACCTC	High	0.947027	0.114914	0.212428	0.148703
a732a72e79.Stroma.ACGGAGAGTCTAGCCG	High	3.16532	0.671007	0.539827	0.500537		26c87cf199.Stroma.CGAGAAGGTTCATGGT	High	1.36682	0.104525	0.146003	0.118641
a732a72e79.Stroma.ACGGCCATCTCAAACG	High	2.23769	0.627541	0.606081	0.519362		26c87cf199.Stroma.CGAGCACAGATGTGGC	High	0	0.11876	0.184707	0.146566
a732a72e79.Stroma.ACGGGCTTCTCGTATT	High	2.46035	0.582978	0.462859	0.38604		26c87cf199.Stroma.CGAGCACCAGCTATTG	High	2.35041	0.12171	0.184181	0.148246
a732a72e79.Stroma.ACGGGTCAGTCCATAC	High	1.22797	0.550158	0.411585	0.451302		26c87cf199.Stroma.CGAGCACGTAGCTGCC	High	0	0.112267	0.175421	0.13827
a732a72e79.Stroma.ACGGGTCGTAATAGCA	High	0.968195	0.678953	0.417901	0.424681		26c87cf199.Stroma.CGAGCCAAGTACGATA	High	1.14596	0.113783	0.167475	0.133658
a732a72e79.Stroma.ACGTCAAAGATGTTAG	High	3.33038	0.73688	0.495105	0.556793		26c87cf199.Stroma.CGAGCCAGTCAGATAA	High	1.68047	0.122125	0.231077	0.151543
a732a72e79.Stroma.ACGTCAACACGGTGTC	High	0.882707	0.651498	0.432648	0.30397		26c87cf199.Stroma.CGAGCCAGTTCTGAAC	High	1.77847	0.119291	0.234917	0.171505
a732a72e79.Stroma.ACGTCAATCGCCTGAG	High	1.17361	0.683977	0.474115	0.394736		26c87cf199.Stroma.CGAGCCATCGACGGAA	High	1.47607	0.112777	0.199003	0.147941
a732a72e79.Stroma.ACTATCTGTCAAAGCG	High	2.70755	0.677381	0.428918	0.512131		26c87cf199.Stroma.CGAGCCATCTATCCTA	High	0	0.0999764	0.180012	0.145291
a732a72e79.Stroma.ACTGAACAGATAGTCA	High	2.77212	0.638606	0.598383	0.565627		26c87cf199.Stroma.CGATCGGAGAAACCTA	High	3.03625	0.114552	0.20434	0.146704
a732a72e79.Stroma.ACTGAACGTGACAAAT	High	0	0.667227	0.547681	0.369766		26c87cf199.Stroma.CGATCGGAGCGTAATA	High	1.50099	0.108217	0.198927	0.146833
a732a72e79.Stroma.ACTGAACGTTTGACAC	High	1.4469	0.752591	0.494582	0.430267		26c87cf199.Stroma.CGATCGGAGGTCGGAT	High	2.20079	0.107238	0.149523	0.109914
a732a72e79.Stroma.ACTGATGCAATAGAGT	High	0	0.644069	0.567762	0.381924		26c87cf199.Stroma.CGATCGGCAAGGTTTC	High	0	0.107696	0.186365	0.12959
a732a72e79.Stroma.ACTGCTCAGCTACCGC	High	0	0.597014	0.591968	0.419345		26c87cf199.Stroma.CGATCGGCAGAGCCAA	High	3.05466	0.113206	0.164299	0.123464
a732a72e79.Stroma.ACTGCTCCATCTCCCA	High	0	0.710632	0.610222	0.443641		26c87cf199.Stroma.CGATCGGCATTGGGCC	High	0	0.119585	0.204557	0.146124
a732a72e79.Stroma.ACTGCTCTCTCCAGGG	High	3.63805	0.473279	0.559473	0.395108		26c87cf199.Stroma.CGATCGGTCGAACTGT	High	0.798697	0.0876589	0.0990662	0.10966
a732a72e79.Stroma.ACTGTCCGTCACAAGG	High	2.14161	0.481352	0.488713	0.331202		26c87cf199.Stroma.CGATCGGTCTCGATGA	High	1.68783	0.119875	0.23089	0.176091
a732a72e79.Stroma.ACTGTCCGTCCAAGTT	High	1.19197	0.687963	0.563154	0.334349		26c87cf199.Stroma.CGATGGCCACCAGATT	High	0.704642	0.118231	0.191046	0.149677
a732a72e79.Stroma.ACTTGTTAGATCGGGT	High	3.55464	0.548172	0.518587	0.495722		26c87cf199.Stroma.CGATGGCCAGACTCGC	High	1.20164	0.108397	0.167443	0.134479
a732a72e79.Stroma.ACTTGTTAGCCAGAAC	High	0	0.737259	0.598251	0.471201		26c87cf199.Stroma.CGATGGCGTAAGCACG	High	3.56037	0.122974	0.190682	0.132458
a732a72e79.Stroma.ACTTGTTAGCTGATAA	High	1.80025	0.813877	0.593387	0.440409		26c87cf199.Stroma.CGATGGCGTTAAGACA	High	0	0.115363	0.181404	0.150817
a732a72e79.Stroma.ACTTGTTCATCATCCC	High	2.11617	0.631151	0.684902	0.497796		26c87cf199.Stroma.CGATGTAAGTGCCAGA	High	0.90921	0.124532	0.166893	0.145166
a732a72e79.Stroma.ACTTTCACAGGACGTA	High	2.07171	0.539782	0.431153	0.339176		26c87cf199.Stroma.CGATGTAAGTGCGATG	High	1.3848	0.110916	0.197484	0.134835
a732a72e79.Stroma.AGAATAGCACCGAAAG	High	1.4173	0.743597	0.64749	0.427646		26c87cf199.Stroma.CGATGTACACACGCTG	High	0	0.105481	0.163233	0.13751
a732a72e79.Stroma.AGACGTTCATAGGATA	High	1.38412	0.681707	0.616488	0.526083		26c87cf199.Stroma.CGATGTACAGCCAATT	High	1.01174	0.144668	0.259668	0.166418
a732a72e79.Stroma.AGACGTTTCATGTAGC	High	2.51398	0.7523	0.594277	0.57679		26c87cf199.Stroma.CGATGTACAGGGAGAG	High	0	0.10188	0.158124	0.125745
a732a72e79.Stroma.AGACGTTTCCTTTCTC	High	0	0.331343	0.417591	0.187632		26c87cf199.Stroma.CGATGTACATCACCCT	High	2.20814	0.121964	0.20662	0.161764
a732a72e79.Stroma.AGAGCGACAGGGTACA	High	1.70043	0.730532	0.608914	0.385307		26c87cf199.Stroma.CGATGTAGTCGAAAGC	High	1.30025	0.104168	0.169291	0.121276
a732a72e79.Stroma.AGAGCGAGTTGAGGTG	High	0	0.706157	0.615	0.41508		26c87cf199.Stroma.CGATGTAGTCTAACGT	High	2.14294	0.126725	0.234995	0.165983
a732a72e79.Stroma.AGAGCGATCTCCCTGA	High	0	0.643087	0.536802	0.490746		26c87cf199.Stroma.CGATGTATCGTACCGG	High	1.47052	0.130347	0.227533	0.180998
a732a72e79.Stroma.AGAGCTTCAATGTTGC	High	3.0582	0.516155	0.451426	0.534992		26c87cf199.Stroma.CGATGTATCGTGTAGT	High	0	0.117996	0.198389	0.132792
a732a72e79.Stroma.AGAGCTTCAGCTGTAT	High	3.00629	0.70554	0.548494	0.543065		26c87cf199.Stroma.CGATTGAAGACAATAC	High	1.08701	0.13602	0.235709	0.165676
a732a72e79.Stroma.AGAGCTTGTGACGGTA	High	2.48433	0.659784	0.617287	0.503175		26c87cf199.Stroma.CGATTGAAGGCAGTCA	High	0.569343	0.13929	0.237098	0.187829
a732a72e79.Stroma.AGAGTGGGTACCGAGA	High	3.7621	0.686983	0.577298	0.476238		26c87cf199.Stroma.CGATTGAGTGTGTGCC	High	1.26472	0.114217	0.203102	0.146283
a732a72e79.Stroma.AGAGTGGGTTTGGGCC	High	1.63698	0.79821	0.559205	0.448822		26c87cf199.Stroma.CGATTGATCCATGAAC	High	2.38786	0.130221	0.222489	0.163756
a732a72e79.Stroma.AGAGTGGTCTACTATC	High	1.30084	0.738634	0.556634	0.446778		26c87cf199.Stroma.CGATTGATCCCAAGAT	High	1.13797	0.0981784	0.160449	0.121126
a732a72e79.Stroma.AGATCTGGTTCCGGCA	High	2.84562	0.80909	0.583895	0.565854		26c87cf199.Stroma.CGCCAAGAGAAACCGC	High	0.956201	0.121734	0.177777	0.131803
a732a72e79.Stroma.AGATTGCAGCTGCAAG	High	2.15972	0.676749	0.513768	0.525722		26c87cf199.Stroma.CGCCAAGAGGACAGCT	High	0	0.132998	0.210916	0.173507
a732a72e79.Stroma.AGATTGCGTATTCTCT	High	3.8503	0.503483	0.463993	0.390489		26c87cf199.Stroma.CGCCAAGAGGAGTACC	High	0.835364	0.126483	0.213526	0.161311
a732a72e79.Stroma.AGATTGCGTCCTCTTG	High	1.2284	0.617053	0.444291	0.344545		26c87cf199.Stroma.CGCCAAGAGGATCGCA	High	1.36696	0.123635	0.200631	0.164904
a732a72e79.Stroma.AGCATACGTCTCATCC	High	1.6434	0.67751	0.452976	0.439725		26c87cf199.Stroma.CGCCAAGAGTATCTCG	High	0.82378	0.11962	0.167492	0.135977
a732a72e79.Stroma.AGCATACGTCTCGTTC	High	2.23583	0.659887	0.511621	0.54775		26c87cf199.Stroma.CGCCAAGCAACACGCC	High	1.61749	0.112617	0.188037	0.142352
a732a72e79.Stroma.AGCCTAACAATCAGAA	High	1.31124	0.703743	0.475958	0.336933		26c87cf199.Stroma.CGCCAAGCAAGTAGTA	High	1.24101	0.113494	0.168496	0.13359
a732a72e79.Stroma.AGCCTAATCACCATAG	High	2.24044	0.794862	0.602404	0.478818		26c87cf199.Stroma.CGCCAAGCACGTAAGG	High	0	0.120372	0.231456	0.163912
a732a72e79.Stroma.AGCCTAATCACCGTAA	High	3.18618	0.719936	0.705659	0.533787		26c87cf199.Stroma.CGCCAAGCAGGTTTCA	High	0	0.109597	0.198932	0.17517
a732a72e79.Stroma.AGCGGTCCAACTGGCC	High	2.19817	0.704065	0.6036	0.546369		26c87cf199.Stroma.CGCCAAGGTTGACGTT	High	2.39095	0.125093	0.223384	0.173829
a732a72e79.Stroma.AGCGGTCGTCTGCCAG	High	2.08471	0.637287	0.570248	0.528116		26c87cf199.Stroma.CGCCAAGTCAAACAAG	High	0	0.109164	0.152703	0.125363
a732a72e79.Stroma.AGCGGTCTCCACGTTC	High	0	0.70968	0.497874	0.413904		26c87cf199.Stroma.CGCCAAGTCTCAAGTG	High	0.705212	0.0869632	0.111665	0.104923
a732a72e79.Stroma.AGCGTATAGTGCCAGA	High	1.11089	0.75206	0.622507	0.48297		26c87cf199.Stroma.CGCGGTAAGAGCTGGT	High	0	0.122756	0.240633	0.178777
a732a72e79.Stroma.AGCGTATAGTGTTTGC	High	1.83042	0.682245	0.443815	0.299682		26c87cf199.Stroma.CGCGGTAAGGGCTTGA	High	0	0.118055	0.184249	0.145189
a732a72e79.Stroma.AGCGTCGAGATCGATA	High	2.43809	0.74491	0.588525	0.406557		26c87cf199.Stroma.CGCGGTACATACCATG	High	3.32426	0.114791	0.182992	0.144538
a732a72e79.Stroma.AGCGTCGGTCAATACC	High	2.30684	0.648642	0.517718	0.32535		26c87cf199.Stroma.CGCGGTAGTACCGCTG	High	1.56564	0.128304	0.206779	0.155161
a732a72e79.Stroma.AGCGTCGTCCTATTCA	High	3.09612	0.629072	0.441061	0.370413		26c87cf199.Stroma.CGCGGTAGTGTTCGAT	High	0	0.133684	0.23869	0.161315
a732a72e79.Stroma.AGCGTCGTCTCTGAGA	High	0	0.651359	0.527083	0.382995		26c87cf199.Stroma.CGCGGTATCACCTTAT	High	1.23082	0.117926	0.1776	0.142061
a732a72e79.Stroma.AGCTCCTAGAGACTTA	High	1.52094	0.730907	0.579575	0.412516		26c87cf199.Stroma.CGCGGTATCAGCAACT	High	0.823314	0.13728	0.249098	0.183641
a732a72e79.Stroma.AGCTCCTTCCTAAGTG	High	1.31124	0.741681	0.625355	0.605251		26c87cf199.Stroma.CGCGGTATCTGGTGTA	High	2.78114	0.136197	0.221243	0.158271
a732a72e79.Stroma.AGCTCTCAGGGCATGT	High	0.901056	0.756575	0.631029	0.410741		26c87cf199.Stroma.CGCGTTTAGATGTGGC	High	3.08465	0.111917	0.147142	0.119785
a732a72e79.Stroma.AGCTCTCCACCGAAAG	High	1.4746	0.610545	0.373986	0.380248		26c87cf199.Stroma.CGCGTTTAGTACCGGA	High	1.5703	0.11479	0.202768	0.151944
a732a72e79.Stroma.AGCTCTCCAGTCGATT	High	2.8623	0.669899	0.425572	0.372715		26c87cf199.Stroma.CGCGTTTAGTGACTCT	High	0	0.102454	0.137863	0.114191
a732a72e79.Stroma.AGCTCTCTCGACAGCC	High	0	0.590699	0.361537	0.384644		26c87cf199.Stroma.CGCGTTTCACAGTCGC	High	1.14625	0.128633	0.214356	0.162475
a732a72e79.Stroma.AGCTCTCTCTGCCCTA	High	0	0.439603	0.302235	0.338769		26c87cf199.Stroma.CGCGTTTCACGTCAGC	High	0	0.122906	0.197962	0.148278
a732a72e79.Stroma.AGCTCTCTCTGCTGTC	High	1.42541	0.661826	0.522035	0.318158		26c87cf199.Stroma.CGCGTTTGTACAAGTA	High	1.0388	0.112819	0.178578	0.142859
a732a72e79.Stroma.AGCTTGAAGAAGGACA	High	2.29944	0.871483	0.643037	0.577115		26c87cf199.Stroma.CGCGTTTGTACGAAAT	High	0	0.109433	0.210303	0.140428
a732a72e79.Stroma.AGCTTGAAGTGGTAAT	High	1.28218	0.71273	0.374941	0.419102		26c87cf199.Stroma.CGCGTTTGTTAGAACA	High	0.706458	0.106274	0.143552	0.12931
a732a72e79.Stroma.AGCTTGACACTTCTGC	High	2.78629	0.647919	0.569669	0.582447		26c87cf199.Stroma.CGCGTTTGTTCGTCTC	High	1.81833	0.10779	0.164286	0.130329
a732a72e79.Stroma.AGGCCACTCATCGCTC	High	3.1293	0.674844	0.488071	0.506046		26c87cf199.Stroma.CGCGTTTTCCCGACTT	High	0	0.0958339	0.138784	0.130274
a732a72e79.Stroma.AGGCCGTAGTATCTCG	High	2.28902	0.530046	0.401139	0.374861		26c87cf199.Stroma.CGCTATCGTAATAGCA	High	1.37203	0.128565	0.208608	0.152003
a732a72e79.Stroma.AGGCCGTGTCTAGTCA	High	0.694952	0.681772	0.451527	0.341204		26c87cf199.Stroma.CGCTATCGTCCGCTGA	High	0	0.127887	0.253473	0.17434
a732a72e79.Stroma.AGGCCGTGTGCCTGTG	High	0	0.655203	0.459743	0.330345		26c87cf199.Stroma.CGCTATCGTTACGACT	High	2.77754	0.133702	0.246639	0.197122
a732a72e79.Stroma.AGGCCGTTCCCTTGCA	High	0	0.704037	0.482271	0.393852		26c87cf199.Stroma.CGCTGGAAGGTTCCTA	High	0	0.110629	0.186762	0.122831
a732a72e79.Stroma.AGGCCGTTCTCCAGGG	High	2.73132	0.713232	0.694586	0.545881		26c87cf199.Stroma.CGCTGGACAAGTAGTA	High	1.29754	0.125413	0.226798	0.170462
a732a72e79.Stroma.AGGCCGTTCTTAACCT	High	2.91	0.520074	0.607993	0.531264		26c87cf199.Stroma.CGCTGGACACTCTGTC	High	0.774034	0.119839	0.195731	0.127627
a732a72e79.Stroma.AGGGAGTAGCTATGCT	High	0.76637	0.508003	0.359023	0.235049		26c87cf199.Stroma.CGCTGGACAGGCTGAA	High	0.922516	0.113984	0.203935	0.151382
a732a72e79.Stroma.AGGGATGTCGAACGGA	High	2.20437	0.606742	0.59715	0.565351		26c87cf199.Stroma.CGCTGGAGTGCCTTGG	High	1.84628	0.101888	0.140002	0.113677
a732a72e79.Stroma.AGGGATGTCTCGCTTG	High	2.25648	0.790904	0.502927	0.409795		26c87cf199.Stroma.CGCTGGATCAGGCAAG	High	0	0.11403	0.169874	0.141976
a732a72e79.Stroma.AGGGTGAAGGGAAACA	High	2.44931	0.618437	0.43792	0.3406		26c87cf199.Stroma.CGCTTCAAGGCTAGCA	High	0	0.10106	0.192391	0.156414
a732a72e79.Stroma.AGGGTGACATGGGACA	High	1.73898	0.672393	0.47764	0.421904		26c87cf199.Stroma.CGCTTCAAGTTATCGC	High	0	0.131465	0.255038	0.181315
a732a72e79.Stroma.AGGTCATCAATAGAGT	High	0	0.694575	0.566094	0.405617		26c87cf199.Stroma.CGCTTCAGTCTAAACC	High	2.18215	0.125839	0.180969	0.122544
a732a72e79.Stroma.AGTAGTCAGGTGTTAA	High	1.72399	0.793318	0.512355	0.449786		26c87cf199.Stroma.CGCTTCAGTGAAAGAG	High	1.16846	0.120205	0.212534	0.161036
a732a72e79.Stroma.AGTAGTCGTTAAGACA	High	0	0.643565	0.558923	0.454724		26c87cf199.Stroma.CGCTTCAGTTACAGAA	High	2.5879	0.132792	0.230446	0.166628
a732a72e79.Stroma.AGTCTTTTCAGTCCCT	High	1.11965	0.711075	0.603254	0.365383		26c87cf199.Stroma.CGCTTCATCAACCAAC	High	0	0.107328	0.168969	0.143153
a732a72e79.Stroma.AGTCTTTTCGAATGCT	High	2.78429	0.813392	0.653777	0.476631		26c87cf199.Stroma.CGCTTCATCCCTTGTG	High	1.38554	0.116419	0.209971	0.161781
a732a72e79.Stroma.AGTGAGGTCAGCATGT	High	3.69937	0.691223	0.680636	0.537281		26c87cf199.Stroma.CGCTTCATCCGAACGC	High	0.702373	0.0993366	0.12613	0.0943842
a732a72e79.Stroma.AGTGGGAGTAGCACGA	High	2.28504	0.710456	0.557049	0.57878		26c87cf199.Stroma.CGCTTCATCCGTACAA	High	1.96101	0.124658	0.185312	0.138805
a732a72e79.Stroma.AGTGTCAAGCAGCCTC	High	1.07125	0.5758	0.447389	0.398522		26c87cf199.Stroma.CGGACACAGAAACGCC	High	0	0.115905	0.186513	0.147166
a732a72e79.Stroma.AGTGTCAAGTGGGTTG	High	1.91403	0.664884	0.662292	0.514185		26c87cf199.Stroma.CGGACACAGATAGTCA	High	0.746747	0.112773	0.216318	0.156886
a732a72e79.Stroma.AGTGTCAGTTCAACCA	High	1.48578	0.778939	0.612306	0.432557		26c87cf199.Stroma.CGGACACCATGCGCAC	High	1.81656	0.113001	0.182759	0.139213
a732a72e79.Stroma.AGTGTCATCCACGTGG	High	0	0.557753	0.358938	0.285078		26c87cf199.Stroma.CGGACACGTAAGGGCT	High	0.708964	0.12131	0.183743	0.123834
a732a72e79.Stroma.AGTTGGTCATTCTCAT	High	2.08286	0.440571	0.536339	0.403199		26c87cf199.Stroma.CGGACGTAGTTGTCGT	High	2.81577	0.124544	0.216988	0.143256
a732a72e79.Stroma.ATAACGCGTACTCTCC	High	3.31357	0.289773	0.368659	0.225789		26c87cf199.Stroma.CGGACGTCACTGAAGG	High	1.02945	0.121139	0.206701	0.144532
a732a72e79.Stroma.ATAAGAGAGACGCAAC	High	1.23761	0.585561	0.440452	0.346385		26c87cf199.Stroma.CGGACGTCACTGTGTA	High	0	0.1127	0.165504	0.11646
a732a72e79.Stroma.ATAGACCCACGCGAAA	High	3.29263	0.518272	0.477548	0.480774		26c87cf199.Stroma.CGGACGTGTACGCACC	High	0	0.118234	0.199073	0.15844
a732a72e79.Stroma.ATCACGAGTGCGGTAA	High	2.29807	0.619129	0.427365	0.382404		26c87cf199.Stroma.CGGACGTTCTCCGGTT	High	1.40985	0.122759	0.207849	0.146832
a732a72e79.Stroma.ATCACGATCAGCGACC	High	2.57311	0.686981	0.587205	0.521728		26c87cf199.Stroma.CGGACTGAGCTCCTTC	High	0.826084	0.122835	0.202774	0.131342
a732a72e79.Stroma.ATCATCTAGATCTGAA	High	3.47742	0.651968	0.517489	0.383255		26c87cf199.Stroma.CGGACTGCAAGCGAGT	High	1.12968	0.110943	0.176924	0.14327
a732a72e79.Stroma.ATCATGGGTGTTTGGT	High	2.39926	0.682238	0.578321	0.528041		26c87cf199.Stroma.CGGACTGCACAGAGGT	High	0	0.128524	0.230345	0.173962
a732a72e79.Stroma.ATCATGGTCAATCACG	High	2.9951	0.737796	0.546077	0.466547		26c87cf199.Stroma.CGGACTGCAGGTCCAC	High	1.40825	0.121872	0.177899	0.127063
a732a72e79.Stroma.ATCCGAACAAGAGTCG	High	2.75312	0.779814	0.55655	0.48367		26c87cf199.Stroma.CGGACTGGTAAGAGAG	High	0.873339	0.124241	0.209842	0.139747
[truncated: 4,666 more rows]

## Sheet: Fig 3B 3C 3D
Expression of Genes
Macro									DCs
[truncated: 18,667 more rows]

## Sheet: Fig 4C 4D
Highly Correlated Gene-TF Pairs
[truncated: 22,578 more rows]

## Sheet: Fig 5A 5B
Interactions between CA-MSCs/fibroblasts and other cell types using CellPhoneDB
[truncated: 114 more rows]

[truncated: 4 more sheets: Fig 5C 5D 5E 5F, Fig 5G, Fig 6A, Fig 6B]
